# Supplementary material for: Unraveling the role of salt-sensitivity genes in obesity with integrated network biology and co-expression analysis
Source: PLoS One. 2020 Feb 6;15(2):e0228400. doi: 10.1371/journal.pone.0228400 (PMC7004317; doi:10.1371/journal.pone.0228400)
Supplement: S3 Table — (XLSX) [file pone.0228400.s003.xlsx]

## Sheet: Sheet1
Table S3. Go Annotation of Obesity Salt-Sensitivity Genes
Category	ID	Name	Source	p-value	Hit Count in Query List	Hit in Query List
GO: Molecular Function	GO:0019899	enzyme binding		4.067e-38	168	EPS8,HSP90B1,ABCA1,STUB1,MAPT,RPS2,ITGB1BP1,PER1,CBX3,TNIP1,PPP1R15A,ADAM10,MEF2A,HNRNPC,ZBTB7A,UBC,UBE2B,ADRB2,NDRG1,UBE2H,XPO5,PIK3R1,UCHL1,FDX1,AGTR1,PRMT1,TIMM44,HSPA1A,FKBP1A,HSPA1L,UTRN,SMYD3,HSPB1,HSP90AA1,HSPD1,FOXM1,FOXO3,DNAJB1,STRN3,SRSF1,NOP56,DERL1,SLC25A5,SGK1,TUBB,SHC1,APC,ATP6V1G1,CNKSR2,CBX4,XPO1,BCAR1,APP,XRCC5,PPIB,AP3M1,YWHAG,ZFP36,CRK,RBCK1,PPP1CA,PPP1CB,CRY2,TXNIP,PTPA,IPO9,…
GO: Molecular Function	GO:0044877	protein-containing complex binding		3.189e-25	130	PTTG1,HLA-A,MAP4,MAPT,RPN2,RPS2,ITGB1BP1,PER1,MCM5,NUP62,VPS16,ACTN3,ACVR2A,EZH2,ADAM10,MEF2A,HNRNPC,ADD1,MEN1,FZR1,FBN1,ADRB2,NDRG1,YAP1,PIK3R1,PRMT5,PKM,MLH1,PRMT1,FKBP1A,UTRN,SMYD3,VCAM1,HSP90AA1,HSPD1,FOXO3,STRN3,RAE1,FOS,BAG3,TUBB,SHC1,APC,SHMT2,APEX1,CBX4,SIRT7,APOE,XRCC5,PPIB,DHX30,PPP1CA,CASK,CRYAB,IGF1,IGF1R,RBPJ,SMARCA2,SMARCA4,RACGAP1,CTNNA1,SNRPB2,SNX1,ZMYND11,GAPDH,PCLAF,SPTBN1,RAB11…
GO: Molecular Function	GO:0003723	RNA binding		1.301e-20	121	HSP90B1,MAGOH,RPLP0,HLA-A,CCT3,MAP4,RPN1,RPS2,SAP18,MBNL1,RPS10,RPS20,IKZF1,CHD2,RPS21,RBM48,EZH2,HNRNPA1,HNRNPC,TUFM,ADD1,HNRNPL,ESRP2,UBC,XPO5,UBTF,AHNAK,ZRANB2,DDX54,PKM,AGFG1,PRMT1,ACAA2,QKI,HSPA1A,EXOSC4,NXF1,HSPB1,HSP90AA1,HSPD1,FLNB,SRSF1,RAE1,NOP56,SLC25A5,POLDIP3,POLR2G,RPP30,APEX1,SLU7,DDX56,SAMHD1,CBX4,XPO1,XRCC5,IFI16,PPIA,PPIB,YWHAG,ZFP36,DHX30,SRRT,MRPL14,ASS1,MRPS15,PUS1,CAVIN1,CTN…
GO: Molecular Function	GO:0019904	protein domain specific binding		2.191e-19	73	EPS15,PTTG1,LIN7C,STUB1,MAPT,CBX3,NUP62,ACVR2A,ADAM10,HNRNPC,PIK3R1,SCNN1A,SCNN1B,SCNN1G,QKI,HSPA1A,SDC2,HSP90AA1,STRN3,SRSF1,CNTNAP1,SH3KBP1,TUBB,POU2F2,XPO1,BCAR1,APP,YWHAG,CRK,CASK,PRKCZ,PINK1,GIPC1,MYD88,SP100,ZBTB16,ERC1,FADD,BCL2L1,BCL2L2,ITGB1,ST13,JUN,PTPN11,NFE2,DLG1,GNAI3,MAP1LC3B,LNX1,MED12,RAB27A,DNMT1,SFN,KPNB1,TCF3,RARA,CALM1,DVL2,CASP8,RELA,EBF1,FAF1,GSN,TGM2,CCT6A,ZNF106,TH,THRA,P…
GO: Molecular Function	GO:0019901	protein kinase binding		9.809e-18	64	MAPT,ITGB1BP1,TNIP1,PPP1R15A,ADAM10,MEF2A,PIK3R1,AGTR1,PRMT1,UTRN,HSPB1,HSP90AA1,FOXM1,FOXO3,SRSF1,SGK1,SHC1,APC,CNKSR2,BCAR1,YWHAG,ZFP36,RBCK1,PPP1CB,CRY2,CSK,PRKAR1A,RACGAP1,PRKCZ,PRKG1,SUFU,PINK1,CLASP2,BCL2L1,ACE,WNK1,ITGB1,STAT3,PTPN2,PTPN11,ARHGEF7,C1QBP,DLG1,KIF5B,MVP,KIF11,SFN,NPM1,TCF3,RARA,CALM1,DVL2,RELA,FGFR1OP,FAF1,CCNA2,GSTP1,TRAP1,GTF2I,CHEK2,PRKN,TOP2A,PCNA,CDK5
GO: Molecular Function	GO:0019900	kinase binding		1.06e-17	68	STUB1,MAPT,ITGB1BP1,PER1,TNIP1,PPP1R15A,ADAM10,MEF2A,PIK3R1,AGTR1,PRMT1,UTRN,HSPB1,HSP90AA1,FOXM1,FOXO3,SRSF1,SGK1,SHC1,APC,CNKSR2,BCAR1,YWHAG,ZFP36,RBCK1,PPP1CB,CRY2,CSK,PRKAR1A,RACGAP1,PRKCZ,PRKG1,SUFU,PINK1,SP100,NAP1L1,CLASP2,BCL2L1,ACE,WNK1,ITGB1,STAT3,PTPN2,PTPN11,ARHGEF7,C1QBP,DLG1,KIF5B,MVP,KIF11,SFN,NPM1,TCF3,RARA,CALM1,DVL2,RELA,FGFR1OP,FAF1,CCNA2,GSTP1,TRAP1,GTF2I,CHEK2,PRKN,TOP2A,PCNA…
GO: Molecular Function	GO:0042802	identical protein binding		3.324e-17	101	CALCOCO2,HGF,EPS15,CEBPD,STUB1,CBX3,MCM6,ACTN3,NR4A1,ADAM10,HNRNPC,ADD1,ADRB2,UGP2,PRMT1,USP4,FGFR2,C1QTNF6,ALDH2,FKBP1A,HSPB1,HSP90AA1,COL1A1,VEGFA,FLNB,RCHY1,ATL3,SHMT2,CNKSR2,XPNPEP1,APOE,APP,ZHX2,IFI16,TRIM23,CRYAB,PTPA,IGF1R,SCUBE2,CSK,FHOD1,ASS1,FTL,ATF3,PRKG1,FUS,SNRNP200,SNX1,SOD2,GIPC1,MYD88,SP100,ZBTB16,GAPDH,B2M,FADD,TRIM21,BCL2L1,BCL2L2,RUVBL2,ST13,STAT1,STAT3,JUN,BMPR1A,PTPRG,NFKB1,D…
GO: Molecular Function	GO:0005102	signaling receptor binding		2.823e-16	110	HGF,HSP90B1,ABCA1,HLA-A,STUB1,HLA-B,ITGB1BP1,NUP62,ACTN3,NR4A1,ADAM10,ADD1,ADM,FBN1,ADRB2,FCN1,PIK3R1,UCHL1,AGT,AGTR1,AGTR2,DDX54,USP4,IL17RA,HSPA1A,FKBP1A,UTRN,VCAM1,HSP90AA1,VDR,VEGFA,DERL1,RCHY1,TUBB,SHC1,APOE,APP,BABAM2,YWHAG,CRK,MADD,CASK,CRY2,PTPA,IGF1,IGF1R,DNAJC14,CSK,SMARCA4,FUS,SNX1,GIPC1,TRAF3IP2,MYD88,SP100,MYO1C,SLC39A1,LAMA1,FADD,ACE,ITGB1,ITGB4,STAT1,STAT3,STAT5B,BID,CFLAR,JAK3,PTP…
GO: Molecular Function	GO:0001067	regulatory region nucleic acid binding		8.005e-16	74	ZNF219,CEBPD,MBNL1,PER1,CBX3,IKZF1,CHD2,EZH2,MEF2A,HNRNPC,HNRNPL,MEN1,ZBTB7A,YAP1,UBTF,PRMT5,SMYD3,VDR,FOXM1,FOXO3,FOS,POU2F2,CBX4,XRCC5,IFI16,ATF6B,CRY2,RBPJ,SMARCA2,SMARCA4,ATF3,CUX1,ZMYND11,FOXK2,ZBTB16,IRF1,IRF4,PTBP1,RUVBL2,STAT1,STAT3,STAT5B,JUN,JUNB,JUND,NFIA,NFE2,NFKB1,USP3,NONO,MED12,NR1D2,NPAS2,TCF3,ZEB1,RARA,FOXP2,NR4A2,REL,RELA,RELB,EBF1,TEAD4,CREB3L4,TBL1XR1,THRA,EGR1,H3F3A,PRKN,ELK1…
GO: Molecular Function	GO:0044212	transcription regulatory region DNA binding		5.904e-15	72	ZNF219,CEBPD,PER1,CBX3,IKZF1,CHD2,EZH2,MEF2A,HNRNPC,HNRNPL,MEN1,ZBTB7A,YAP1,UBTF,PRMT5,SMYD3,VDR,FOXM1,FOXO3,FOS,POU2F2,CBX4,XRCC5,IFI16,ATF6B,CRY2,RBPJ,SMARCA2,SMARCA4,ATF3,CUX1,ZMYND11,FOXK2,ZBTB16,IRF1,IRF4,RUVBL2,STAT1,STAT3,STAT5B,JUN,JUNB,JUND,NFIA,NFE2,NFKB1,USP3,NONO,MED12,NR1D2,NPAS2,TCF3,ZEB1,RARA,FOXP2,NR4A2,REL,RELA,RELB,EBF1,TEAD4,CREB3L4,TBL1XR1,THRA,EGR1,H3F3A,PRKN,ELK1,TNF,HDAC1,S…
GO: Molecular Function	GO:0003690	double-stranded DNA binding		2.157e-14	69	ZNF219,CEBPD,PER1,CBX3,MCM5,IKZF1,CHD2,EZH2,MEF2A,HNRNPC,MEN1,ZBTB7A,YAP1,UBTF,PRMT5,MLH1,SMYD3,HSPD1,FOS,APEX1,POU2F2,XRCC5,IFI16,RBCK1,CRY2,RBPJ,SMARCA4,ATF3,CUX1,ZMYND11,FOXK2,ZBTB16,IRF1,IRF4,RUVBL2,STAT1,STAT3,STAT5B,JUN,JUNB,JUND,NFIA,NFE2,NFKB1,USP3,NONO,MED12,NUP153,NR1D2,DNMT1,TCF3,ZEB1,RARA,FOXP2,NR4A2,REL,RELA,RELB,EBF1,TEAD4,CREB3L4,THRA,EGR1,H3F3A,PRKN,ELK1,PCNA,HDAC1,HDGF
GO: Molecular Function	GO:0003682	chromatin binding		1.126e-13	51	PER1,MCM5,NUP62,EZH2,MEF2A,HNRNPC,MEN1,YAP1,PRMT5,MLH1,FOXO3,FOS,SHMT2,APEX1,CBX4,SIRT7,DHX30,RBPJ,SMARCA2,SMARCA4,ZMYND11,PCLAF,KAT2A,PHF8,RUVBL2,STAT3,STAT5B,JUN,NFIA,NFKB1,USP3,NONO,MED12,NUP153,DNMT1,TCF3,ZEB1,RARA,REL,RELA,RELB,GTF2H1,THRA,EGR1,CBX5,H3F3A,ELK1,CDK1,TOP2A,PCNA,HDAC1
GO: Molecular Function	GO:1990837	sequence-specific double-stranded DNA binding		3.857e-12	60	ZNF219,CEBPD,PER1,CBX3,MCM5,IKZF1,CHD2,EZH2,MEF2A,HNRNPC,ZBTB7A,YAP1,UBTF,PRMT5,SMYD3,HSPD1,FOS,POU2F2,IFI16,CRY2,RBPJ,SMARCA4,ATF3,CUX1,ZMYND11,FOXK2,ZBTB16,IRF1,IRF4,RUVBL2,STAT1,STAT3,STAT5B,JUN,JUNB,JUND,NFIA,NFE2,NFKB1,USP3,NONO,MED12,NR1D2,TCF3,RARA,FOXP2,NR4A2,REL,RELA,RELB,EBF1,TEAD4,CREB3L4,THRA,EGR1,H3F3A,PRKN,ELK1,HDAC1,HDGF
GO: Molecular Function	GO:0008134	transcription factor binding		4.656e-12	52	HDAC11,PER1,NUP62,NR4A1,MEF2A,ADD1,PIK3R1,AGTR2,HSPA1A,VDR,FOXO3,FOS,APEX1,IFI16,RBPJ,SMARCA4,FUS,SUFU,GABBR1,SP100,IRF4,KAT2A,RUVBL2,STAT3,JUN,JUNB,JUND,NFIA,NFKB1,USP7,C1QBP,MED12,NPM1,TCF3,ZEB1,RARA,MED16,NR4A2,RELA,FAF1,OPTN,THRA,EGR1,CBX5,EIF4E,ELK1,DDX20,TP53BP1,PCNA,HTT,HDAC1,HDGF
GO: Molecular Function	GO:0042277	peptide binding		5.818e-12	34	RPLP0,HLA-A,HLA-B,HLA-C,MAS1,NLN,PIK3R1,AGTR1,AGTR2,CMA1,MME,HSPD1,ANPEP,APOE,PPIA,PPIB,BABAM2,IGF1R,PREP,ITGB1,KCNJ1,PEX5,TAP1,TAP2,NUP153,KPNB1,CALR,LEPR,GSTM3,GSTM4,GSTP1,THOP1,LNPEP,ENPEP
GO: Molecular Function	GO:0000976	transcription regulatory region sequence-specific DNA binding		6.252e-12	58	ZNF219,CEBPD,PER1,CBX3,IKZF1,CHD2,EZH2,MEF2A,HNRNPC,ZBTB7A,YAP1,UBTF,PRMT5,SMYD3,FOS,POU2F2,IFI16,CRY2,RBPJ,SMARCA4,ATF3,CUX1,ZMYND11,FOXK2,ZBTB16,IRF1,IRF4,RUVBL2,STAT1,STAT3,STAT5B,JUN,JUNB,JUND,NFIA,NFE2,NFKB1,USP3,NONO,MED12,NR1D2,TCF3,RARA,FOXP2,NR4A2,REL,RELA,RELB,EBF1,TEAD4,CREB3L4,THRA,EGR1,H3F3A,PRKN,ELK1,HDAC1,HDGF
GO: Molecular Function	GO:0043565	sequence-specific DNA binding		1.481e-11	76	ZNF219,CEBPD,PER1,CBX3,MCM5,IKZF1,CHD2,NR4A1,EZH2,HNRNPA1,MEF2A,HNRNPC,MEN1,ZBTB7A,YAP1,UBTF,PRMT5,PRMT1,SMYD3,VDR,HSPD1,FOXM1,FOXO3,FOS,APEX1,POU2F2,XRCC5,IFI16,ATF6B,CRY2,RBPJ,SMARCA4,ATF3,CUX1,ZMYND11,FOXK2,ZBTB16,SPIB,IRF1,IRF4,PTBP1,RUVBL2,STAT1,STAT3,STAT5B,JUN,JUNB,JUND,NFIA,NFE2,NFKB1,USP3,NONO,MED12,NR1D2,DNMT1,TCF3,ZEB1,RARA,FOXP2,NR4A2,REL,RELA,RELB,EBF1,TEAD4,CREB3L4,THRA,EGR1,H3F3A,P…
GO: Molecular Function	GO:0001047	core promoter binding		3.307e-11	25	IKZF1,CHD2,EZH2,YAP1,UBTF,PRMT5,SMYD3,FOXO3,FOS,IFI16,RBPJ,SMARCA4,RUVBL2,STAT1,STAT5B,USP3,NONO,NR1D2,NPAS2,NR4A2,RELB,EGR1,H3F3A,ELK1,HDAC1
GO: Molecular Function	GO:0008092	cytoskeletal protein binding		4.943e-11	65	EPS8,LIN7C,MAP4,MAPT,SYNPO,NUP62,PARVB,VPS16,ACTN3,ADD1,NDRG1,SCNN1A,UTRN,HSP90AA1,FLNB,RAE1,SGK1,MYO19,APC,APOE,CRYAB,MYL12A,SLC8A1,FHOD1,DYNLL2,RACGAP1,CTNNA1,FUS,TOR1AIP1,GIPC1,MYO1C,GAPDH,SPTBN1,HSPH1,RAB11A,CLASP2,ACE,ITGB1,PTPN3,NF1,NDEL1,NFKB1,DIAPH1,DLG1,KIF5B,MAP1LC3B,GNB3,WASF1,RAB27A,KLC1,KIF11,KPNB1,TRIM2,RARA,CALM1,MID2,RELA,RGS2,ARPC3,GSN,PRKN,EPB41L1,EPB41L2,HTT,CDK5
GO: Molecular Function	GO:0031625	ubiquitin protein ligase binding		7.58e-11	32	STUB1,PER1,UBE2B,UBE2H,PIK3R1,UCHL1,HSPA1A,HSPA1L,HSPD1,DERL1,SLC25A5,TUBB,XRCC5,TXNIP,PRKACB,PRKAR1A,PINK1,BID,USP7,MAP1LC3B,RANGAP1,TANK,CALR,CASP8,RELA,FAF1,ERLIN2,CHEK2,PRKN,PCBP2,SMAD7,TPI1
GO: Molecular Function	GO:0033218	amide binding		1.089e-10	34	RPLP0,HLA-A,HLA-B,HLA-C,MAS1,NLN,PIK3R1,AGTR1,AGTR2,CMA1,MME,HSPD1,ANPEP,APOE,PPIA,PPIB,BABAM2,IGF1R,PREP,ITGB1,KCNJ1,PEX5,TAP1,TAP2,NUP153,KPNB1,CALR,LEPR,GSTM3,GSTM4,GSTP1,THOP1,LNPEP,ENPEP
GO: Molecular Function	GO:0044389	ubiquitin-like protein ligase binding		1.108e-10	32	STUB1,PER1,UBE2B,UBE2H,PIK3R1,UCHL1,HSPA1A,HSPA1L,HSPD1,DERL1,SLC25A5,TUBB,XRCC5,TXNIP,PRKACB,PRKAR1A,PINK1,BID,USP7,MAP1LC3B,RANGAP1,TANK,CALR,CASP8,RELA,FAF1,ERLIN2,CHEK2,PRKN,PCBP2,SMAD7,TPI1
GO: Molecular Function	GO:0046983	protein dimerization activity		1.043e-09	81	CALCOCO2,HGF,CEBPD,HLA-A,STUB1,IKZF1,ACTN3,NR4A1,ADAM10,MEF2A,ADD1,HIST2H2AA3,HIST1H2BE,HIST1H2BI,ADRB2,HIST2H2BE,PIK3R1,PRMT5,AGTR1,FGFR2,FKBP1A,HSP90AA1,VEGFA,HSPD1,RCHY1,FOS,POLR2C,POLR1C,XPNPEP1,APOE,ZHX2,CRYAB,PTPA,ATF3,CTNNA1,PRKG1,SNX1,GIPC1,SP100,ZBTB16,WWOX,BCL2L1,BCL2L2,ITGB1,RUVBL2,STAT1,STAT3,STAT5B,STK3,CFLAR,JUN,BMPR1A,KCND2,GCLM,NFKB1,USP7,TAP1,TAP2,TARBP2,NPAS2,NPM1,TCF3,RARA,MID2…
GO: Molecular Function	GO:0046982	protein heterodimerization activity		2.213e-09	46	HGF,CEBPD,HLA-A,IKZF1,NR4A1,MEF2A,ADD1,HIST2H2AA3,HIST1H2BE,HIST1H2BI,HIST2H2BE,PIK3R1,PRMT5,AGTR1,VEGFA,HSPD1,FOS,ZHX2,PTPA,ATF3,CTNNA1,SNX1,BCL2L1,BCL2L2,ITGB1,CFLAR,JUN,KCND2,GCLM,NFKB1,TAP1,TAP2,NPM1,TCF3,RARA,MID2,FOXP2,NR4A2,CASP8,RELA,THRA,HIST1H2BD,H3F3A,ENO3,ZHX1,TOP2A
GO: Molecular Function	GO:0098772	molecular function regulator		4.33e-09	84	PTTG1,ITGB1BP1,PPP1R15A,HNRNPC,FZR1,ADRB2,PIK3CA,PIK3R1,AGT,AGTR2,AGFG1,FGFR2,FKBP1A,HSPB1,HSPB2,HSP90AA1,VTI1B,VEGFA,DNAJB1,SET,RGS5,SGK1,ITSN1,BAG3,SHC1,APC,APOE,APP,CTSA,YWHAG,TRIM23,MADD,TXNIP,PTPA,IGF1,CSNK2A1,CST1,CST2,PRKAR1A,RACGAP1,PRKCZ,PRKG1,TOR1AIP1,PINK1,GIPC1,TBC1D9B,PPP2R2D,AUP1,SPTBN1,HSPH1,BCL2L1,WNK1,BGN,STK3,CFLAR,JAK3,JUN,PTPN3,NF1,ARHGEF7,GCLM,DLG1,C3,GNAQ,SFN,NPM1,GPLD1,RANG…
GO: Molecular Function	GO:0000977	RNA polymerase II regulatory region sequence-specific DNA binding		5.974e-09	48	ZNF219,CEBPD,PER1,IKZF1,EZH2,MEF2A,HNRNPC,ZBTB7A,YAP1,SMYD3,FOS,POU2F2,IFI16,RBPJ,SMARCA4,ATF3,CUX1,ZMYND11,FOXK2,ZBTB16,IRF1,IRF4,RUVBL2,STAT1,STAT3,STAT5B,JUN,JUNB,JUND,NFIA,NFKB1,NONO,MED12,TCF3,RARA,FOXP2,NR4A2,REL,RELA,RELB,EBF1,TEAD4,CREB3L4,EGR1,H3F3A,ELK1,HDAC1,HDGF
GO: Molecular Function	GO:0001012	RNA polymerase II regulatory region DNA binding		8.081e-09	48	ZNF219,CEBPD,PER1,IKZF1,EZH2,MEF2A,HNRNPC,ZBTB7A,YAP1,SMYD3,FOS,POU2F2,IFI16,RBPJ,SMARCA4,ATF3,CUX1,ZMYND11,FOXK2,ZBTB16,IRF1,IRF4,RUVBL2,STAT1,STAT3,STAT5B,JUN,JUNB,JUND,NFIA,NFKB1,NONO,MED12,TCF3,RARA,FOXP2,NR4A2,REL,RELA,RELB,EBF1,TEAD4,CREB3L4,EGR1,H3F3A,ELK1,HDAC1,HDGF
GO: Molecular Function	GO:0001046	core promoter sequence-specific DNA binding		1.244e-08	18	IKZF1,CHD2,EZH2,YAP1,UBTF,PRMT5,SMYD3,FOS,RBPJ,SMARCA4,RUVBL2,STAT1,STAT5B,USP3,NR1D2,NR4A2,EGR1,H3F3A
GO: Molecular Function	GO:0031072	heat shock protein binding		2.173e-08	17	PTTG1,STUB1,MAPT,NUP62,HSPA1A,FKBP1A,HSPA1L,DNAJB1,CSNK2A1,ST13,NFKB1,KDR,KPNB1,NPAS2,FAF1,PRKN,CDK1
GO: Molecular Function	GO:0000980	RNA polymerase II distal enhancer sequence-specific DNA binding		2.546e-08	14	IKZF1,HNRNPC,SMARCA4,ZBTB16,RUVBL2,JUN,NFKB1,NONO,MED12,TCF3,REL,RELA,H3F3A,HDAC1
GO: Molecular Function	GO:0030234	enzyme regulator activity		3.848e-08	64	PTTG1,ITGB1BP1,PPP1R15A,HNRNPC,FZR1,PIK3CA,PIK3R1,AGT,AGFG1,HSPB1,HSPB2,HSP90AA1,DNAJB1,SET,RGS5,ITSN1,BAG3,APC,APOE,APP,CTSA,YWHAG,TRIM23,MADD,TXNIP,PTPA,IGF1,CSNK2A1,CST1,CST2,PRKAR1A,RACGAP1,TOR1AIP1,PINK1,GIPC1,TBC1D9B,PPP2R2D,AUP1,HSPH1,BCL2L1,WNK1,BGN,STK3,CFLAR,JUN,NF1,GCLM,C3,GNAQ,SFN,NPM1,RANGAP1,RARA,CALM1,SOCS3,CAST,ARHGEF12,FGFR1OP,RGS2,RGS3,FAF1,GSTP1,ENSA,PCNA
GO: Molecular Function	GO:0051082	unfolded protein binding		8.953e-08	16	HSP90B1,CCT3,HSPA1A,HSPA1L,HSP90AA1,HSPD1,DNAJB1,PPIA,PPIB,CRYAB,RUVBL2,ST13,NPM1,CALR,CCT6A,TRAP1
GO: Molecular Function	GO:0003712	transcription coregulator activity		2.826e-07	41	SAP18,MEF2A,YAP1,PRMT5,DDX54,APEX1,CBX4,ZHX2,IFI16,MED15,MED19,SMARCA2,PUS1,SMARCA4,ATF3,FUS,SUFU,IRF2BP2,SP100,ZMYND11,WWOX,KAT2A,JUN,JUNB,JUND,NFE2,C1QBP,MMS19,MED12,NPM1,TCF3,ZEB1,RARA,MED16,MED31,RELB,TBL1XR1,ZHX1,TP53BP1,HDAC1,HDGF
GO: Molecular Function	GO:0019902	phosphatase binding		2.936e-07	21	HSP90B1,MAPT,PPP1R15A,PIK3R1,HSP90AA1,STRN3,SHC1,PPP1CA,CRY2,PTPA,CSK,VCAN,KAT2A,WNK1,STAT1,STAT3,STAT5B,JAK3,DLG1,MVP,ENSA
GO: Molecular Function	GO:0000981	DNA-binding transcription factor activity, RNA polymerase II-specific		3.381e-07	46	ZNF219,CEBPD,IKZF1,NR4A1,MEF2A,ZBTB7A,VDR,FOXM1,FOXO3,FOS,POU2F2,IFI16,RBPJ,ATF3,FOXK2,ZBTB16,SPIB,IRF1,IRF4,PTGER3,STAT1,STAT3,STAT5B,JUN,JUNB,JUND,BMPR1A,NFIA,NFKB1,NR1D2,TCF3,ZEB1,RARA,FOXP2,NR4A2,REL,RELA,RELB,EBF1,TEAD4,CREB3L4,GTF2I,THRA,EGR1,ELK1,HDGF
GO: Molecular Function	GO:0019903	protein phosphatase binding		3.41e-07	18	HSP90B1,MAPT,PPP1R15A,PIK3R1,HSP90AA1,STRN3,SHC1,PPP1CA,PTPA,CSK,VCAN,KAT2A,STAT1,STAT3,STAT5B,JAK3,MVP,ENSA
GO: Molecular Function	GO:0001664	G protein-coupled receptor binding		3.958e-07	26	STUB1,ADM,ADRB2,FCN1,UCHL1,AGT,AGTR1,USP4,HSPA1A,DNAJC14,ACE,ITGB4,STAT1,STAT3,PTPN11,C1QBP,C3,GNAI2,GNAI3,GNAQ,ITCH,CALM1,DVL2,ARHGEF12,GRM5,PRKN
GO: Molecular Function	GO:0046977	TAP binding		5.216e-07	5	HLA-A,HLA-B,HLA-C,TAP1,TAP2
GO: Molecular Function	GO:0000979	RNA polymerase II core promoter sequence-specific DNA binding		6.425e-07	12	IKZF1,EZH2,YAP1,SMYD3,FOS,RBPJ,RUVBL2,STAT1,STAT5B,NR4A2,EGR1,H3F3A
GO: Molecular Function	GO:0000987	proximal promoter sequence-specific DNA binding		6.827e-07	32	ZNF219,CEBPD,PER1,MEF2A,HNRNPC,ZBTB7A,UBTF,FOS,POU2F2,IFI16,RBPJ,SMARCA4,ATF3,FOXK2,IRF1,IRF4,STAT1,STAT3,JUN,JUNB,JUND,NFIA,TCF3,FOXP2,NR4A2,RELA,RELB,EBF1,TEAD4,ELK1,HDAC1,HDGF
GO: Molecular Function	GO:0000978	RNA polymerase II proximal promoter sequence-specific DNA binding		7.07e-07	31	ZNF219,CEBPD,PER1,MEF2A,HNRNPC,ZBTB7A,FOS,POU2F2,IFI16,RBPJ,SMARCA4,ATF3,FOXK2,IRF1,IRF4,STAT1,STAT3,JUN,JUNB,JUND,NFIA,TCF3,FOXP2,NR4A2,RELA,RELB,EBF1,TEAD4,ELK1,HDAC1,HDGF
GO: Molecular Function	GO:0001158	enhancer sequence-specific DNA binding		8.466e-07	14	IKZF1,HNRNPC,SMARCA4,ZBTB16,RUVBL2,JUN,NFKB1,NONO,MED12,TCF3,REL,RELA,H3F3A,HDAC1
GO: Molecular Function	GO:0043130	ubiquitin binding		9.979e-07	15	EPS15,TNIP1,NUP62,UCHL1,HSPB1,RAE1,BABAM2,RBCK1,CRY2,AUP1,TAB2,FAF1,OPTN,PRKN,TOP2A
GO: Molecular Function	GO:0032182	ubiquitin-like protein binding		1.656e-06	16	EPS15,TNIP1,NUP62,UCHL1,HSPB1,RAE1,CBX4,BABAM2,RBCK1,CRY2,AUP1,TAB2,FAF1,OPTN,PRKN,TOP2A
GO: Molecular Function	GO:0031490	chromatin DNA binding		1.732e-06	13	PER1,EZH2,HNRNPC,FOXO3,APEX1,SMARCA4,RUVBL2,STAT3,RARA,RELA,THRA,H3F3A,HDAC1
GO: Molecular Function	GO:0032813	tumor necrosis factor receptor superfamily binding		2.232e-06	10	BABAM2,MADD,MYD88,FADD,STAT1,BID,CFLAR,CASP8,TRAP1,TNF
GO: Molecular Function	GO:0042803	protein homodimerization activity		3.338e-06	50	CALCOCO2,CEBPD,STUB1,ACTN3,NR4A1,ADAM10,ADD1,ADRB2,FGFR2,FKBP1A,HSP90AA1,VEGFA,RCHY1,XPNPEP1,APOE,ZHX2,CRYAB,PTPA,ATF3,PRKG1,SNX1,GIPC1,SP100,ZBTB16,BCL2L1,BCL2L2,RUVBL2,STAT1,JUN,BMPR1A,NFKB1,USP7,TAP1,TAP2,TARBP2,NPM1,TCF3,MID2,FOXP2,NUDT21,NR4A2,RELA,FGFR1OP,GSTM3,GSTM4,THRA,CBX5,CHEK2,ENO3,TOP2A
GO: Molecular Function	GO:0003714	transcription corepressor activity		3.415e-06	22	SAP18,YAP1,PRMT5,DDX54,APEX1,CBX4,ZHX2,SMARCA4,ATF3,SUFU,IRF2BP2,SP100,ZMYND11,JUNB,C1QBP,ZEB1,RARA,RELB,TBL1XR1,ZHX1,HDAC1,HDGF
GO: Molecular Function	GO:0035326	enhancer binding		4.194e-06	14	IKZF1,HNRNPC,SMARCA4,ZBTB16,RUVBL2,JUN,NFKB1,NONO,MED12,TCF3,REL,RELA,H3F3A,HDAC1
GO: Molecular Function	GO:0004945	angiotensin type II receptor activity		4.204e-06	4	MAS1,AGTR1,AGTR2,AGTRAP
GO: Molecular Function	GO:0000982	transcription factor activity, RNA polymerase II proximal promoter sequence-specific DNA binding		8.283e-06	28	ZNF219,CEBPD,NR4A1,MEF2A,ZBTB7A,FOS,POU2F2,IFI16,RBPJ,ATF3,FOXK2,IRF1,IRF4,STAT3,STAT5B,JUN,JUNB,NFIA,TCF3,FOXP2,NR4A2,RELA,RELB,EBF1,TEAD4,EGR1,ELK1,HDGF
GO: Molecular Function	GO:0035257	nuclear hormone receptor binding		9.064e-06	17	NUP62,NR4A1,PIK3R1,DDX54,VDR,CRY2,SMARCA4,FUS,STAT3,STAT5B,MMS19,MED12,DNMT1,MED16,CALR,NR4A2,PCNA
GO: Molecular Function	GO:0019207	kinase regulator activity		1.112e-05	20	PIK3CA,PIK3R1,HSPB1,ITSN1,APC,YWHAG,MADD,IGF1,PRKAR1A,WNK1,BGN,STK3,SFN,NPM1,RARA,CALM1,SOCS3,FGFR1OP,FAF1,GSTP1
GO: Molecular Function	GO:0001595	angiotensin receptor activity		1.23e-05	4	MAS1,AGTR1,AGTR2,AGTRAP
GO: Molecular Function	GO:0051427	hormone receptor binding		1.336e-05	18	NUP62,NR4A1,PIK3R1,DDX54,VDR,CRY2,SMARCA4,FUS,STAT3,STAT5B,PTPN11,MMS19,MED12,DNMT1,MED16,CALR,NR4A2,PCNA
GO: Molecular Function	GO:0047485	protein N-terminus binding		1.342e-05	14	RPS21,MEN1,CSNK2A1,RBPJ,SMARCA4,NFE2,PEX5,TARBP2,NPM1,CALM1,RELA,TBL1XR1,ZWINT,HDAC1
GO: Molecular Function	GO:0001228	DNA-binding transcription activator activity, RNA polymerase II-specific		1.546e-05	27	CEBPD,NR4A1,MEF2A,FOXO3,FOS,POU2F2,RBPJ,ATF3,FOXK2,IRF1,IRF4,STAT3,STAT5B,JUN,JUNB,NFIA,NFKB1,TCF3,NR4A2,REL,RELA,RELB,EBF1,TEAD4,CREB3L4,EGR1,ELK1
GO: Molecular Function	GO:0001077	proximal promoter DNA-binding transcription activator activity, RNA polymerase II-specific		1.617e-05	22	CEBPD,NR4A1,MEF2A,FOS,POU2F2,RBPJ,FOXK2,IRF1,IRF4,STAT3,STAT5B,JUN,JUNB,NFIA,TCF3,NR4A2,RELA,RELB,EBF1,TEAD4,EGR1,ELK1
GO: Molecular Function	GO:0035258	steroid hormone receptor binding		1.637e-05	12	NR4A1,PIK3R1,DDX54,SMARCA4,FUS,STAT3,STAT5B,MMS19,DNMT1,CALR,NR4A2,PCNA
GO: Molecular Function	GO:0043560	insulin receptor substrate binding		1.732e-05	5	PIK3CA,PIK3R1,IGF1R,PRKCZ,PTPN11
GO: Molecular Function	GO:0005123	death receptor binding		2.902e-05	6	MADD,MYD88,FADD,BID,CFLAR,CASP8
GO: Molecular Function	GO:0008426	protein kinase C inhibitor activity		2.927e-05	3	HSPB1,YWHAG,SFN
GO: Molecular Function	GO:0031711	bradykinin receptor binding		2.927e-05	3	ADRB2,AGTR1,ACE
GO: Molecular Function	GO:0003729	mRNA binding		3.625e-05	17	RPS2,HNRNPC,HNRNPL,ESRP2,XPO5,QKI,NXF1,HSP90AA1,SRSF1,ZFP36,SERBP1,SSB,PTBP1,C1QBP,RARA,CALR,NUDT21
GO: Molecular Function	GO:0030674	protein binding, bridging		4.09e-05	16	EPS8,STUB1,MEN1,PIK3R1,CNTNAP1,SHC1,CRK,POLDIP2,CUX1,ST13,PTPN11,MMS19,DVL2,OPTN,CBX5,DDX20
GO: Molecular Function	GO:0008238	exopeptidase activity		4.13e-05	13	UCHL1,MME,ANPEP,CPA3,XPNPEP1,CTSA,PRCP,PREP,ACE,ACE2,LNPEP,ENPEP,DNPEP
GO: Molecular Function	GO:0042826	histone deacetylase binding		4.534e-05	13	MEF2A,HSPA1A,HSP90AA1,KAT2A,DNMT1,RARA,NUDT21,RELA,CBX5,PRKN,DDX20,TOP2A,HDAC1
GO: Molecular Function	GO:0003700	DNA-binding transcription factor activity		4.59e-05	64	PTTG1,ZNF219,CEBPD,IKZF1,NR4A1,MEF2A,ZBTB7A,CIAO1,ZRANB2,VDR,FOXM1,FOXO3,STRN3,FOS,POU2F2,ZHX2,IFI16,ATF6B,RBCK1,RBPJ,ATF3,FOXK2,ZBTB16,TRIM25,SPIB,IRF1,IRF4,PTGER3,ZBTB24,STAT1,STAT3,STAT5B,JUN,JUNB,JUND,TSC22D1,BMPR1A,NFIA,NFE2,NFKB1,TSC22D4,NR1D2,NPAS2,TCF3,ZEB1,RARA,FOXP2,NR4A2,REL,RELA,RELB,EBF1,TEAD4,CREB3L4,PHF5A,GTF2I,THRA,EGR1,PRKN,ELK1,ZHX1,HDAC1,SMAD7,HDGF
GO: Molecular Function	GO:0002020	protease binding		4.971e-05	13	UBC,HSPA1A,HSPD1,DERL1,APC,PINK1,SART3,FADD,ITGB1,CFLAR,CAST,PRKN,TNF
GO: Molecular Function	GO:0030554	adenyl nucleotide binding		5.109e-05	74	HSP90B1,ABCA1,CCT3,MCM3,MCM4,MCM5,MCM6,CHD2,ACVR2A,UBE2B,UBE2D1,UBE2H,PIK3CA,DDX54,PKM,MLH1,AK2,FGFR2,TIMM44,HSPA1A,HSPA1L,HSP90AA1,HSPD1,SGK1,MYO19,BAG3,DDX56,XRCC5,DHX30,CASK,PTPA,IGF1R,CSK,CSNK2A1,ASS1,PRKACB,SMARCA2,PRKAR1A,SMARCA4,PRKCZ,PRKG1,SNRNP200,PINK1,MYO1C,KIAA0232,HSPH1,GART,WNK1,RUVBL2,ST13,STK3,JAK3,BMPR1A,KARS,KCNJ1,MAPKAPK3,KDR,KIF5B,TAP1,TAP2,KIF11,GRK4,VARS2,CCT6A,TRAP1,TIE1,TK…
GO: Molecular Function	GO:0017076	purine nucleotide binding		5.147e-05	87	HSP90B1,ABCA1,CCT3,MCM3,MCM4,MCM5,MCM6,CHD2,ACVR2A,TUFM,UBE2B,UBE2D1,UBE2H,PIK3CA,DDX54,PKM,MLH1,AK2,FGFR2,TIMM44,HSPA1A,HSPA1L,HSP90AA1,HSPD1,SGK1,MYO19,BAG3,TUBB,ATL3,DDX56,SAMHD1,XRCC5,TRIM23,DHX30,CASK,PTPA,IGF1R,CSK,CSNK2A1,ASS1,PRKACB,SMARCA2,PRKAR1A,SMARCA4,PRKCZ,PRKG1,SNRNP200,PINK1,MYO1C,KIAA0232,HSPH1,GART,RAB11A,WNK1,RUVBL2,ST13,STK3,JAK3,BMPR1A,KARS,KCNJ1,MAPKAPK3,KDR,GNAI2,GNAI3,KIF5…
GO: Molecular Function	GO:0005159	insulin-like growth factor receptor binding		6.084e-05	5	PIK3R1,SHC1,YWHAG,IGF1,REN
GO: Molecular Function	GO:0030544	Hsp70 protein binding		6.275e-05	7	STUB1,NUP62,FKBP1A,DNAJB1,ST13,PRKN,CDK1
GO: Molecular Function	GO:0043021	ribonucleoprotein complex binding		7.758e-05	13	PTTG1,RPN2,EZH2,HNRNPC,PRMT5,PRMT1,PPP1CA,SNRPB2,EIF6,C1QBP,NPM1,ITCH,RPSA
GO: Molecular Function	GO:0017111	nucleoside-triphosphatase activity		8.172e-05	44	ABCA1,MCM3,MCM4,MCM5,MCM6,CHD2,TUFM,DDX54,MLH1,HSPA1A,HSP90AA1,HSPD1,MYO19,TUBB,ATL3,DDX56,ATP6V1G1,XRCC5,TRIM23,DHX30,PTPA,DYNLL2,SMARCA2,SMARCA4,SNRNP200,MYO1C,RAB11A,RUVBL2,GNAI2,GNAI3,KIF5B,GNAQ,GNB3,TAP1,TAP2,RAB5A,RAB27A,KLC1,KIF11,RAB35,GTF2H1,DDX20,DDX39A,TOP2A
GO: Molecular Function	GO:0008013	beta-catenin binding		8.289e-05	11	FOXO3,APC,SKP1,CSNK2A1,CTNNA1,SUFU,MED12,NR4A2,TBL1XR1,PRKN,SMAD7
GO: Molecular Function	GO:0005198	structural molecule activity		8.465e-05	43	RPLP0,MAP4,MAPT,RPS2,RPS10,RPS20,RPS21,NUP62,ACTN3,ADD1,FBN1,AHNAK,HSPB2,COL1A1,COL4A1,COPB1,SLC25A5,ITSN1,EFEMP2,TUBB,CRYAB,MRPL14,VCAN,ASPH,MRPS15,CTNNA1,SPTBN1,LAMA1,MRPL19,BGN,DLG1,MMS19,MRPL49,NUP153,NPHP1,KRT18,RPSA,RPL14,ARPC3,RPL26L1,EPB41L1,EPB41L2,RPL15
GO: Molecular Function	GO:0005524	ATP binding		8.529e-05	71	HSP90B1,ABCA1,CCT3,MCM3,MCM4,MCM5,MCM6,CHD2,ACVR2A,UBE2B,UBE2D1,UBE2H,PIK3CA,DDX54,PKM,MLH1,AK2,FGFR2,TIMM44,HSPA1A,HSPA1L,HSP90AA1,HSPD1,SGK1,MYO19,DDX56,XRCC5,DHX30,CASK,PTPA,IGF1R,CSK,CSNK2A1,ASS1,PRKACB,SMARCA2,SMARCA4,PRKCZ,PRKG1,SNRNP200,PINK1,MYO1C,KIAA0232,HSPH1,GART,WNK1,RUVBL2,STK3,JAK3,BMPR1A,KARS,KCNJ1,MAPKAPK3,KDR,KIF5B,TAP1,TAP2,KIF11,GRK4,VARS2,CCT6A,TRAP1,TIE1,TK1,CHEK2,DDX20,CDK1…
GO: Molecular Function	GO:0051879	Hsp90 protein binding		9.235e-05	7	STUB1,MAPT,NUP62,CSNK2A1,KDR,KPNB1,NPAS2
GO: Molecular Function	GO:0015280	ligand-gated sodium channel activity		9.604e-05	4	SCNN1A,SCNN1B,SCNN1D,SCNN1G
GO: Molecular Function	GO:0046332	SMAD binding		0.0001139	10	STUB1,USP9X,MEF2A,MEN1,FKBP1A,FOS,ZC3H3,JUN,BMPR1A,SMAD7
GO: Molecular Function	GO:0035639	purine ribonucleoside triphosphate binding		0.0001192	83	HSP90B1,ABCA1,CCT3,MCM3,MCM4,MCM5,MCM6,CHD2,ACVR2A,TUFM,UBE2B,UBE2D1,UBE2H,PIK3CA,DDX54,PKM,MLH1,AK2,FGFR2,TIMM44,HSPA1A,HSPA1L,HSP90AA1,HSPD1,SGK1,MYO19,TUBB,ATL3,DDX56,XRCC5,TRIM23,DHX30,CASK,PTPA,IGF1R,CSK,CSNK2A1,ASS1,PRKACB,SMARCA2,SMARCA4,PRKCZ,PRKG1,SNRNP200,PINK1,MYO1C,KIAA0232,HSPH1,GART,RAB11A,WNK1,RUVBL2,STK3,JAK3,BMPR1A,KARS,KCNJ1,MAPKAPK3,KDR,GNAI2,GNAI3,KIF5B,GNAQ,TAP1,TAP2,RAB5A,RA…
GO: Molecular Function	GO:0032559	adenyl ribonucleotide binding		0.0001193	72	HSP90B1,ABCA1,CCT3,MCM3,MCM4,MCM5,MCM6,CHD2,ACVR2A,UBE2B,UBE2D1,UBE2H,PIK3CA,DDX54,PKM,MLH1,AK2,FGFR2,TIMM44,HSPA1A,HSPA1L,HSP90AA1,HSPD1,SGK1,MYO19,DDX56,XRCC5,DHX30,CASK,PTPA,IGF1R,CSK,CSNK2A1,ASS1,PRKACB,SMARCA2,PRKAR1A,SMARCA4,PRKCZ,PRKG1,SNRNP200,PINK1,MYO1C,KIAA0232,HSPH1,GART,WNK1,RUVBL2,STK3,JAK3,BMPR1A,KARS,KCNJ1,MAPKAPK3,KDR,KIF5B,TAP1,TAP2,KIF11,GRK4,VARS2,CCT6A,TRAP1,TIE1,TK1,CHEK2,DD…
GO: Molecular Function	GO:0004879	nuclear receptor activity		0.0001249	8	NR4A1,VDR,PTGER3,STAT3,NR1D2,RARA,NR4A2,THRA
GO: Molecular Function	GO:0098531	transcription factor activity, direct ligand regulated sequence-specific DNA binding		0.0001249	8	NR4A1,VDR,PTGER3,STAT3,NR1D2,RARA,NR4A2,THRA
GO: Molecular Function	GO:0008536	Ran GTPase binding		0.0001324	7	XPO5,XPO1,IPO9,NUP153,KPNB1,RANGAP1,IPO11
GO: Molecular Function	GO:0060090	molecular adaptor activity		0.0001427	16	EPS8,STUB1,MEN1,PIK3R1,CNTNAP1,SHC1,CRK,POLDIP2,CUX1,ST13,PTPN11,MMS19,DVL2,OPTN,CBX5,DDX20
GO: Molecular Function	GO:0032553	ribonucleotide binding		0.0001436	85	HSP90B1,ABCA1,CCT3,MCM3,MCM4,MCM5,MCM6,CHD2,ACVR2A,TUFM,UBE2B,UBE2D1,UBE2H,PIK3CA,DDX54,UGP2,PKM,MLH1,AK2,FGFR2,TIMM44,HSPA1A,HSPA1L,HSP90AA1,HSPD1,SGK1,MYO19,TUBB,ATL3,DDX56,XRCC5,TRIM23,DHX30,CASK,PTPA,IGF1R,CSK,CSNK2A1,ASS1,PRKACB,SMARCA2,PRKAR1A,SMARCA4,PRKCZ,PRKG1,SNRNP200,PINK1,MYO1C,KIAA0232,HSPH1,GART,RAB11A,WNK1,RUVBL2,STK3,JAK3,BMPR1A,KARS,KCNJ1,MAPKAPK3,KDR,GNAI2,GNAI3,KIF5B,GNAQ,TAP1,…
GO: Molecular Function	GO:0032550	purine ribonucleoside binding		0.0001511	83	HSP90B1,ABCA1,CCT3,MCM3,MCM4,MCM5,MCM6,CHD2,ACVR2A,TUFM,UBE2B,UBE2D1,UBE2H,PIK3CA,DDX54,PKM,MLH1,AK2,FGFR2,TIMM44,HSPA1A,HSPA1L,HSP90AA1,HSPD1,SGK1,MYO19,TUBB,ATL3,DDX56,XRCC5,TRIM23,DHX30,CASK,PTPA,IGF1R,CSK,CSNK2A1,ASS1,PRKACB,SMARCA2,SMARCA4,PRKCZ,PRKG1,SNRNP200,PINK1,MYO1C,KIAA0232,HSPH1,GART,RAB11A,WNK1,RUVBL2,STK3,JAK3,BMPR1A,KARS,KCNJ1,MAPKAPK3,KDR,GNAI2,GNAI3,KIF5B,GNAQ,TAP1,TAP2,RAB5A,RA…
GO: Molecular Function	GO:0032549	ribonucleoside binding		0.0001595	83	HSP90B1,ABCA1,CCT3,MCM3,MCM4,MCM5,MCM6,CHD2,ACVR2A,TUFM,UBE2B,UBE2D1,UBE2H,PIK3CA,DDX54,PKM,MLH1,AK2,FGFR2,TIMM44,HSPA1A,HSPA1L,HSP90AA1,HSPD1,SGK1,MYO19,TUBB,ATL3,DDX56,XRCC5,TRIM23,DHX30,CASK,PTPA,IGF1R,CSK,CSNK2A1,ASS1,PRKACB,SMARCA2,SMARCA4,PRKCZ,PRKG1,SNRNP200,PINK1,MYO1C,KIAA0232,HSPH1,GART,RAB11A,WNK1,RUVBL2,STK3,JAK3,BMPR1A,KARS,KCNJ1,MAPKAPK3,KDR,GNAI2,GNAI3,KIF5B,GNAQ,TAP1,TAP2,RAB5A,RA…
GO: Molecular Function	GO:0001883	purine nucleoside binding		0.0001595	83	HSP90B1,ABCA1,CCT3,MCM3,MCM4,MCM5,MCM6,CHD2,ACVR2A,TUFM,UBE2B,UBE2D1,UBE2H,PIK3CA,DDX54,PKM,MLH1,AK2,FGFR2,TIMM44,HSPA1A,HSPA1L,HSP90AA1,HSPD1,SGK1,MYO19,TUBB,ATL3,DDX56,XRCC5,TRIM23,DHX30,CASK,PTPA,IGF1R,CSK,CSNK2A1,ASS1,PRKACB,SMARCA2,SMARCA4,PRKCZ,PRKG1,SNRNP200,PINK1,MYO1C,KIAA0232,HSPH1,GART,RAB11A,WNK1,RUVBL2,STK3,JAK3,BMPR1A,KARS,KCNJ1,MAPKAPK3,KDR,GNAI2,GNAI3,KIF5B,GNAQ,TAP1,TAP2,RAB5A,RA…
GO: Molecular Function	GO:0032555	purine ribonucleotide binding		0.000176	84	HSP90B1,ABCA1,CCT3,MCM3,MCM4,MCM5,MCM6,CHD2,ACVR2A,TUFM,UBE2B,UBE2D1,UBE2H,PIK3CA,DDX54,PKM,MLH1,AK2,FGFR2,TIMM44,HSPA1A,HSPA1L,HSP90AA1,HSPD1,SGK1,MYO19,TUBB,ATL3,DDX56,XRCC5,TRIM23,DHX30,CASK,PTPA,IGF1R,CSK,CSNK2A1,ASS1,PRKACB,SMARCA2,PRKAR1A,SMARCA4,PRKCZ,PRKG1,SNRNP200,PINK1,MYO1C,KIAA0232,HSPH1,GART,RAB11A,WNK1,RUVBL2,STK3,JAK3,BMPR1A,KARS,KCNJ1,MAPKAPK3,KDR,GNAI2,GNAI3,KIF5B,GNAQ,TAP1,TAP2,…
GO: Molecular Function	GO:0001882	nucleoside binding		0.0001807	83	HSP90B1,ABCA1,CCT3,MCM3,MCM4,MCM5,MCM6,CHD2,ACVR2A,TUFM,UBE2B,UBE2D1,UBE2H,PIK3CA,DDX54,PKM,MLH1,AK2,FGFR2,TIMM44,HSPA1A,HSPA1L,HSP90AA1,HSPD1,SGK1,MYO19,TUBB,ATL3,DDX56,XRCC5,TRIM23,DHX30,CASK,PTPA,IGF1R,CSK,CSNK2A1,ASS1,PRKACB,SMARCA2,SMARCA4,PRKCZ,PRKG1,SNRNP200,PINK1,MYO1C,KIAA0232,HSPH1,GART,RAB11A,WNK1,RUVBL2,STK3,JAK3,BMPR1A,KARS,KCNJ1,MAPKAPK3,KDR,GNAI2,GNAI3,KIF5B,GNAQ,TAP1,TAP2,RAB5A,RA…
GO: Molecular Function	GO:0042562	hormone binding		0.0002144	10	MAS1,PIK3R1,AGTR1,AGTR2,HSPD1,SHC1,IGF1R,CALR,LEPR,THRA
GO: Molecular Function	GO:0008233	peptidase activity		0.0002154	38	HGF,USP9X,TNIP1,ADAM10,NLN,FCN1,UCHL1,CMA1,USP4,MME,ANPEP,ADAMTS2,CPA3,XPNPEP1,CTSA,PRCP,PREP,CTSG,PSEN2,PSMB2,PSMB3,PSMB4,ACE,CFLAR,NDEL1,USP7,C2,C3,USP3,KLK1,KLK2,CASP8,REN,ACE2,THOP1,LNPEP,ENPEP,DNPEP
GO: Molecular Function	GO:0003713	transcription coactivator activity		0.0002323	22	MEF2A,YAP1,APEX1,SMARCA2,PUS1,SMARCA4,FUS,SP100,WWOX,KAT2A,JUN,JUNB,JUND,NFE2,MMS19,MED12,NPM1,TCF3,ZEB1,RARA,MED16,MED31
GO: Molecular Function	GO:0016462	pyrophosphatase activity		0.0002598	44	ABCA1,MCM3,MCM4,MCM5,MCM6,CHD2,TUFM,DDX54,MLH1,HSPA1A,HSP90AA1,HSPD1,MYO19,TUBB,ATL3,DDX56,ATP6V1G1,XRCC5,TRIM23,DHX30,PTPA,DYNLL2,SMARCA2,SMARCA4,SNRNP200,MYO1C,RAB11A,RUVBL2,GNAI2,GNAI3,KIF5B,GNAQ,GNB3,TAP1,TAP2,RAB5A,RAB27A,KLC1,KIF11,RAB35,GTF2H1,DDX20,DDX39A,TOP2A
GO: Molecular Function	GO:0004386	helicase activity		0.0002646	15	MCM3,MCM4,MCM5,MCM6,CHD2,DDX54,DDX56,XRCC5,DHX30,SMARCA2,SMARCA4,SNRNP200,RUVBL2,DDX20,DDX39A
GO: Molecular Function	GO:0016818	hydrolase activity, acting on acid anhydrides, in phosphorus-containing anhydrides		0.0002737	44	ABCA1,MCM3,MCM4,MCM5,MCM6,CHD2,TUFM,DDX54,MLH1,HSPA1A,HSP90AA1,HSPD1,MYO19,TUBB,ATL3,DDX56,ATP6V1G1,XRCC5,TRIM23,DHX30,PTPA,DYNLL2,SMARCA2,SMARCA4,SNRNP200,MYO1C,RAB11A,RUVBL2,GNAI2,GNAI3,KIF5B,GNAQ,GNB3,TAP1,TAP2,RAB5A,RAB27A,KLC1,KIF11,RAB35,GTF2H1,DDX20,DDX39A,TOP2A
GO: Molecular Function	GO:0016887	ATPase activity		0.0002752	28	ABCA1,MCM4,MCM6,CHD2,DDX54,MLH1,HSPA1A,HSP90AA1,HSPD1,MYO19,DDX56,ATP6V1G1,XRCC5,DHX30,PTPA,SMARCA2,SMARCA4,SNRNP200,MYO1C,RUVBL2,KIF5B,TAP1,TAP2,KIF11,GTF2H1,DDX20,DDX39A,TOP2A
GO: Molecular Function	GO:0015631	tubulin binding		0.00028	21	MAP4,MAPT,NDRG1,RAE1,APC,CRYAB,RACGAP1,GAPDH,HSPH1,RAB11A,CLASP2,NF1,NDEL1,KIF5B,MAP1LC3B,KLC1,KIF11,MID2,RGS2,PRKN,HTT
GO: Molecular Function	GO:0016817	hydrolase activity, acting on acid anhydrides		0.0002808	44	ABCA1,MCM3,MCM4,MCM5,MCM6,CHD2,TUFM,DDX54,MLH1,HSPA1A,HSP90AA1,HSPD1,MYO19,TUBB,ATL3,DDX56,ATP6V1G1,XRCC5,TRIM23,DHX30,PTPA,DYNLL2,SMARCA2,SMARCA4,SNRNP200,MYO1C,RAB11A,RUVBL2,GNAI2,GNAI3,KIF5B,GNAQ,GNB3,TAP1,TAP2,RAB5A,RAB27A,KLC1,KIF11,RAB35,GTF2H1,DDX20,DDX39A,TOP2A
GO: Molecular Function	GO:0070011	peptidase activity, acting on L-amino acid peptides		0.0003076	37	HGF,USP9X,TNIP1,ADAM10,NLN,FCN1,UCHL1,CMA1,USP4,MME,ANPEP,ADAMTS2,CPA3,XPNPEP1,CTSA,PRCP,PREP,CTSG,PSEN2,PSMB2,PSMB3,PSMB4,ACE,CFLAR,USP7,C2,C3,USP3,KLK1,KLK2,CASP8,REN,ACE2,THOP1,LNPEP,ENPEP,DNPEP
GO: Molecular Function	GO:0005178	integrin binding		0.0003336	12	ITGB1BP1,ACTN3,ADAM10,FBN1,UTRN,VCAM1,IGF1,ITGB1,PTPN2,KDR,CALR,THBS1
GO: Molecular Function	GO:0019887	protein kinase regulator activity		0.0003342	16	PIK3CA,HSPB1,APC,YWHAG,MADD,IGF1,PRKAR1A,WNK1,BGN,STK3,SFN,NPM1,CALM1,SOCS3,FGFR1OP,FAF1
GO: Molecular Function	GO:0016247	channel regulator activity		0.0003407	13	ADRB2,AGT,FKBP1A,VTI1B,SGK1,PRKCZ,PRKG1,WNK1,PTPN3,DLG1,GPLD1,NEDD4L,ENSA
GO: Molecular Function	GO:0017046	peptide hormone binding		0.0003959	7	MAS1,PIK3R1,AGTR1,AGTR2,HSPD1,IGF1R,LEPR
GO: Molecular Function	GO:0042393	histone binding		0.0004309	15	CHD2,SET,CBX4,IPO9,SMARCA2,SMARCA4,SART3,ZMYND11,PHF8,USP3,NPM1,TBL1XR1,CBX5,H3F3A,TP53BP1
GO: Molecular Function	GO:0005164	tumor necrosis factor receptor binding		0.0004337	6	BABAM2,FADD,STAT1,CASP8,TRAP1,TNF
GO: Molecular Function	GO:0070491	repressing transcription factor binding		0.0004558	8	RBPJ,STAT3,TCF3,RELA,CBX5,EIF4E,DDX20,HDAC1
GO: Molecular Function	GO:0051020	GTPase binding		0.0004844	22	EPS8,ABCA1,NDRG1,XPO5,HSP90AA1,XPO1,AP3M1,IPO9,TBC1D9B,MYO1C,ERC1,SPTBN1,DIAPH1,PEX5,GNB3,WASF1,NUP153,KPNB1,RANGAP1,DVL2,OPTN,IPO11
GO: Molecular Function	GO:0005158	insulin receptor binding		0.0005132	6	PIK3R1,SHC1,IGF1,IGF1R,SNX1,PTPN11
GO: Molecular Function	GO:0032554	purine deoxyribonucleotide binding		0.0005292	3	HSP90AA1,SAMHD1,ST13
GO: Molecular Function	GO:0043559	insulin binding		0.0005292	3	PIK3R1,HSPD1,IGF1R
GO: Molecular Function	GO:0008047	enzyme activator activity		0.0005916	30	PPP1R15A,PIK3CA,AGT,AGFG1,HSPB2,DNAJB1,RGS5,ITSN1,APOE,APP,CTSA,TRIM23,MADD,PTPA,IGF1,RACGAP1,TOR1AIP1,PINK1,GIPC1,TBC1D9B,STK3,CFLAR,JUN,NF1,GNAQ,RANGAP1,CALM1,ARHGEF12,RGS2,RGS3
GO: Molecular Function	GO:0015459	potassium channel regulator activity		0.0005936	7	ADRB2,SGK1,PRKCZ,WNK1,DLG1,NEDD4L,ENSA
GO: Molecular Function	GO:0051059	NF-kappaB binding		0.0006035	6	HSPA1A,APEX1,NPM1,RELA,FAF1,HDAC1
GO: Molecular Function	GO:0051721	protein phosphatase 2A binding		0.0006035	6	MAPT,STRN3,SHC1,PTPA,STAT1,ENSA
GO: Molecular Function	GO:0008026	ATP-dependent helicase activity		0.0006344	11	MCM4,MCM6,CHD2,DDX54,DDX56,XRCC5,DHX30,SNRNP200,RUVBL2,DDX20,DDX39A
GO: Molecular Function	GO:0070035	purine NTP-dependent helicase activity		0.0006344	11	MCM4,MCM6,CHD2,DDX54,DDX56,XRCC5,DHX30,SNRNP200,RUVBL2,DDX20,DDX39A
GO: Molecular Function	GO:0003727	single-stranded RNA binding		0.0008021	9	IKZF1,HNRNPA1,HNRNPC,NXF1,POLR2G,CBX4,ZFP36,PTBP1,THRA
GO: Molecular Function	GO:0051087	chaperone binding		0.0008771	9	HLA-B,TIMM44,HSPD1,DNAJB1,BAG3,ST13,CALR,WRAP53,PRKN
GO: Molecular Function	GO:0044183	protein binding involved in protein folding		0.0008988	4	CCT3,HSPA1A,CALR,CCT6A
GO: Molecular Function	GO:0008017	microtubule binding		0.0009225	16	MAP4,MAPT,NDRG1,RAE1,APC,CRYAB,RACGAP1,GAPDH,RAB11A,CLASP2,NF1,NDEL1,KIF5B,MAP1LC3B,KIF11,MID2
GO: Molecular Function	GO:0003779	actin binding		0.0009359	25	EPS8,SYNPO,PARVB,VPS16,ACTN3,ADD1,SCNN1A,UTRN,FLNB,MYO19,FHOD1,CTNNA1,GIPC1,MYO1C,SPTBN1,CLASP2,ACE,ITGB1,DIAPH1,WASF1,ARPC3,GSN,PRKN,EPB41L1,EPB41L2
GO: Molecular Function	GO:0047783	corticosterone 18-monooxygenase activity		0.0009616	2	CYP11B1,CYP11B2
GO: Molecular Function	GO:0046980	tapasin binding		0.0009616	2	TAP1,TAP2
GO: Molecular Function	GO:0004507	steroid 11-beta-monooxygenase activity		0.0009616	2	CYP11B1,CYP11B2
GO: Molecular Function	GO:0070012	oligopeptidase activity		0.0009616	2	NLN,NDEL1
GO: Molecular Function	GO:0017022	myosin binding		0.001064	8	MYO19,MYL12A,FUS,GIPC1,RAB11A,RAB27A,TRIM2,GSN
GO: Molecular Function	GO:0008235	metalloexopeptidase activity		0.00109	7	ANPEP,CPA3,XPNPEP1,ACE,ACE2,LNPEP,ENPEP
GO: Molecular Function	GO:0042623	ATPase activity, coupled		0.001406	21	ABCA1,MCM4,MCM6,CHD2,DDX54,HSPA1A,DDX56,ATP6V1G1,XRCC5,DHX30,SMARCA2,SMARCA4,SNRNP200,MYO1C,RUVBL2,TAP1,TAP2,GTF2H1,DDX20,DDX39A,TOP2A
GO: Molecular Function	GO:0072542	protein phosphatase activator activity		0.001415	3	PPP1R15A,PTPA,CALM1
GO: Molecular Function	GO:0032552	deoxyribonucleotide binding		0.001415	3	HSP90AA1,SAMHD1,ST13
GO: Molecular Function	GO:0097493	structural molecule activity conferring elasticity		0.001415	3	FBN1,AHNAK,COL4A1
GO: Molecular Function	GO:0019870	potassium channel inhibitor activity		0.001415	3	WNK1,NEDD4L,ENSA
GO: Molecular Function	GO:0070006	metalloaminopeptidase activity		0.001493	4	ANPEP,XPNPEP1,LNPEP,ENPEP
GO: Molecular Function	GO:0004860	protein kinase inhibitor activity		0.001577	9	HSPB1,YWHAG,PRKAR1A,WNK1,BGN,SFN,NPM1,SOCS3,FGFR1OP
GO: Molecular Function	GO:0016879	ligase activity, forming carbon-nitrogen bonds		0.001756	19	STUB1,TRAF7,RCHY1,CBX4,TRIM23,RBCK1,ASS1,TRIM25,KCMF1,GART,TRIM21,GCLM,LNX1,ITCH,TRIM2,NEDD4L,MID2,TRIM27,PRKN
GO: Molecular Function	GO:0019210	kinase inhibitor activity		0.001842	9	HSPB1,YWHAG,PRKAR1A,WNK1,BGN,SFN,NPM1,SOCS3,FGFR1OP
GO: Molecular Function	GO:0004175	endopeptidase activity		0.001866	26	HGF,USP9X,ADAM10,NLN,FCN1,UCHL1,CMA1,MME,ADAMTS2,PREP,CTSG,PSEN2,PSMB2,PSMB3,PSMB4,ACE,CFLAR,USP7,C2,C3,KLK1,KLK2,CASP8,REN,ACE2,THOP1
GO: Molecular Function	GO:0050839	cell adhesion molecule binding		0.001882	15	ITGB1BP1,ACTN3,ADAM10,FBN1,NDRG1,UTRN,VCAM1,APC,IGF1,CTNNA1,ITGB1,PTPN2,KDR,CALR,THBS1
GO: Molecular Function	GO:0051019	mitogen-activated protein kinase binding		0.001977	5	TNIP1,PRMT1,PRKG1,ACE,GTF2I
GO: Molecular Function	GO:0030291	protein serine/threonine kinase inhibitor activity		0.001977	5	HSPB1,YWHAG,PRKAR1A,WNK1,SFN
GO: Molecular Function	GO:0004579	dolichyl-diphosphooligosaccharide-protein glycotransferase activity		0.002075	3	RPN1,RPN2,DDOST
GO: Molecular Function	GO:0004177	aminopeptidase activity		0.002081	6	ANPEP,XPNPEP1,PRCP,LNPEP,ENPEP,DNPEP
GO: Molecular Function	GO:0008094	DNA-dependent ATPase activity		0.002143	9	MCM4,MCM6,CHD2,XRCC5,SMARCA2,SMARCA4,RUVBL2,GTF2H1,TOP2A
GO: Molecular Function	GO:0035259	glucocorticoid receptor binding		0.002316	4	NR4A1,STAT3,STAT5B,NR4A2
GO: Molecular Function	GO:0031267	small GTPase binding		0.002379	19	EPS8,ABCA1,NDRG1,XPO5,XPO1,AP3M1,IPO9,TBC1D9B,MYO1C,ERC1,DIAPH1,PEX5,WASF1,NUP153,KPNB1,RANGAP1,DVL2,OPTN,IPO11
GO: Molecular Function	GO:0016881	acid-amino acid ligase activity		0.00244	17	STUB1,TRAF7,RCHY1,CBX4,TRIM23,RBCK1,TRIM25,KCMF1,TRIM21,GCLM,LNX1,ITCH,TRIM2,NEDD4L,MID2,TRIM27,PRKN
GO: Molecular Function	GO:0030165	PDZ domain binding		0.00259	10	LIN7C,ACVR2A,SDC2,CASK,GIPC1,ERC1,DLG1,LNX1,TCF3,PRKN
GO: Molecular Function	GO:0042605	peptide antigen binding		0.002657	5	HLA-A,HLA-B,HLA-C,TAP1,TAP2
GO: Molecular Function	GO:0008241	peptidyl-dipeptidase activity		0.002738	2	ACE,ACE2
GO: Molecular Function	GO:0097016	L27 domain binding		0.002738	2	LIN7C,DLG1
GO: Molecular Function	GO:0001069	regulatory region RNA binding		0.002738	2	MBNL1,PTBP1
GO: Molecular Function	GO:0070644	vitamin D response element binding		0.002738	2	VDR,TCF3
GO: Molecular Function	GO:0016713	oxidoreductase activity, acting on paired donors, with incorporation or reduction of molecular oxygen, reduced iron-sulfur protein as one donor, and incorporation of one atom of oxygen		0.002897	3	FDX1,CYP11B1,CYP11B2
GO: Molecular Function	GO:0030331	estrogen receptor binding		0.002932	6	PIK3R1,DDX54,FUS,MMS19,DNMT1,PCNA
GO: Molecular Function	GO:0008395	steroid hydroxylase activity		0.003054	5	FDX1,CYP3A5,CYP11B1,CYP11B2,CYP17A1
GO: Molecular Function	GO:0042288	MHC class I protein binding		0.003408	4	DERL1,TUBB,TAP1,TAP2
GO: Molecular Function	GO:0017080	sodium channel regulator activity		0.003493	5	AGT,SGK1,PTPN3,GPLD1,NEDD4L
GO: Molecular Function	GO:0003678	DNA helicase activity		0.003596	7	MCM3,MCM4,MCM5,MCM6,CHD2,XRCC5,RUVBL2
GO: Molecular Function	GO:0008022	protein C-terminus binding		0.003815	15	ITGB1BP1,YAP1,PIK3R1,XRCC5,CASK,PPP2CB,CSK,ZBTB16,MYO1C,USP7,PEX5,DLG1,MED12,OPTN,TOP2A
GO: Molecular Function	GO:0019211	phosphatase activator activity		0.003894	3	PPP1R15A,PTPA,CALM1
GO: Molecular Function	GO:1990782	protein tyrosine kinase binding		0.00392	7	PIK3R1,SHC1,YWHAG,CLASP2,PTPN2,PTPN11,PCNA
GO: Molecular Function	GO:0001227	DNA-binding transcription repressor activity, RNA polymerase II-specific		0.003989	13	ZNF219,IKZF1,ZBTB7A,FOXO3,IFI16,ATF3,ZBTB16,NFKB1,TCF3,ZEB1,FOXP2,RELA,HDGF
GO: Molecular Function	GO:0043274	phospholipase binding		0.004066	4	PRKCZ,PTPN11,CALM1,PRKN
GO: Molecular Function	GO:0019838	growth factor binding		0.004261	11	RPS2,ACVR2A,FGFR2,COL1A1,VEGFA,COL4A1,SHC1,IGF1R,ITGB4,KDR,THBS1
GO: Molecular Function	GO:0030545	receptor regulator activity		0.004438	6	AGT,AGTR2,VEGFA,MED16,IL18BP,CDK5
GO: Molecular Function	GO:0004842	ubiquitin-protein transferase activity		0.004443	23	STUB1,UBE2B,UBE2D1,UBE2H,TRAF7,RCHY1,KLHL40,SKP1,RNF11,TRIM23,RBCK1,TRIM25,KCMF1,TRIM21,LNX1,MED12,ITCH,TRIM2,NEDD4L,MED31,TRIM27,FBXO31,PRKN
GO: Molecular Function	GO:0017124	SH3 domain binding		0.004481	10	EPS15,PTTG1,MAPT,ADAM10,QKI,CNTNAP1,SH3KBP1,BCAR1,ZNF106,PRKN
GO: Molecular Function	GO:0003697	single-stranded DNA binding		0.004563	9	MCM4,MCM6,HNRNPA1,MLH1,HSPD1,POLR2G,CRY2,PTBP1,PCBP2
GO: Molecular Function	GO:0019787	ubiquitin-like protein transferase activity		0.004783	24	STUB1,UBE2B,UBE2D1,UBE2H,TRAF7,RCHY1,KLHL40,CBX4,SKP1,RNF11,TRIM23,RBCK1,TRIM25,KCMF1,TRIM21,LNX1,MED12,ITCH,TRIM2,NEDD4L,MED31,TRIM27,FBXO31,PRKN
GO: Molecular Function	GO:1990381	ubiquitin-specific protease binding		0.005075	3	DERL1,SART3,PRKN
GO: Molecular Function	GO:0051117	ATPase binding		0.005088	8	ABCA1,PIK3R1,DNAJB1,DERL1,ATP6V1G1,TOR1AIP1,RUVBL2,PTPN3
GO: Molecular Function	GO:0008237	metallopeptidase activity		0.005235	13	ADAM10,NLN,MME,ANPEP,ADAMTS2,CPA3,XPNPEP1,ACE,ACE2,THOP1,LNPEP,ENPEP,DNPEP
GO: Molecular Function	GO:0046979	TAP2 binding		0.005364	2	TAP1,TAP2
GO: Molecular Function	GO:0008510	sodium:bicarbonate symporter activity		0.005364	2	SLC4A4,SLC4A5
GO: Molecular Function	GO:0070883	pre-miRNA binding		0.005364	2	XPO5,TARBP2
GO: Molecular Function	GO:0051425	PTB domain binding		0.005364	2	NUP62,APP
GO: Molecular Function	GO:0023029	MHC class Ib protein binding		0.005364	2	TAP1,TAP2
GO: Molecular Function	GO:0035877	death effector domain binding		0.005364	2	FADD,CASP8
GO: Molecular Function	GO:0044020	histone methyltransferase activity (H4-R3 specific)		0.005364	2	PRMT5,PRMT1
GO: Molecular Function	GO:0015440	peptide-transporting ATPase activity		0.005364	2	TAP1,TAP2
GO: Molecular Function	GO:0032564	dATP binding		0.005364	2	HSP90AA1,ST13
GO: Molecular Function	GO:0046978	TAP1 binding		0.005364	2	TAP1,TAP2
GO: Molecular Function	GO:0044325	ion channel binding		0.00561	10	ACTN3,FKBP1A,HSP90AA1,SLC8A1,ASPH,DIAPH1,DLG1,NEDD4L,CALM1,HTT
GO: Molecular Function	GO:0070412	R-SMAD binding		0.005628	4	MEN1,FOS,ZC3H3,JUN
GO: Molecular Function	GO:0001618	virus receptor activity		0.005877	7	HSPA1A,ANPEP,SLAMF1,ITGB1,RPSA,ACE2,SCARB2
GO: Molecular Function	GO:0017016	Ras GTPase binding		0.005987	17	EPS8,NDRG1,XPO5,XPO1,AP3M1,IPO9,TBC1D9B,MYO1C,ERC1,DIAPH1,WASF1,NUP153,KPNB1,RANGAP1,DVL2,OPTN,IPO11
GO: Molecular Function	GO:0002039	p53 binding		0.006343	7	HSPD1,RCHY1,SMARCA4,USP7,TP53BP1,HTT,CDK5
GO: Molecular Function	GO:0008200	ion channel inhibitor activity		0.006379	5	FKBP1A,VTI1B,WNK1,NEDD4L,ENSA
GO: Molecular Function	GO:0035497	cAMP response element binding		0.00645	3	ATF6B,JUN,CREB3L4
GO: Molecular Function	GO:0048185	activin binding		0.00645	3	ACVR2A,FKBP1A,SMAD7
GO: Molecular Function	GO:0070182	DNA polymerase binding		0.00645	3	SMARCA4,FANCI,PCNA
GO: Molecular Function	GO:0036002	pre-mRNA binding		0.006541	4	HNRNPL,SLU7,PTBP1,TARBP2
GO: Molecular Function	GO:0003735	structural constituent of ribosome		0.006747	14	RPLP0,RPS2,RPS10,RPS20,RPS21,SLC25A5,MRPL14,MRPS15,MRPL19,MRPL49,RPSA,RPL14,RPL26L1,RPL15
GO: Molecular Function	GO:0018169	ribosomal S6-glutamic acid ligase activity		0.007677	15	STUB1,TRAF7,RCHY1,CBX4,TRIM23,RBCK1,KCMF1,TRIM21,LNX1,ITCH,TRIM2,NEDD4L,MID2,TRIM27,PRKN
GO: Molecular Function	GO:0070738	tubulin-glycine ligase activity		0.007677	15	STUB1,TRAF7,RCHY1,CBX4,TRIM23,RBCK1,KCMF1,TRIM21,LNX1,ITCH,TRIM2,NEDD4L,MID2,TRIM27,PRKN
GO: Molecular Function	GO:0070737	protein-glycine ligase activity, elongating		0.007677	15	STUB1,TRAF7,RCHY1,CBX4,TRIM23,RBCK1,KCMF1,TRIM21,LNX1,ITCH,TRIM2,NEDD4L,MID2,TRIM27,PRKN
GO: Molecular Function	GO:0008766	UDP-N-acetylmuramoylalanyl-D-glutamyl-2,6-diaminopimelate-D-alanyl-D-alanine ligase activity		0.007677	15	STUB1,TRAF7,RCHY1,CBX4,TRIM23,RBCK1,KCMF1,TRIM21,LNX1,ITCH,TRIM2,NEDD4L,MID2,TRIM27,PRKN
GO: Molecular Function	GO:0043774	coenzyme F420-2 alpha-glutamyl ligase activity		0.007677	15	STUB1,TRAF7,RCHY1,CBX4,TRIM23,RBCK1,KCMF1,TRIM21,LNX1,ITCH,TRIM2,NEDD4L,MID2,TRIM27,PRKN
GO: Molecular Function	GO:0043773	coenzyme F420-0 gamma-glutamyl ligase activity		0.007677	15	STUB1,TRAF7,RCHY1,CBX4,TRIM23,RBCK1,KCMF1,TRIM21,LNX1,ITCH,TRIM2,NEDD4L,MID2,TRIM27,PRKN
GO: Molecular Function	GO:0070735	protein-glycine ligase activity		0.007677	15	STUB1,TRAF7,RCHY1,CBX4,TRIM23,RBCK1,KCMF1,TRIM21,LNX1,ITCH,TRIM2,NEDD4L,MID2,TRIM27,PRKN
GO: Molecular Function	GO:0070736	protein-glycine ligase activity, initiating		0.007677	15	STUB1,TRAF7,RCHY1,CBX4,TRIM23,RBCK1,KCMF1,TRIM21,LNX1,ITCH,TRIM2,NEDD4L,MID2,TRIM27,PRKN
GO: Molecular Function	GO:0005126	cytokine receptor binding		0.007838	17	PIK3R1,FKBP1A,VEGFA,SHC1,BABAM2,MADD,MYD88,FADD,STAT1,STAT3,BID,CFLAR,ITCH,CASP8,TRAP1,TNF,SMAD7
GO: Molecular Function	GO:0004180	carboxypeptidase activity		0.0079	5	CPA3,CTSA,PRCP,ACE,ACE2
GO: Molecular Function	GO:0016248	channel inhibitor activity		0.0079	5	FKBP1A,VTI1B,WNK1,NEDD4L,ENSA
GO: Molecular Function	GO:0001846	opsonin binding		0.008024	3	CFH,C1QBP,CALR
GO: Molecular Function	GO:0048156	tau protein binding		0.008024	3	HSP90AA1,SGK1,APOE
GO: Biological Process	GO:0016032	viral process		1.131e-32	95	CALCOCO2,EPS15,RPLP0,HLA-A,HLA-B,HLA-C,RPS2,RPS10,TNIP1,RPS20,RPS21,NUP62,VPS16,HNRNPA1,UBC,FCN1,PIK3R1,HSPA1A,NXF1,VCAM1,HSPD1,ATG5,SET,RAE1,ANPEP,DERL1,COPB1,SLC25A5,POLR2C,POLR2G,POLR2H,SHC1,XPO1,APOE,XRCC5,IFI16,PPIA,PPIB,SLAMF1,TRIM23,RBCK1,SMARCA4,ZC3HAV1,SP100,ZMYND11,TRIM25,PSMB2,PSMB3,PSMB4,FADD,TRIM21,SSB,BCL2L1,KAT2A,PTBP1,ITGB1,STAT1,STAT3,CFLAR,JUN,KARS,NFIA,USP7,C1QBP,DLG1,KDR,TAP1,…
GO: Biological Process	GO:0044764	multi-organism cellular process		4.968e-32	95	CALCOCO2,EPS15,RPLP0,HLA-A,HLA-B,HLA-C,RPS2,RPS10,TNIP1,RPS20,RPS21,NUP62,VPS16,HNRNPA1,UBC,FCN1,PIK3R1,HSPA1A,NXF1,VCAM1,HSPD1,ATG5,SET,RAE1,ANPEP,DERL1,COPB1,SLC25A5,POLR2C,POLR2G,POLR2H,SHC1,XPO1,APOE,XRCC5,IFI16,PPIA,PPIB,SLAMF1,TRIM23,RBCK1,SMARCA4,ZC3HAV1,SP100,ZMYND11,TRIM25,PSMB2,PSMB3,PSMB4,FADD,TRIM21,SSB,BCL2L1,KAT2A,PTBP1,ITGB1,STAT1,STAT3,CFLAR,JUN,KARS,NFIA,USP7,C1QBP,DLG1,KDR,TAP1,…
GO: Biological Process	GO:0044419	interspecies interaction between organisms		6.99e-32	97	CALCOCO2,EPS15,RPLP0,HLA-A,HLA-B,HLA-C,RPS2,RPS10,TNIP1,RPS20,RPS21,NUP62,VPS16,HNRNPA1,UBC,FCN1,PIK3R1,HSPA1A,NXF1,VCAM1,HSPD1,ATG5,SET,RAE1,ANPEP,DERL1,COPB1,SLC25A5,POLR2C,POLR2G,POLR2H,SHC1,XPO1,APOE,XRCC5,IFI16,PPIA,PPIB,SLAMF1,TRIM23,RBCK1,SMARCA4,CTSG,ZC3HAV1,MYD88,SP100,ZMYND11,TRIM25,PSMB2,PSMB3,PSMB4,FADD,TRIM21,SSB,BCL2L1,KAT2A,PTBP1,ITGB1,STAT1,STAT3,CFLAR,JUN,KARS,NFIA,USP7,C1QBP,DLG…
GO: Biological Process	GO:0044403	symbiont process		6.99e-32	97	CALCOCO2,EPS15,RPLP0,HLA-A,HLA-B,HLA-C,RPS2,RPS10,TNIP1,RPS20,RPS21,NUP62,VPS16,HNRNPA1,UBC,FCN1,PIK3R1,HSPA1A,NXF1,VCAM1,HSPD1,ATG5,SET,RAE1,ANPEP,DERL1,COPB1,SLC25A5,POLR2C,POLR2G,POLR2H,SHC1,XPO1,APOE,XRCC5,IFI16,PPIA,PPIB,SLAMF1,TRIM23,RBCK1,SMARCA4,CTSG,ZC3HAV1,MYD88,SP100,ZMYND11,TRIM25,PSMB2,PSMB3,PSMB4,FADD,TRIM21,SSB,BCL2L1,KAT2A,PTBP1,ITGB1,STAT1,STAT3,CFLAR,JUN,KARS,NFIA,USP7,C1QBP,DLG…
GO: Biological Process	GO:0009719	response to endogenous stimulus		3.403e-30	145	HSP90B1,ABCA1,STUB1,MAS1,USP9X,ITGB1BP1,PER1,CBX3,NUP62,ACVR2A,NR4A1,PPP1R15A,EZH2,HNRNPA1,MEN1,ADM,ESRP2,UBC,FBN1,UBE2D1,ADRB2,PIK3CA,PIK3R1,AGT,AGTR1,AGTR2,DDX54,PKM,AK2,FGFR2,HSD11B2,FKBP1A,SDC2,SMYD3,VCAM1,HSP90AA1,VDR,COL1A1,FOXM1,COL4A1,STRN3,SGK1,FOS,POLR2C,POLR2G,POLR2H,SHC1,APC,APEX1,ATP6V1G1,BCAR1,APP,YWHAG,CRY2,CRYAB,TXNIP,SLC8A1,IGF1,IGF1R,CSK,PRCP,ASPH,RBPJ,ASS1,PRKACB,PRKAR1A,SMARCA…
GO: Biological Process	GO:0010941	regulation of cell death		8.913e-29	138	HGF,DDAH2,HSP90B1,SAP18,SAV1,NUP62,ACTN3,NR4A1,PPP1R15A,MEN1,ADM,UBC,UBE2B,ADRB2,NDRG1,PIK3CA,YAP1,PIK3R1,AGT,AGTR1,AGTR2,ACAA2,FGFR2,ALDH2,QKI,HSPA1A,HSPB1,VDR,VEGFA,HSPD1,ATG5,FOXO3,TRAF7,SET,SLC25A5,SGK1,ITSN1,BAG3,APC,CBX4,APOE,BCAR1,YWHAG,MADD,RBCK1,PPP1CA,CRYAB,TXNIP,PTPA,IGF1,IGF1R,CSNK2A1,RBPJ,DYNLL2,SMARCA4,ATF3,PRKCZ,CTNNA1,LZTS2,SOD2,PINK1,MYD88,SP100,ZMYND11,SERBP1,ZBTB16,WWOX,PSEN2,H…
GO: Biological Process	GO:0042981	regulation of apoptotic process		1.659e-28	131	HGF,DDAH2,HSP90B1,SAP18,SAV1,NUP62,ACTN3,NR4A1,PPP1R15A,MEN1,ADM,UBC,UBE2B,ADRB2,NDRG1,PIK3CA,YAP1,PIK3R1,AGT,AGTR1,AGTR2,ACAA2,FGFR2,ALDH2,QKI,HSPA1A,HSPB1,VDR,VEGFA,HSPD1,ATG5,FOXO3,TRAF7,SET,SLC25A5,SGK1,ITSN1,BAG3,APC,CBX4,APOE,BCAR1,YWHAG,MADD,RBCK1,PPP1CA,CRYAB,TXNIP,PTPA,IGF1,IGF1R,CSNK2A1,RBPJ,DYNLL2,SMARCA4,ATF3,PRKCZ,CTNNA1,SOD2,PINK1,MYD88,SP100,ZMYND11,SERBP1,ZBTB16,WWOX,PSEN2,HSPH1,F…
GO: Biological Process	GO:0043067	regulation of programmed cell death		4.919e-28	131	HGF,DDAH2,HSP90B1,SAP18,SAV1,NUP62,ACTN3,NR4A1,PPP1R15A,MEN1,ADM,UBC,UBE2B,ADRB2,NDRG1,PIK3CA,YAP1,PIK3R1,AGT,AGTR1,AGTR2,ACAA2,FGFR2,ALDH2,QKI,HSPA1A,HSPB1,VDR,VEGFA,HSPD1,ATG5,FOXO3,TRAF7,SET,SLC25A5,SGK1,ITSN1,BAG3,APC,CBX4,APOE,BCAR1,YWHAG,MADD,RBCK1,PPP1CA,CRYAB,TXNIP,PTPA,IGF1,IGF1R,CSNK2A1,RBPJ,DYNLL2,SMARCA4,ATF3,PRKCZ,CTNNA1,SOD2,PINK1,MYD88,SP100,ZMYND11,SERBP1,ZBTB16,WWOX,PSEN2,HSPH1,F…
GO: Biological Process	GO:0051173	positive regulation of nitrogen compound metabolic process		1.102e-27	150	HGF,DDAH2,ABCA1,CEBPD,CCT3,MAS1,ITGB1BP1,PER1,SAV1,TNIP1,IKZF1,NUP62,ACTN3,ACVR2A,NR4A1,PPP1R15A,HNRNPA1,MEF2A,HNRNPL,MEN1,ADM,UBC,UBE2B,ADRB2,YAP1,PIK3R1,UBTF,AGT,AGTR2,FGFR2,HSPA1A,SMYD3,HSP90AA1,VDR,COL1A1,VEGFA,FOXM1,FOXO3,STRN3,SRSF1,POLDIP3,FOS,POLR2C,POLR2G,POLR2H,SHC1,APEX1,POU2F2,SIRT7,APOE,APP,IFI16,BABAM2,ATF6B,ZFP36,RBCK1,CASK,IGF1,IGF1R,FHOD1,ASPH,RBPJ,ASS1,SMARCA2,PUS1,SMARCA4,ATF3,…
GO: Biological Process	GO:1901700	response to oxygen-containing compound		1.45e-27	134	HGF,EPS8,HSP90B1,ABCA1,MAS1,PER1,CBX3,NR4A1,PPP1R15A,EZH2,ADD1,MEN1,ADM,FBN1,ADRB2,PIK3CA,YAP1,PIK3R1,UBTF,AGT,AGTR1,AGTR2,CMA1,PKM,HSD11B2,SMYD3,VCAM1,VDR,COL1A1,FOXM1,COL4A1,FOXO3,STRN3,SGK1,FOS,SHC1,APC,APEX1,ATP6V1G1,APOE,BCAR1,APP,YWHAG,CRY2,CRYAB,TXNIP,PPP2CB,SLC8A1,IGF1,IGF1R,CSK,ASPH,ASS1,PRKACB,PRKAR1A,SMARCA4,PRKCZ,CTNNA1,CTSG,GABBR1,SOD2,PINK1,MYD88,SP100,AHCYL1,MYO1C,CYP11B1,CYP11B2,C…
GO: Biological Process	GO:0009891	positive regulation of biosynthetic process		8.044e-27	149	HGF,DDAH2,ABCA1,CEBPD,CCT3,MAS1,ITGB1BP1,PER1,SAV1,TNIP1,IKZF1,NUP62,ACVR2A,NR4A1,PPP1R15A,HNRNPA1,MEF2A,HNRNPL,MEN1,ADM,UBC,ADRB2,YAP1,PIK3R1,UBTF,AGT,AGTR2,PRMT1,FGFR2,HSPA1A,SMYD3,HSPB1,HSP90AA1,VDR,COL1A1,VEGFA,FOXM1,FOXO3,STRN3,POLDIP3,FOS,POLR2C,POLR2G,POLR2H,SHC1,POU2F2,SIRT7,APOE,APP,IFI16,ATF6B,RBCK1,CASK,IGF1,IGF1R,FHOD1,ASPH,RBPJ,ASS1,SMARCA2,PUS1,SMARCA4,ATF3,PRKCZ,SOD2,PINK1,MYD88,SP…
GO: Biological Process	GO:0031328	positive regulation of cellular biosynthetic process		1.06e-26	147	HGF,DDAH2,ABCA1,CEBPD,CCT3,MAS1,ITGB1BP1,PER1,SAV1,TNIP1,IKZF1,NUP62,ACVR2A,NR4A1,PPP1R15A,HNRNPA1,MEF2A,HNRNPL,MEN1,ADM,UBC,ADRB2,YAP1,PIK3R1,UBTF,AGT,AGTR2,PRMT1,FGFR2,HSPA1A,SMYD3,HSPB1,HSP90AA1,VDR,COL1A1,VEGFA,FOXM1,FOXO3,STRN3,POLDIP3,FOS,POLR2C,POLR2G,POLR2H,SHC1,POU2F2,SIRT7,APOE,APP,IFI16,ATF6B,RBCK1,CASK,IGF1,IGF1R,FHOD1,ASPH,RBPJ,ASS1,SMARCA2,PUS1,SMARCA4,ATF3,PRKCZ,SOD2,PINK1,MYD88,SP…
GO: Biological Process	GO:0071495	cellular response to endogenous stimulus		7.169e-26	114	HSP90B1,STUB1,MAS1,USP9X,ITGB1BP1,PER1,CBX3,NUP62,ACVR2A,NR4A1,PPP1R15A,EZH2,HNRNPA1,MEN1,ESRP2,UBC,FBN1,UBE2D1,PIK3CA,PIK3R1,AGT,AGTR1,AGTR2,DDX54,FGFR2,FKBP1A,SMYD3,VDR,COL1A1,COL4A1,STRN3,SGK1,FOS,POLR2C,POLR2G,POLR2H,SHC1,APC,APEX1,ATP6V1G1,BCAR1,APP,YWHAG,CRY2,SLC8A1,IGF1,IGF1R,CSK,PRCP,RBPJ,ASS1,PRKACB,PRKAR1A,SMARCA4,PRKCZ,CTNNA1,SNX1,GIPC1,AHCYL1,WWOX,MYO1C,CYP11B1,CYP11B2,CYP17A1,IRF1,BC…
GO: Biological Process	GO:0051248	negative regulation of protein metabolic process		7.429e-26	109	HGF,PTTG1,MAS1,ITGB1BP1,PER1,TNIP1,NUP62,NR4A1,PPP1R15A,DTNBP1,MEN1,FZR1,UBC,UBE2B,UBE2D1,XPO5,PIK3R1,UCHL1,AGT,USP4,QKI,HSPA1A,FKBP1A,SMYD3,HSPB1,VEGFA,FOXM1,ATG5,SET,KLHL40,APC,APOE,APP,IFI16,CTSA,YWHAG,ZFP36,CRY2,CRYAB,SRRT,PTPA,IGF1,IGF1R,CSK,CSNK2A1,CST1,CST2,PRKAR1A,ATF3,PRKCZ,SUFU,PINK1,GIPC1,ZMYND11,PSEN2,GAPDH,HSPH1,PSMB2,PSMB3,PSMB4,IRF1,TRIM21,BCL2L1,WNK1,EIF6,ST13,STAT3,BGN,CFLAR,JAK3…
GO: Biological Process	GO:0032269	negative regulation of cellular protein metabolic process		9.841e-26	105	HGF,PTTG1,MAS1,ITGB1BP1,PER1,TNIP1,NUP62,NR4A1,PPP1R15A,DTNBP1,MEN1,FZR1,UBC,UBE2B,UBE2D1,XPO5,PIK3R1,UCHL1,AGT,USP4,QKI,HSPA1A,FKBP1A,SMYD3,HSPB1,VEGFA,FOXM1,ATG5,SET,KLHL40,APC,APOE,APP,IFI16,YWHAG,ZFP36,CRY2,CRYAB,SRRT,PTPA,IGF1,IGF1R,CSK,CSNK2A1,CST1,CST2,PRKAR1A,ATF3,PRKCZ,SUFU,PINK1,GIPC1,ZMYND11,PSEN2,GAPDH,HSPH1,PSMB2,PSMB3,PSMB4,IRF1,TRIM21,BCL2L1,WNK1,EIF6,ST13,STAT3,BGN,CFLAR,PTPN2,JUN…
GO: Biological Process	GO:0006915	apoptotic process		1.19e-25	145	HGF,DDAH2,HSP90B1,MAPT,SAP18,SAV1,NUP62,ACTN3,NR4A1,PPP1R15A,MEF2A,MEN1,ADM,UBC,UBE2B,ADRB2,NDRG1,PIK3CA,YAP1,PIK3R1,AGT,AGTR1,AGTR2,MLH1,ACAA2,FGFR2,ALDH2,QKI,HSPA1A,HSPB1,HSP90AA1,VDR,VEGFA,HSPD1,ATG5,FOXO3,TRAF7,SET,SLC25A5,SGK1,ITSN1,SH3KBP1,BAG3,POLR2G,APC,CBX4,APOE,BCAR1,APP,IFI16,BABAM2,YWHAG,MADD,RBCK1,PPP1CA,CRYAB,TXNIP,PPP2CB,PTPA,IGF1,IGF1R,CSNK2A1,RBPJ,DYNLL2,SMARCA4,ATF3,PRKCZ,CTNNA1…
GO: Biological Process	GO:0012501	programmed cell death		1.746e-25	146	HGF,DDAH2,HSP90B1,MAPT,SAP18,SAV1,NUP62,ACTN3,NR4A1,PPP1R15A,MEF2A,MEN1,ADM,UBC,UBE2B,ADRB2,NDRG1,PIK3CA,YAP1,PIK3R1,AGT,AGTR1,AGTR2,PKM,MLH1,ACAA2,FGFR2,ALDH2,QKI,HSPA1A,HSPB1,HSP90AA1,VDR,VEGFA,HSPD1,ATG5,FOXO3,TRAF7,SET,SLC25A5,SGK1,ITSN1,SH3KBP1,BAG3,POLR2G,APC,CBX4,APOE,BCAR1,APP,IFI16,BABAM2,YWHAG,MADD,RBCK1,PPP1CA,CRYAB,TXNIP,PPP2CB,PTPA,IGF1,IGF1R,CSNK2A1,RBPJ,DYNLL2,SMARCA4,ATF3,PRKCZ,CT…
GO: Biological Process	GO:0009725	response to hormone		2.582e-25	100	MAS1,PER1,CBX3,NUP62,NR4A1,EZH2,MEN1,ADM,FBN1,ADRB2,PIK3CA,PIK3R1,AGT,AGTR1,AGTR2,DDX54,PKM,AK2,HSD11B2,SMYD3,HSP90AA1,VDR,COL1A1,FOXM1,STRN3,SGK1,FOS,SHC1,APEX1,ATP6V1G1,BCAR1,YWHAG,CRY2,CRYAB,TXNIP,IGF1,IGF1R,CSK,PRCP,ASS1,PRKACB,PRKAR1A,SMARCA4,PRKCZ,CTNNA1,AHCYL1,TRIM25,MYO1C,CYP11B1,CYP11B2,CYP17A1,IRF1,PTGER3,ITGB1,RUVBL2,EIF6,STAT1,STAT3,STAT5B,BID,JAK3,PTPN2,JUN,JUNB,JUND,PTPN11,NFKB1,C3,…
GO: Biological Process	GO:0045935	positive regulation of nucleobase-containing compound metabolic process		2.905e-25	140	HGF,ABCA1,CEBPD,CCT3,MAS1,ITGB1BP1,PER1,SAV1,TNIP1,IKZF1,NUP62,ACTN3,ACVR2A,NR4A1,PPP1R15A,HNRNPA1,MEF2A,MEN1,ADM,UBC,UBE2B,ADRB2,YAP1,PIK3R1,UBTF,AGT,AGTR2,FGFR2,HSPA1A,SMYD3,VDR,COL1A1,VEGFA,FOXM1,FOXO3,STRN3,SRSF1,FOS,POLR2C,POLR2G,POLR2H,SHC1,APEX1,POU2F2,SIRT7,APOE,APP,IFI16,BABAM2,ATF6B,ZFP36,RBCK1,CASK,IGF1,IGF1R,FHOD1,ASPH,RBPJ,SMARCA2,PUS1,SMARCA4,ATF3,PRKCZ,PINK1,ZC3HAV1,MYD88,SP100,FOX…
GO: Biological Process	GO:1901698	response to nitrogen compound		1.232e-24	96	HSP90B1,MAS1,PER1,NR4A1,PPP1R15A,EZH2,MEN1,ADM,FBN1,ADRB2,PIK3CA,PIK3R1,AGT,AGTR1,AGTR2,PKM,HSD11B2,FKBP1A,SDC2,VCAM1,COL1A1,FOXM1,COL4A1,SGK1,FOS,SHC1,APEX1,ATP6V1G1,BCAR1,APP,YWHAG,CRY2,SRRT,SLC8A1,IGF1,IGF1R,CSK,ASPH,ASS1,PRKACB,PRKAR1A,PRKCZ,CTNNA1,GABBR1,ZC3HAV1,MYD88,AHCYL1,MYO1C,GAPDH,CYP11B1,CYP11B2,CYP17A1,PSMB2,IRF1,BCL2L1,EIF6,STAT1,STAT3,STAT5B,JAK3,PTPN2,JUN,JUNB,JUND,PTPN11,NFKB1,GL…
GO: Biological Process	GO:0010557	positive regulation of macromolecule biosynthetic process		4.728e-24	135	HGF,CEBPD,CCT3,MAS1,ITGB1BP1,PER1,SAV1,TNIP1,IKZF1,NUP62,ACVR2A,NR4A1,PPP1R15A,HNRNPA1,MEF2A,HNRNPL,MEN1,UBC,ADRB2,YAP1,PIK3R1,UBTF,AGT,AGTR2,PRMT1,FGFR2,HSPA1A,SMYD3,HSPB1,VDR,COL1A1,VEGFA,FOXM1,FOXO3,STRN3,POLDIP3,FOS,POLR2C,POLR2G,POLR2H,SHC1,POU2F2,SIRT7,APP,IFI16,ATF6B,RBCK1,CASK,IGF1,IGF1R,FHOD1,ASPH,RBPJ,SMARCA2,PUS1,SMARCA4,ATF3,PRKCZ,PINK1,MYD88,SP100,FOXK2,ZBTB16,TRIM25,WWOX,ERC1,HSPH1,…
GO: Biological Process	GO:0010628	positive regulation of gene expression		6.105e-24	140	HGF,CEBPD,ITGB1BP1,PER1,SAV1,TNIP1,IKZF1,NUP62,ACVR2A,NR4A1,PPP1R15A,DTNBP1,MEF2A,HNRNPL,MEN1,UBC,ADRB2,YAP1,PIK3R1,UBTF,AGT,AGTR2,FGFR2,QKI,HSPA1A,SMYD3,VDR,COL1A1,VEGFA,FOXM1,FOXO3,STRN3,SRSF1,POLDIP3,FOS,POLR2C,POLR2G,POLR2H,POLR1C,POU2F2,SIRT7,APP,IFI16,ATF6B,ZFP36,RBCK1,CASK,IGF1,IGF1R,FHOD1,ASPH,RBPJ,SMARCA2,PUS1,SMARCA4,ATF3,PRKCZ,PINK1,MYD88,SP100,FOXK2,ZBTB16,TRIM25,WWOX,MYO1C,ERC1,HSPH1…
GO: Biological Process	GO:0048585	negative regulation of response to stimulus		3.401e-23	121	HGF,EPS15,HLA-A,STUB1,HLA-B,ITGB1BP1,PER1,TNIP1,NUP62,ACTN3,PPP1R15A,EZH2,MEN1,ADM,UBC,UBE2B,FBN1,ADRB2,YAP1,UCHL1,AGT,AGTR2,ACAA2,HSPA1A,FKBP1A,HSPB1,VEGFA,FOXM1,FOXO3,STRN3,SLC25A5,RGS5,SH3KBP1,APC,APOE,IFI16,SLAMF1,ZFP36,MADD,CASK,CRY2,PPP2CB,IGF1,IGF1R,CSK,PRKACB,SMARCA4,ATF3,PRKCZ,CTNNA1,PRKG1,POLDIP2,LZTS2,SUFU,SNX1,SOD2,PINK1,ZMYND11,WWOX,PSEN2,HSPH1,PSMB2,PSMB3,PSMB4,FADD,IRF1,IRF4,CLASP2…
GO: Biological Process	GO:0031399	regulation of protein modification process		4.281e-23	136	HGF,HSP90B1,STUB1,MAS1,ITGB1BP1,PER1,TNIP1,NUP62,ACVR2A,PPP1R15A,DTNBP1,EZH2,MEN1,FZR1,UBC,UBE2B,UBE2D1,ADRB2,PIK3CA,PIK3R1,UCHL1,PRMT5,AGT,AGTR1,AGTR2,PRMT1,USP4,FGFR2,HSPA1A,FKBP1A,SMYD3,HSPB1,HSP90AA1,VEGFA,FOXM1,ATG5,TRAF7,SET,DERL1,RCHY1,KLHL40,SHC1,APC,APOE,APP,SKP1,PPIB,SLAMF1,YWHAG,CRK,MADD,CRY2,PTPA,IGF1,IGF1R,CSK,VCAN,PRKACB,PRKAR1A,ATF3,PRKCZ,SUFU,PINK1,SART3,MYD88,ZMYND11,PSEN2,PPP2R2…
GO: Biological Process	GO:0010243	response to organonitrogen compound		4.373e-23	87	HSP90B1,MAS1,PER1,NR4A1,PPP1R15A,EZH2,MEN1,ADM,FBN1,ADRB2,PIK3CA,PIK3R1,AGT,AGTR1,AGTR2,PKM,HSD11B2,FKBP1A,SDC2,VCAM1,COL1A1,FOXM1,COL4A1,SGK1,FOS,SHC1,APEX1,ATP6V1G1,BCAR1,APP,YWHAG,CRY2,SLC8A1,IGF1,IGF1R,CSK,ASPH,ASS1,PRKACB,PRKAR1A,PRKCZ,CTNNA1,GABBR1,MYD88,AHCYL1,MYO1C,CYP11B1,CYP11B2,CYP17A1,PSMB2,IRF1,BCL2L1,EIF6,STAT1,STAT3,STAT5B,JAK3,PTPN2,JUN,JUNB,JUND,PTPN11,NFKB1,GLRB,DIAPH1,GNB3,DNMT…
GO: Biological Process	GO:1901701	cellular response to oxygen-containing compound		8.046e-23	94	HGF,HSP90B1,ABCA1,MAS1,CBX3,NR4A1,PPP1R15A,EZH2,ADD1,MEN1,FBN1,PIK3CA,YAP1,PIK3R1,UBTF,AGT,AGTR1,AGTR2,CMA1,SMYD3,VCAM1,VDR,COL1A1,COL4A1,FOXO3,SGK1,FOS,SHC1,APEX1,ATP6V1G1,BCAR1,APP,YWHAG,SLC8A1,IGF1,IGF1R,CSK,ASS1,PRKACB,PRKAR1A,SMARCA4,PRKCZ,CTNNA1,SOD2,PINK1,MYD88,AHCYL1,MYO1C,CYP11B1,CYP11B2,CYP17A1,B2M,HSPH1,IRF1,BCL2L1,PTGER3,ITGB1,RUVBL2,STAT1,STAT3,STAT5B,JAK3,PTPN2,PTPN11,NFKB1,BYSL,GNA…
GO: Biological Process	GO:0080134	regulation of response to stress		9.996e-23	123	CALCOCO2,CFH,HGF,HSP90B1,HLA-A,HLA-B,MAS1,PER1,TNIP1,NUP62,PPP1R15A,DTNBP1,VAMP3,MEN1,FANCA,UBC,UBE2D1,ADRB2,FCN1,PIK3R1,UCHL1,AGT,AGTR1,CMA1,PRMT1,IL17RA,HSPA1A,HSPA1L,HSPB1,HSP90AA1,VEGFA,HSPD1,FOXM1,ATG5,FOXO3,DNAJB1,RAE1,BAG3,APEX1,ATP6V1G1,CPA3,SAMHD1,APOE,SKP1,IFI16,SLAMF1,BABAM2,ZFP36,CASK,CRYAB,IGF1R,PRKACB,PRKG1,POLDIP2,SNRPB2,SOD2,PINK1,ZC3HAV1,TRAF3IP2,MYD88,ZMYND11,GAPDH,B2M,HSPH1,PSM…
GO: Biological Process	GO:0034613	cellular protein localization		3.516e-22	126	HSP90B1,RPLP0,LIN7C,CCT3,RPS2,ITGB1BP1,RPS10,RPS20,RPS21,NUP62,VPS16,PPP1R15A,EZH2,VAMP3,XPO5,FCN1,AMOT,PIK3R1,AGT,AGTR2,USP4,TIMM44,HSPA1L,HSP90AA1,VTI1B,COL1A1,VEGFA,FLNB,RAE1,COPZ1,DERL1,COPB1,CNTNAP1,APC,SLU7,XPO1,APOE,CTSA,AP3M1,YWHAG,RBCK1,CASK,CRY2,TXNIP,IGF1,IPO9,CSK,ASPH,DYNLL2,RACGAP1,PRKCZ,CTNNA1,LZTS2,VAMP4,SUFU,TOR1AIP1,SNX1,PINK1,GIPC1,SP100,AHCYL1,TBC1D9B,ZBTB16,MYO1C,AUP1,SPTBN1,H…
GO: Biological Process	GO:0009968	negative regulation of signal transduction		5.19e-22	102	HGF,EPS15,STUB1,ITGB1BP1,PER1,TNIP1,NUP62,ACTN3,PPP1R15A,EZH2,MEN1,ADM,UBC,UBE2B,FBN1,ADRB2,YAP1,UCHL1,AGT,AGTR2,ACAA2,HSPA1A,FKBP1A,HSPB1,VEGFA,FOXM1,FOXO3,STRN3,SLC25A5,RGS5,SH3KBP1,APC,APOE,SLAMF1,MADD,CRY2,PPP2CB,IGF1,IGF1R,CSK,PRKACB,SMARCA4,ATF3,PRKCZ,CTNNA1,LZTS2,SUFU,SNX1,SOD2,PINK1,ZMYND11,WWOX,PSEN2,HSPH1,PSMB2,PSMB3,PSMB4,FADD,IRF1,IRF4,BCL2L1,BCL2L2,TNFRSF10B,PTGER3,ITGB1,STAT1,BGN,ST…
GO: Biological Process	GO:0070727	cellular macromolecule localization		5.924e-22	126	HSP90B1,RPLP0,LIN7C,CCT3,RPS2,ITGB1BP1,RPS10,RPS20,RPS21,NUP62,VPS16,PPP1R15A,EZH2,VAMP3,XPO5,FCN1,AMOT,PIK3R1,AGT,AGTR2,USP4,TIMM44,HSPA1L,HSP90AA1,VTI1B,COL1A1,VEGFA,FLNB,RAE1,COPZ1,DERL1,COPB1,CNTNAP1,APC,SLU7,XPO1,APOE,CTSA,AP3M1,YWHAG,RBCK1,CASK,CRY2,TXNIP,IGF1,IPO9,CSK,ASPH,DYNLL2,RACGAP1,PRKCZ,CTNNA1,LZTS2,VAMP4,SUFU,TOR1AIP1,SNX1,PINK1,GIPC1,SP100,AHCYL1,TBC1D9B,ZBTB16,MYO1C,AUP1,SPTBN1,H…
GO: Biological Process	GO:0031400	negative regulation of protein modification process		1.316e-21	73	HGF,MAS1,ITGB1BP1,PER1,TNIP1,NUP62,PPP1R15A,DTNBP1,MEN1,FZR1,UBC,UBE2B,UBE2D1,UCHL1,USP4,HSPA1A,FKBP1A,SMYD3,HSPB1,FOXM1,ATG5,SET,KLHL40,APC,APOE,YWHAG,CRY2,PTPA,IGF1,IGF1R,CSK,PRKAR1A,ATF3,PRKCZ,SUFU,PINK1,ZMYND11,PSEN2,HSPH1,PSMB2,PSMB3,PSMB4,IRF1,TRIM21,WNK1,BGN,PTPN2,JUN,NF1,GADD45G,DLG1,GNAQ,MVP,TARBP2,DNMT1,SFN,NPM1,ITCH,CALM1,SOCS3,TRIM27,FGFR1OP,RGS2,RGS3,GSTP1,ACE2,FBXO31,PRKN,TNF,CDK1,H…
GO: Biological Process	GO:0051254	positive regulation of RNA metabolic process		2.051e-21	121	HGF,CEBPD,ITGB1BP1,PER1,SAV1,TNIP1,IKZF1,NUP62,ACVR2A,NR4A1,PPP1R15A,MEF2A,MEN1,UBC,ADRB2,YAP1,PIK3R1,UBTF,AGT,AGTR2,FGFR2,HSPA1A,SMYD3,VDR,COL1A1,VEGFA,FOXM1,FOXO3,STRN3,SRSF1,FOS,POLR2C,POLR2G,POLR2H,POU2F2,SIRT7,APP,IFI16,ATF6B,ZFP36,RBCK1,CASK,IGF1,IGF1R,FHOD1,ASPH,RBPJ,SMARCA2,PUS1,SMARCA4,ATF3,PRKCZ,PINK1,ZC3HAV1,MYD88,SP100,FOXK2,ZBTB16,TRIM25,WWOX,ERC1,HSPH1,FADD,IRF1,TAB2,IRF4,TRIM21,KAT…
GO: Biological Process	GO:0023057	negative regulation of signaling		3.322e-21	107	HGF,EPS15,STUB1,MAPT,ITGB1BP1,PER1,TNIP1,NUP62,ACTN3,PPP1R15A,EZH2,MEN1,ADM,UBC,UBE2B,FBN1,ADRB2,YAP1,UCHL1,AGT,AGTR2,ACAA2,HSPA1A,FKBP1A,HSPB1,VEGFA,FOXM1,FOXO3,STRN3,SLC25A5,RGS5,SH3KBP1,APC,APOE,SLAMF1,MADD,CRY2,PPP2CB,IGF1,IGF1R,CSK,PRKACB,SMARCA4,ATF3,PRKCZ,CTNNA1,LZTS2,SUFU,SNX1,GABBR1,SOD2,PINK1,ZMYND11,WWOX,PSEN2,HSPH1,PSMB2,PSMB3,PSMB4,FADD,IRF1,IRF4,BCL2L1,BCL2L2,TNFRSF10B,PTGER3,ITGB1,…
GO: Biological Process	GO:0014070	response to organic cyclic compound		6.056e-21	93	HSP90B1,ABCA1,PER1,CBX3,NR4A1,PPP1R15A,EZH2,ADM,ADRB2,PIK3R1,AGTR1,AGTR2,DDX54,HSD11B2,FKBP1A,SDC2,SMYD3,VCAM1,HSP90AA1,VDR,COL1A1,FOXM1,STRN3,RAE1,SGK1,FOS,SHC1,APEX1,APP,CRY2,CRYAB,TXNIP,SRRT,SLC8A1,IGF1,ASPH,ASS1,PRKACB,SMARCA4,CTNNA1,GABBR1,ZC3HAV1,TRIM25,CYP17A1,PSMB2,BCL2L1,KAT2A,PTGER3,ITGB1,RUVBL2,STAT1,STAT3,STAT5B,BID,JUN,JUNB,JUND,NFKB1,BYSL,DIAPH1,C3,TARBP2,MED12,NR1D2,DNMT1,NPM1,GPLD…
GO: Biological Process	GO:0010648	negative regulation of cell communication		8.874e-21	107	HGF,EPS15,STUB1,MAPT,ITGB1BP1,PER1,TNIP1,NUP62,ACTN3,PPP1R15A,EZH2,MEN1,ADM,UBC,UBE2B,FBN1,ADRB2,YAP1,UCHL1,AGT,AGTR2,ACAA2,HSPA1A,FKBP1A,HSPB1,VEGFA,FOXM1,FOXO3,STRN3,SLC25A5,RGS5,SH3KBP1,APC,APOE,SLAMF1,MADD,CRY2,PPP2CB,IGF1,IGF1R,CSK,PRKACB,SMARCA4,ATF3,PRKCZ,CTNNA1,POLDIP2,LZTS2,SUFU,SNX1,GABBR1,SOD2,PINK1,ZMYND11,WWOX,PSEN2,HSPH1,PSMB2,PSMB3,PSMB4,FADD,IRF1,IRF4,BCL2L1,BCL2L2,TNFRSF10B,PTGER…
GO: Biological Process	GO:1902680	positive regulation of RNA biosynthetic process		1.504e-20	117	HGF,CEBPD,ITGB1BP1,PER1,SAV1,TNIP1,IKZF1,NUP62,ACVR2A,NR4A1,PPP1R15A,MEF2A,MEN1,UBC,ADRB2,YAP1,PIK3R1,UBTF,AGT,AGTR2,FGFR2,HSPA1A,SMYD3,VDR,COL1A1,VEGFA,FOXM1,FOXO3,STRN3,FOS,POLR2C,POLR2G,POLR2H,POU2F2,SIRT7,APP,IFI16,ATF6B,RBCK1,CASK,IGF1,IGF1R,FHOD1,ASPH,RBPJ,SMARCA2,PUS1,SMARCA4,ATF3,PRKCZ,PINK1,MYD88,SP100,FOXK2,ZBTB16,TRIM25,WWOX,ERC1,HSPH1,FADD,IRF1,TAB2,IRF4,TRIM21,KAT2A,PTBP1,PHF8,RUVBL2…
GO: Biological Process	GO:1901699	cellular response to nitrogen compound		1.972e-20	67	HSP90B1,MAS1,NR4A1,PPP1R15A,EZH2,MEN1,FBN1,PIK3CA,PIK3R1,AGT,AGTR1,AGTR2,COL1A1,COL4A1,SGK1,SHC1,APEX1,ATP6V1G1,BCAR1,APP,YWHAG,SRRT,SLC8A1,IGF1,IGF1R,CSK,ASS1,PRKACB,PRKAR1A,PRKCZ,CTNNA1,ZC3HAV1,AHCYL1,MYO1C,CYP11B1,CYP11B2,IRF1,BCL2L1,STAT1,STAT3,STAT5B,JAK3,PTPN2,PTPN11,NFKB1,DIAPH1,GNAI2,GNAQ,GNB3,TARBP2,DNMT1,AGTRAP,NPM1,GPLD1,RANGAP1,ZEB1,SOCS3,NR4A2,RELA,CCNA2,GSTP1,ZNF106,TH,THBS1,EGR1,PR…
GO: Biological Process	GO:0009628	response to abiotic stimulus		4.968e-20	100	HSP90B1,PER1,NUP62,PPP1R15A,MEN1,ADM,UBC,UBE2B,UBE2D1,ADRB2,NDRG1,YAP1,PIK3R1,AGT,SCNN1B,PKM,ACAA2,MME,HSD11B2,HSPA1A,HSPA1L,SDC2,HSPB2,VCAM1,HSP90AA1,COL1A1,VEGFA,HSPD1,DNAJB1,RAE1,SGK1,FOS,BAG3,SHC1,SLU7,APP,XRCC5,IFI16,BABAM2,PPP1CA,PPP1CB,CRY2,CRYAB,TXNIP,SLC8A1,IGF1,RBPJ,SOD2,PINK1,MYD88,PSEN2,PCLAF,CYP17A1,HSPH1,FADD,IRF1,BCL2L1,TNFRSF10B,ITGB1,RUVBL2,STAT1,STAT5B,JUN,JUNB,JUND,NF1,KCND2,NF…
GO: Biological Process	GO:0032870	cellular response to hormone stimulus		6.113e-20	71	MAS1,PER1,CBX3,NUP62,NR4A1,MEN1,FBN1,PIK3CA,PIK3R1,AGT,AGTR1,AGTR2,DDX54,SMYD3,VDR,STRN3,SGK1,FOS,SHC1,APEX1,ATP6V1G1,BCAR1,YWHAG,CRY2,IGF1,IGF1R,CSK,PRCP,ASS1,PRKACB,PRKAR1A,SMARCA4,PRKCZ,AHCYL1,MYO1C,CYP11B1,CYP11B2,CYP17A1,IRF1,RUVBL2,STAT1,STAT3,STAT5B,JAK3,PTPN2,JUN,JUNB,JUND,PTPN11,NFKB1,GNB3,MED12,NR1D2,AGTRAP,GPLD1,RANGAP1,RARA,MED16,CALR,SOCS3,NR4A2,RELA,REN,LEPR,CCNA2,GSTP1,ZNF106,THRA,…
GO: Biological Process	GO:0009890	negative regulation of biosynthetic process		1.538e-19	119	ZNF219,CEBPD,SAP18,USP9X,PER1,CBX3,IKZF1,PPP1R15A,EZH2,HNRNPA1,MEF2A,HNRNPC,MEN1,ZBTB7A,HIST2H2AA3,UBC,UBE2B,UBE2D1,XPO5,YAP1,UBTF,PRMT5,DDX54,FGFR2,QKI,VDR,VEGFA,HSPD1,FOXM1,FOXO3,TRAF7,STRN3,SET,APEX1,CBX4,XPO1,SIRT7,APOE,XRCC5,ZHX2,IFI16,ZFP36,RBCK1,CRY2,TXNIP,SRRT,IGF1R,RBPJ,SMARCA2,SMARCA4,ATF3,PRKG1,SUFU,CUX1,GABBR1,IRF2BP2,SP100,ZMYND11,ZBTB16,PSEN2,GAPDH,IRF1,TRIM21,PHF8,PTGER3,EIF6,STAT1…
GO: Biological Process	GO:0045893	positive regulation of transcription, DNA-templated		1.604e-19	114	HGF,CEBPD,ITGB1BP1,PER1,SAV1,TNIP1,IKZF1,NUP62,ACVR2A,NR4A1,PPP1R15A,MEF2A,MEN1,UBC,ADRB2,YAP1,PIK3R1,UBTF,AGT,AGTR2,FGFR2,HSPA1A,SMYD3,VDR,COL1A1,VEGFA,FOXM1,FOXO3,STRN3,FOS,POU2F2,SIRT7,APP,IFI16,ATF6B,RBCK1,CASK,IGF1,IGF1R,FHOD1,ASPH,RBPJ,SMARCA2,PUS1,SMARCA4,ATF3,PRKCZ,PINK1,MYD88,SP100,FOXK2,ZBTB16,TRIM25,WWOX,ERC1,HSPH1,FADD,IRF1,TAB2,IRF4,TRIM21,KAT2A,PTBP1,PHF8,RUVBL2,STAT1,STAT3,STAT5B,S…
GO: Biological Process	GO:1903508	positive regulation of nucleic acid-templated transcription		1.604e-19	114	HGF,CEBPD,ITGB1BP1,PER1,SAV1,TNIP1,IKZF1,NUP62,ACVR2A,NR4A1,PPP1R15A,MEF2A,MEN1,UBC,ADRB2,YAP1,PIK3R1,UBTF,AGT,AGTR2,FGFR2,HSPA1A,SMYD3,VDR,COL1A1,VEGFA,FOXM1,FOXO3,STRN3,FOS,POU2F2,SIRT7,APP,IFI16,ATF6B,RBCK1,CASK,IGF1,IGF1R,FHOD1,ASPH,RBPJ,SMARCA2,PUS1,SMARCA4,ATF3,PRKCZ,PINK1,MYD88,SP100,FOXK2,ZBTB16,TRIM25,WWOX,ERC1,HSPH1,FADD,IRF1,TAB2,IRF4,TRIM21,KAT2A,PTBP1,PHF8,RUVBL2,STAT1,STAT3,STAT5B,S…
GO: Biological Process	GO:0019058	viral life cycle		2.038e-19	56	EPS15,RPLP0,RPS2,RPS10,TNIP1,RPS20,RPS21,NUP62,VPS16,UBC,FCN1,HSPA1A,ATG5,RAE1,ANPEP,DERL1,POLR2C,POLR2G,POLR2H,XPO1,APOE,IFI16,PPIA,PPIB,SLAMF1,SMARCA4,ZC3HAV1,SP100,TRIM25,TRIM21,SSB,PTBP1,ITGB1,JUN,NFIA,TAP1,TAP2,TARBP2,NUP153,KPNB1,ITCH,NEDD4L,MID2,RPSA,RPL14,TRIM27,GSN,ACE2,RPL26L1,SCARB2,PRKN,TNF,PCBP2,TOP2A,HDAC1,RPL15
GO: Biological Process	GO:0043069	negative regulation of programmed cell death		4.229e-19	83	HGF,DDAH2,HSP90B1,NUP62,NR4A1,UBC,UBE2B,PIK3CA,YAP1,PIK3R1,AGT,AGTR1,AGTR2,ACAA2,FGFR2,ALDH2,QKI,HSPA1A,HSPB1,VEGFA,HSPD1,ATG5,SET,SLC25A5,SGK1,ITSN1,BAG3,APC,CBX4,APOE,MADD,RBCK1,CRYAB,IGF1,IGF1R,CSNK2A1,RBPJ,SMARCA4,PRKCZ,CTNNA1,SOD2,PINK1,MYD88,ZMYND11,PSEN2,HSPH1,FADD,BCL2L1,BCL2L2,TNFRSF10B,ITGB1,STAT3,STAT5B,CFLAR,JAK3,JUN,TSC22D1,GCLM,KCNJ1,NFKB1,KDR,GNAQ,NONO,SFN,NPM1,ITCH,RARA,KRT18,SOCS…
GO: Biological Process	GO:0071417	cellular response to organonitrogen compound		4.375e-19	60	HSP90B1,MAS1,NR4A1,PPP1R15A,EZH2,MEN1,FBN1,PIK3CA,PIK3R1,AGT,AGTR1,AGTR2,COL1A1,COL4A1,SGK1,SHC1,APEX1,ATP6V1G1,BCAR1,APP,YWHAG,SLC8A1,IGF1,IGF1R,CSK,ASS1,PRKACB,PRKAR1A,PRKCZ,CTNNA1,AHCYL1,MYO1C,CYP11B1,CYP11B2,IRF1,BCL2L1,STAT1,STAT3,STAT5B,JAK3,PTPN2,PTPN11,NFKB1,DIAPH1,GNB3,DNMT1,AGTRAP,GPLD1,RANGAP1,ZEB1,SOCS3,NR4A2,RELA,CCNA2,GSTP1,ZNF106,TH,EGR1,PRKN,TNF
GO: Biological Process	GO:0043066	negative regulation of apoptotic process		5.85e-19	82	HGF,DDAH2,HSP90B1,NUP62,NR4A1,UBC,UBE2B,PIK3CA,YAP1,PIK3R1,AGT,AGTR1,AGTR2,ACAA2,FGFR2,ALDH2,QKI,HSPA1A,HSPB1,VEGFA,HSPD1,ATG5,SET,SLC25A5,SGK1,ITSN1,BAG3,APC,CBX4,APOE,MADD,CRYAB,IGF1,IGF1R,CSNK2A1,RBPJ,SMARCA4,PRKCZ,CTNNA1,SOD2,PINK1,MYD88,ZMYND11,PSEN2,HSPH1,FADD,BCL2L1,BCL2L2,TNFRSF10B,ITGB1,STAT3,STAT5B,CFLAR,JAK3,JUN,TSC22D1,GCLM,KCNJ1,NFKB1,KDR,GNAQ,NONO,SFN,NPM1,ITCH,RARA,KRT18,SOCS3,CAST…
GO: Biological Process	GO:0060548	negative regulation of cell death		6.135e-19	87	HGF,DDAH2,HSP90B1,NUP62,NR4A1,PPP1R15A,UBC,UBE2B,PIK3CA,YAP1,PIK3R1,AGT,AGTR1,AGTR2,ACAA2,FGFR2,ALDH2,QKI,HSPA1A,HSPB1,VEGFA,HSPD1,ATG5,SET,SLC25A5,SGK1,ITSN1,BAG3,APC,CBX4,APOE,MADD,RBCK1,CRYAB,IGF1,IGF1R,CSNK2A1,RBPJ,SMARCA4,PRKCZ,CTNNA1,SOD2,PINK1,MYD88,ZMYND11,PSEN2,HSPH1,FADD,BCL2L1,BCL2L2,TNFRSF10B,ITGB1,STAT3,STAT5B,CFLAR,JAK3,JUN,TSC22D1,GCLM,KCNJ1,NFKB1,KDR,GNAQ,NONO,SFN,NPAS2,NPM1,ITCH,…
GO: Biological Process	GO:0051172	negative regulation of nitrogen compound metabolic process		1.607e-18	117	ZNF219,CEBPD,SAP18,USP9X,PER1,CBX3,IKZF1,ACTN3,PPP1R15A,EZH2,HNRNPA1,MEF2A,HNRNPC,HNRNPL,MEN1,ZBTB7A,HIST2H2AA3,UBC,UBE2B,UBE2D1,XPO5,YAP1,UBTF,PRMT5,DDX54,MLH1,FGFR2,QKI,VDR,VEGFA,FOXM1,FOXO3,TRAF7,STRN3,SET,APEX1,CBX4,XPO1,SIRT7,APOE,XRCC5,ZHX2,IFI16,ZFP36,RBCK1,CRY2,TXNIP,SRRT,IGF1R,RBPJ,SMARCA2,SMARCA4,ATF3,SUFU,CUX1,GABBR1,IRF2BP2,SP100,ZMYND11,ZBTB16,PSEN2,GAPDH,IRF1,TRIM21,PTBP1,PHF8,PTGER…
GO: Biological Process	GO:0044093	positive regulation of molecular function		2.207e-18	128	HGF,STUB1,RPS2,MAS1,ITGB1BP1,SAV1,PPP1R15A,EZH2,ADD1,HNRNPL,MEN1,FZR1,UBC,UBE2D1,ADRB2,PIK3CA,FDX1,AGT,AGTR1,AGTR2,AGFG1,FGFR2,HSPA1A,FKBP1A,HSPB2,VDR,VEGFA,HSPD1,TRAF7,DNAJB1,DERL1,RGS5,SGK1,ITSN1,SHC1,APOE,APP,SKP1,IFI16,CTSA,TRIM23,CRK,MADD,RBCK1,PTPA,IGF1,CSK,ASPH,PRKACB,PRKAR1A,SMARCA4,RACGAP1,PRKCZ,PRKG1,TOR1AIP1,PINK1,ZC3HAV1,MYD88,SP100,TBC1D9B,TRIM25,PSEN2,ERC1,SPTBN1,B2M,HSPH1,PSMB2,PSM…
GO: Biological Process	GO:0006357	regulation of transcription by RNA polymerase II		2.228e-18	129	HGF,ZNF219,CEBPD,SAP18,USP9X,ITGB1BP1,PER1,TNIP1,IKZF1,CHD2,ACVR2A,NR4A1,PPP1R15A,TCEANC,EZH2,MEF2A,MEN1,ZBTB7A,UBC,FBN1,UBE2D1,ADRB2,YAP1,PIK3R1,CIAO1,PRMT5,FGFR2,SMYD3,VDR,VEGFA,FOXM1,FOXO3,TRAF7,STRN3,FOS,POU2F2,CBX4,XPO1,SIRT7,APP,ZHX2,IFI16,ATF6B,ZFP36,CRK,RBCK1,CASK,CRY2,MED15,TXNIP,MED19,IGF1,FHOD1,RBPJ,SMARCA2,PUS1,PRKAR1A,SMARCA4,ATF3,SUFU,CUX1,SOD2,IRF2BP2,SP100,ZMYND11,FOXK2,ZBTB16,WWO…
GO: Biological Process	GO:0031327	negative regulation of cellular biosynthetic process		2.446e-18	115	ZNF219,CEBPD,SAP18,USP9X,PER1,CBX3,IKZF1,PPP1R15A,EZH2,HNRNPA1,MEF2A,HNRNPC,MEN1,ZBTB7A,HIST2H2AA3,UBC,UBE2B,UBE2D1,XPO5,YAP1,UBTF,PRMT5,DDX54,FGFR2,QKI,VDR,VEGFA,FOXM1,FOXO3,TRAF7,STRN3,SET,APEX1,CBX4,XPO1,SIRT7,XRCC5,ZHX2,IFI16,ZFP36,RBCK1,CRY2,TXNIP,SRRT,IGF1R,RBPJ,SMARCA2,SMARCA4,ATF3,PRKG1,SUFU,CUX1,GABBR1,IRF2BP2,SP100,ZMYND11,ZBTB16,PSEN2,GAPDH,IRF1,TRIM21,PHF8,PTGER3,EIF6,STAT1,STAT3,JAK3…
GO: Biological Process	GO:0010629	negative regulation of gene expression		2.455e-18	116	ZNF219,CEBPD,SAP18,USP9X,PER1,CBX3,IKZF1,NUP62,PPP1R15A,EZH2,MEF2A,HNRNPL,MEN1,ZBTB7A,HIST2H2AA3,UBC,UBE2B,UBE2D1,XPO5,UBTF,PRMT5,AGT,FGFR2,QKI,VDR,VEGFA,FOXM1,FOXO3,TRAF7,STRN3,SET,RAE1,POLR2C,POLR2G,POLR2H,CBX4,XPO1,SIRT7,XRCC5,ZHX2,IFI16,ZFP36,RBCK1,CRY2,CRYAB,TXNIP,SRRT,IGF1,IGF1R,RBPJ,SMARCA2,SMARCA4,ATF3,SUFU,CUX1,PINK1,IRF2BP2,SP100,ZMYND11,ZBTB16,PSEN2,GAPDH,IRF1,TRIM21,PTBP1,PHF8,ACE,EIF…
GO: Biological Process	GO:0001933	negative regulation of protein phosphorylation		2.722e-18	53	HGF,MAS1,ITGB1BP1,PER1,TNIP1,NUP62,PPP1R15A,DTNBP1,MEN1,UBE2B,UCHL1,FKBP1A,SMYD3,HSPB1,FOXM1,APC,APOE,YWHAG,IGF1,IGF1R,CSK,PRKAR1A,ATF3,PRKCZ,PINK1,ZMYND11,PSEN2,HSPH1,IRF1,WNK1,BGN,PTPN2,JUN,NF1,GADD45G,DLG1,GNAQ,MVP,TARBP2,SFN,NPM1,ITCH,CALM1,SOCS3,TRIM27,FGFR1OP,RGS2,RGS3,GSTP1,ACE2,FBXO31,PRKN,SMAD7
GO: Biological Process	GO:0043434	response to peptide hormone		2.916e-18	54	MAS1,NR4A1,MEN1,ADM,FBN1,PIK3CA,PIK3R1,AGT,AGTR1,AGTR2,PKM,HSD11B2,COL1A1,SGK1,SHC1,APEX1,ATP6V1G1,BCAR1,YWHAG,CRY2,IGF1,IGF1R,CSK,ASS1,PRKACB,PRKAR1A,PRKCZ,AHCYL1,MYO1C,CYP11B1,CYP11B2,IRF1,EIF6,STAT1,STAT3,STAT5B,JAK3,PTPN2,JUNB,JUND,PTPN11,NFKB1,GNB3,AGTRAP,GPLD1,RANGAP1,SOCS3,NR4A2,RELA,CCNA2,GSTP1,ZNF106,TH,EGR1
GO: Biological Process	GO:0019220	regulation of phosphate metabolic process		5.621e-18	121	HGF,HSP90B1,ABCA1,MAS1,ITGB1BP1,PER1,TNIP1,NUP62,ACTN3,ACVR2A,PPP1R15A,DTNBP1,EZH2,MEN1,ADM,UBC,UBE2B,ADRB2,PIK3CA,PIK3R1,UCHL1,PRMT5,AGT,AGTR1,AGTR2,PRMT1,FGFR2,FKBP1A,SMYD3,HSPB1,VEGFA,FOXM1,TRAF7,SET,ITSN1,SHC1,APC,APOE,APP,SLAMF1,YWHAG,CRK,MADD,CRY2,PTPA,IGF1,IGF1R,CSK,VCAN,PRKACB,PRKAR1A,ATF3,PRKCZ,PRKG1,GABBR1,PINK1,MYD88,ZMYND11,PSEN2,PPP2R2D,HSPH1,IRF1,TAB2,TNFRSF10B,ACE,PTGER3,WNK1,ITGB1…
GO: Biological Process	GO:0044092	negative regulation of molecular function		5.7e-18	93	HGF,PTTG1,STUB1,ITGB1BP1,NUP62,NR4A1,PPP1R15A,DTNBP1,EZH2,HNRNPC,MEN1,FZR1,UBC,UBE2D1,ADRB2,AMOT,UCHL1,AGT,FKBP1A,SMYD3,HSPB1,VEGFA,SET,APC,APOE,APP,IFI16,YWHAG,RBCK1,PPP1CA,CRY2,CRYAB,TXNIP,PTPA,IGF1,IGF1R,CSK,CSNK2A1,CST1,CST2,PRKAR1A,PRKCZ,SUFU,GABBR1,ZC3HAV1,SP100,PSEN2,B2M,PSMB2,PSMB3,PSMB4,TRIM21,BCL2L1,ACE,WNK1,RUVBL2,BGN,CFLAR,PTPN2,JUN,NF1,GADD45G,NFKB1,USP7,C3,GNAI2,GNAI3,GNAQ,MVP,TARBP…
GO: Biological Process	GO:0010563	negative regulation of phosphorus metabolic process		7.869e-18	63	HGF,MAS1,ITGB1BP1,PER1,TNIP1,NUP62,ACTN3,PPP1R15A,DTNBP1,MEN1,UBE2B,UCHL1,FKBP1A,SMYD3,HSPB1,FOXM1,APC,APOE,YWHAG,CRY2,PTPA,IGF1,IGF1R,CSK,PRKAR1A,ATF3,PRKCZ,PRKG1,GABBR1,PINK1,ZMYND11,PSEN2,HSPH1,IRF1,PTGER3,WNK1,STAT3,BGN,PTPN2,JUN,NF1,GADD45G,DLG1,GNAI2,GNAI3,GNAQ,MVP,TARBP2,SFN,NPM1,ITCH,CALM1,SOCS3,TRIM27,FGFR1OP,RGS2,RGS3,GSTP1,ACE2,FBXO31,PRKN,TNF,SMAD7
GO: Biological Process	GO:0045936	negative regulation of phosphate metabolic process		7.869e-18	63	HGF,MAS1,ITGB1BP1,PER1,TNIP1,NUP62,ACTN3,PPP1R15A,DTNBP1,MEN1,UBE2B,UCHL1,FKBP1A,SMYD3,HSPB1,FOXM1,APC,APOE,YWHAG,CRY2,PTPA,IGF1,IGF1R,CSK,PRKAR1A,ATF3,PRKCZ,PRKG1,GABBR1,PINK1,ZMYND11,PSEN2,HSPH1,IRF1,PTGER3,WNK1,STAT3,BGN,PTPN2,JUN,NF1,GADD45G,DLG1,GNAI2,GNAI3,GNAQ,MVP,TARBP2,SFN,NPM1,ITCH,CALM1,SOCS3,TRIM27,FGFR1OP,RGS2,RGS3,GSTP1,ACE2,FBXO31,PRKN,TNF,SMAD7
GO: Biological Process	GO:0051174	regulation of phosphorus metabolic process		1.002e-17	121	HGF,HSP90B1,ABCA1,MAS1,ITGB1BP1,PER1,TNIP1,NUP62,ACTN3,ACVR2A,PPP1R15A,DTNBP1,EZH2,MEN1,ADM,UBC,UBE2B,ADRB2,PIK3CA,PIK3R1,UCHL1,PRMT5,AGT,AGTR1,AGTR2,PRMT1,FGFR2,FKBP1A,SMYD3,HSPB1,VEGFA,FOXM1,TRAF7,SET,ITSN1,SHC1,APC,APOE,APP,SLAMF1,YWHAG,CRK,MADD,CRY2,PTPA,IGF1,IGF1R,CSK,VCAN,PRKACB,PRKAR1A,ATF3,PRKCZ,PRKG1,GABBR1,PINK1,MYD88,ZMYND11,PSEN2,PPP2R2D,HSPH1,IRF1,TAB2,TNFRSF10B,ACE,PTGER3,WNK1,ITGB1…
GO: Biological Process	GO:2001233	regulation of apoptotic signaling pathway		1.113e-17	51	HGF,YAP1,AGT,AGTR2,ACAA2,HSPA1A,HSPB1,VEGFA,TRAF7,SLC25A5,YWHAG,MADD,RBCK1,PPP1CA,IGF1,DYNLL2,ATF3,CTNNA1,SOD2,PINK1,SP100,ZMYND11,WWOX,PSEN2,HSPH1,FADD,BCL2L1,BCL2L2,TNFRSF10B,BID,STK3,CFLAR,JAK3,PTPN2,NF1,GCLM,NMT1,NONO,SFN,NR4A2,CASP8,RELA,FAF1,GSN,GSTP1,THBS1,TRAP1,PRKN,TNF,HTT,HDAC1
GO: Biological Process	GO:0045934	negative regulation of nucleobase-containing compound metabolic process		1.232e-17	109	ZNF219,CEBPD,SAP18,USP9X,PER1,CBX3,IKZF1,ACTN3,PPP1R15A,EZH2,HNRNPA1,MEF2A,HNRNPC,HNRNPL,MEN1,ZBTB7A,HIST2H2AA3,UBC,UBE2B,UBE2D1,YAP1,UBTF,PRMT5,DDX54,MLH1,FGFR2,VDR,VEGFA,FOXM1,FOXO3,TRAF7,STRN3,SET,APEX1,CBX4,XPO1,SIRT7,XRCC5,ZHX2,IFI16,ZFP36,RBCK1,CRY2,TXNIP,IGF1R,RBPJ,SMARCA2,SMARCA4,ATF3,SUFU,CUX1,GABBR1,IRF2BP2,SP100,ZMYND11,ZBTB16,PSEN2,IRF1,TRIM21,PTBP1,PHF8,PTGER3,STAT1,STAT3,JUN,JUNB,JU…
GO: Biological Process	GO:0042326	negative regulation of phosphorylation		1.322e-17	55	HGF,MAS1,ITGB1BP1,PER1,TNIP1,NUP62,ACTN3,PPP1R15A,DTNBP1,MEN1,UBE2B,UCHL1,FKBP1A,SMYD3,HSPB1,FOXM1,APC,APOE,YWHAG,IGF1,IGF1R,CSK,PRKAR1A,ATF3,PRKCZ,PINK1,ZMYND11,PSEN2,HSPH1,IRF1,WNK1,STAT3,BGN,PTPN2,JUN,NF1,GADD45G,DLG1,GNAQ,MVP,TARBP2,SFN,NPM1,ITCH,CALM1,SOCS3,TRIM27,FGFR1OP,RGS2,RGS3,GSTP1,ACE2,FBXO31,PRKN,SMAD7
GO: Biological Process	GO:0051247	positive regulation of protein metabolic process		2.533e-17	113	HGF,STUB1,MAS1,ITGB1BP1,ACVR2A,PPP1R15A,EZH2,HNRNPL,MEN1,FZR1,UBC,UBE2D1,ADRB2,PIK3CA,PIK3R1,AGT,AGTR1,AGTR2,PRMT1,FGFR2,FKBP1A,SMYD3,HSPB1,VEGFA,HSPD1,TRAF7,DERL1,RCHY1,POLDIP3,POLR2G,SHC1,APC,APOE,APP,SKP1,IFI16,SLAMF1,CRK,MADD,PTPA,IGF1,IGF1R,CSK,CSNK2A1,ASPH,PRKACB,PRKAR1A,PRKCZ,SNX1,PINK1,SART3,MYD88,PSEN2,HSPH1,PSMB2,PSMB3,PSMB4,FADD,IRF1,TAB2,IRF4,KAT2A,TNFRSF10B,PTBP1,ACE,PTGER3,ITGB1,RUV…
GO: Biological Process	GO:0051253	negative regulation of RNA metabolic process		5.398e-17	101	ZNF219,CEBPD,SAP18,USP9X,PER1,CBX3,IKZF1,PPP1R15A,EZH2,MEF2A,HNRNPC,HNRNPL,MEN1,ZBTB7A,HIST2H2AA3,UBC,UBE2B,UBE2D1,YAP1,UBTF,PRMT5,DDX54,FGFR2,VDR,VEGFA,FOXM1,FOXO3,TRAF7,STRN3,SET,APEX1,CBX4,XPO1,SIRT7,XRCC5,ZHX2,IFI16,ZFP36,RBCK1,CRY2,TXNIP,IGF1R,RBPJ,SMARCA2,SMARCA4,ATF3,SUFU,CUX1,IRF2BP2,SP100,ZMYND11,ZBTB16,PSEN2,IRF1,TRIM21,PTBP1,PHF8,STAT1,STAT3,JUN,JUNB,JUND,NFIA,NFKB1,USP7,C1QBP,DLG1,TSC…
GO: Biological Process	GO:0010558	negative regulation of macromolecule biosynthetic process		5.594e-17	109	ZNF219,CEBPD,SAP18,USP9X,PER1,CBX3,IKZF1,PPP1R15A,EZH2,HNRNPA1,MEF2A,HNRNPC,MEN1,ZBTB7A,HIST2H2AA3,UBC,UBE2B,UBE2D1,XPO5,YAP1,UBTF,PRMT5,DDX54,FGFR2,QKI,VDR,VEGFA,FOXM1,FOXO3,TRAF7,STRN3,SET,APEX1,CBX4,XPO1,SIRT7,XRCC5,ZHX2,IFI16,ZFP36,RBCK1,CRY2,TXNIP,SRRT,IGF1R,RBPJ,SMARCA2,SMARCA4,ATF3,SUFU,CUX1,IRF2BP2,SP100,ZMYND11,ZBTB16,PSEN2,GAPDH,IRF1,TRIM21,PHF8,EIF6,STAT1,STAT3,JAK3,JUN,JUNB,JUND,NFIA,…
GO: Biological Process	GO:0006508	proteolysis		5.977e-17	116	CFH,HGF,PTTG1,HSP90B1,STUB1,USP9X,TNIP1,NR4A1,PPP1R15A,ADAM10,MEN1,NLN,FZR1,UBC,UBE2B,UBE2D1,UBE2H,FCN1,PIK3R1,UCHL1,AGT,CMA1,COPS7B,USP4,MME,VEGFA,HSPD1,ANPEP,DERL1,ADAMTS2,RCHY1,KLHL40,APC,SHMT2,CPA3,XPNPEP1,APOE,FBXL19,APP,SKP1,IFI16,CTSA,BABAM2,RNF11,RBCK1,CRYAB,PPP2CB,IGF1,PRCP,PREP,CSNK2A1,ASPH,CST1,CST2,PRKACB,SUFU,CTSG,PINK1,GIPC1,SART3,TRIM25,PSEN2,AUP1,PSMB2,PSMB3,PSMB4,FADD,TRIM21,BCL2…
GO: Biological Process	GO:0010942	positive regulation of cell death		5.996e-17	67	SAP18,SAV1,NR4A1,PPP1R15A,MEN1,ADM,UBC,ADRB2,AGT,AGTR2,VDR,HSPD1,FOXO3,TRAF7,ITSN1,APC,APOE,YWHAG,RBCK1,PPP1CA,TXNIP,PTPA,DYNLL2,ATF3,CTNNA1,LZTS2,PINK1,ZBTB16,WWOX,PSEN2,FADD,IRF1,BCL2L1,TNFRSF10B,ACE,ITGB1,STAT1,BID,STK3,JAK3,PTPN2,JUN,TSC22D1,NF1,GADD45G,ARHGEF7,USP7,C1QBP,NMT1,SFN,GPLD1,ARHGEF12,CASP8,FAF1,GSN,TGM2,THBS1,EGR1,CYCS,CHEK2,PRKN,ELK1,DDX20,TNF,TOP2A,HDAC1,CDK5
GO: Biological Process	GO:0097190	apoptotic signaling pathway		6.921e-17	63	HGF,MAPT,PPP1R15A,YAP1,PIK3R1,AGT,AGTR2,MLH1,ACAA2,HSPA1A,HSPB1,VDR,VEGFA,FOXO3,TRAF7,SLC25A5,BAG3,IFI16,YWHAG,MADD,RBCK1,PPP1CA,IGF1,DYNLL2,ATF3,CTNNA1,SOD2,PINK1,SP100,ZMYND11,WWOX,PSEN2,HSPH1,FADD,BCL2L1,BCL2L2,TNFRSF10B,BID,STK3,CFLAR,JAK3,PTPN2,JUN,NF1,GCLM,NMT1,NONO,SFN,KRT18,NR4A2,CASP8,RELA,FAF1,GSN,GSTP1,THBS1,TRAP1,CYCS,CHEK2,PRKN,TNF,HTT,HDAC1
GO: Biological Process	GO:0006518	peptide metabolic process		7.964e-17	75	MAGOH,RPLP0,RPS2,RPS10,PER1,TNIP1,RPS20,RPS21,PPP1R15A,TUFM,HNRNPL,NLN,XPO5,AGT,CMA1,MME,QKI,HSPB1,FOXO3,MRPL50,ANPEP,SLC25A5,POLDIP3,POLR2G,CPA3,XPNPEP1,APOE,APP,ZFP36,PPP1CA,SRRT,IGF1,MRPL14,MRPS15,CTSG,SOD2,PINK1,PSEN2,GAPDH,MRPL19,SSB,PTBP1,ACE,EIF6,STAT3,KARS,GCLM,NFKB1,C1QBP,MRPL49,TARBP2,NPM1,RARA,CALR,RPSA,REN,RPL14,VARS2,RGS2,GSTM3,GSTM4,GSTP1,ACE2,THBS1,TRAP1,THOP1,LNPEP,ATP6AP2,RPL26L1…
GO: Biological Process	GO:1901652	response to peptide		8.634e-17	54	MAS1,NR4A1,MEN1,ADM,FBN1,PIK3CA,PIK3R1,AGT,AGTR1,AGTR2,PKM,HSD11B2,COL1A1,SGK1,SHC1,APEX1,ATP6V1G1,BCAR1,YWHAG,CRY2,IGF1,IGF1R,CSK,ASS1,PRKACB,PRKAR1A,PRKCZ,AHCYL1,MYO1C,CYP11B1,CYP11B2,IRF1,EIF6,STAT1,STAT3,STAT5B,JAK3,PTPN2,JUNB,JUND,PTPN11,NFKB1,GNB3,AGTRAP,GPLD1,RANGAP1,SOCS3,NR4A2,RELA,CCNA2,GSTP1,ZNF106,TH,EGR1
GO: Biological Process	GO:0071375	cellular response to peptide hormone stimulus		8.659e-17	44	MAS1,NR4A1,MEN1,FBN1,PIK3CA,PIK3R1,AGT,AGTR1,AGTR2,SGK1,SHC1,APEX1,ATP6V1G1,BCAR1,YWHAG,IGF1,IGF1R,CSK,ASS1,PRKACB,PRKAR1A,PRKCZ,AHCYL1,MYO1C,CYP11B1,CYP11B2,IRF1,STAT1,STAT3,STAT5B,JAK3,PTPN2,PTPN11,NFKB1,GNB3,AGTRAP,GPLD1,RANGAP1,SOCS3,NR4A2,RELA,CCNA2,GSTP1,ZNF106
GO: Biological Process	GO:0001932	regulation of protein phosphorylation		1.214e-16	102	HGF,MAS1,ITGB1BP1,PER1,TNIP1,NUP62,ACVR2A,PPP1R15A,DTNBP1,EZH2,MEN1,UBC,UBE2B,ADRB2,PIK3CA,PIK3R1,UCHL1,PRMT5,AGT,AGTR1,PRMT1,FGFR2,FKBP1A,SMYD3,HSPB1,VEGFA,FOXM1,TRAF7,SHC1,APC,APOE,APP,SLAMF1,YWHAG,CRK,MADD,IGF1,IGF1R,CSK,PRKACB,PRKAR1A,ATF3,PRKCZ,PINK1,MYD88,ZMYND11,PSEN2,HSPH1,IRF1,TAB2,TNFRSF10B,ACE,PTGER3,WNK1,ITGB1,STAT3,BGN,STK3,PTPN2,JUN,BMPR1A,PTPN11,NF1,GADD45G,MAPKAPK3,DLG1,C3,KDR,GNA…
GO: Biological Process	GO:0006468	protein phosphorylation		1.786e-16	126	HGF,MAS1,ITGB1BP1,PER1,TNIP1,NUP62,ACVR2A,PPP1R15A,DTNBP1,EZH2,ADAM10,MEF2A,MEN1,UBC,UBE2B,ADRB2,PIK3CA,PIK3R1,UCHL1,PRMT5,AGT,AGTR1,PRMT1,FGFR2,FKBP1A,SMYD3,HSPB1,HSP90AA1,VEGFA,FOXM1,TRAF7,SGK1,SHC1,APC,APOE,APP,SKP1,SLAMF1,YWHAG,CRK,MADD,CASK,CRYAB,IGF1,IGF1R,CSK,CSNK2A1,PRKACB,PRKAR1A,ATF3,PRKCZ,PRKG1,CTSG,CUX1,PINK1,MYD88,ZMYND11,PSEN2,ERC1,SPTBN1,HSPH1,PSMB2,PSMB3,PSMB4,LAMA1,IRF1,TAB2,TNFR…
GO: Biological Process	GO:2001236	regulation of extrinsic apoptotic signaling pathway		1.977e-16	32	HGF,YAP1,AGT,AGTR2,HSPA1A,VEGFA,MADD,RBCK1,PPP1CA,IGF1,ATF3,CTNNA1,SP100,ZMYND11,WWOX,PSEN2,FADD,BCL2L1,TNFRSF10B,BID,STK3,CFLAR,JAK3,NF1,GCLM,CASP8,RELA,FAF1,GSTP1,THBS1,TNF,HTT
GO: Biological Process	GO:0000122	negative regulation of transcription by RNA polymerase II		2.229e-16	72	ZNF219,USP9X,PER1,IKZF1,PPP1R15A,EZH2,MEF2A,MEN1,ZBTB7A,UBC,UBE2D1,PRMT5,FGFR2,VDR,VEGFA,FOXM1,FOXO3,TRAF7,STRN3,CBX4,XPO1,SIRT7,ZHX2,IFI16,ZFP36,CRY2,TXNIP,RBPJ,SMARCA2,SMARCA4,ATF3,SUFU,CUX1,IRF2BP2,SP100,ZMYND11,ZBTB16,PSEN2,STAT1,STAT3,JUN,JUNB,JUND,NFIA,NFKB1,C1QBP,DLG1,USP3,DNMT1,TCF3,ZEB1,RARA,NEDD4L,FOXP2,CALR,NR4A2,REL,RELA,RELB,TRIM27,TBL1XR1,EFNA1,THRA,EGR1,PRKN,DDX20,TNF,ZHX1,PCNA,HDA…
GO: Biological Process	GO:0042127	regulation of cell proliferation		2.941e-16	113	HGF,EPS15,PTTG1,HLA-A,MAS1,ITGB1BP1,SAV1,NUP62,NR4A1,PPP1R15A,EZH2,ADAM10,MEN1,FANCA,ADM,ESRP2,FZR1,ADRB2,NDRG1,YAP1,PIK3R1,CIAO1,AGT,AGTR1,AGTR2,FGFR2,VCAM1,VDR,VEGFA,FOXM1,FOXO3,SLC25A5,SGK1,SHC1,APC,SHMT2,APOE,XRCC5,SLAMF1,CASK,TXNIP,IGF1,IGF1R,CSK,CSNK2A1,ASPH,RBPJ,SMARCA2,PRKAR1A,SMARCA4,ATF3,PRKCZ,CTNNA1,LZTS2,GABBR1,SOD2,MYD88,ZBTB16,NAP1L1,FADD,IRF1,BCL2L1,TNFRSF10B,ACE,ITGB1,STAT1,STAT3,…
GO: Biological Process	GO:0051338	regulation of transferase activity		3.15e-16	82	HGF,STUB1,RPS2,MAS1,ITGB1BP1,NUP62,DTNBP1,EZH2,MEN1,FZR1,UBC,UBE2D1,ADRB2,PIK3CA,PIK3R1,UCHL1,AGT,AGTR1,SMYD3,HSPB1,VEGFA,TRAF7,SHC1,APC,APOE,APP,SKP1,YWHAG,CRK,MADD,IGF1,IGF1R,CSK,PRKACB,PRKAR1A,PRKCZ,PINK1,PSEN2,HSPH1,PSMB2,PSMB3,PSMB4,TAB2,TNFRSF10B,ACE,WNK1,BGN,STK3,PTPN2,PTPN11,NF1,GADD45G,MAPKAPK3,DLG1,GNAI2,GNAQ,MVP,TARBP2,SFN,NPM1,RARA,CALM1,SOCS3,DVL2,WRAP53,TRIM27,GRM5,FGFR1OP,RGS2,RGS3…
GO: Biological Process	GO:1902679	negative regulation of RNA biosynthetic process		3.427e-16	97	ZNF219,CEBPD,SAP18,USP9X,PER1,CBX3,IKZF1,PPP1R15A,EZH2,MEF2A,MEN1,ZBTB7A,HIST2H2AA3,UBC,UBE2B,UBE2D1,YAP1,UBTF,PRMT5,DDX54,FGFR2,VDR,VEGFA,FOXM1,FOXO3,TRAF7,STRN3,SET,APEX1,CBX4,XPO1,SIRT7,XRCC5,ZHX2,IFI16,ZFP36,RBCK1,CRY2,TXNIP,IGF1R,RBPJ,SMARCA2,SMARCA4,ATF3,SUFU,CUX1,IRF2BP2,SP100,ZMYND11,ZBTB16,PSEN2,IRF1,TRIM21,PHF8,STAT1,STAT3,JUN,JUNB,JUND,NFIA,NFKB1,USP7,C1QBP,DLG1,TSC22D4,USP3,NONO,NR1D2…
GO: Biological Process	GO:0006913	nucleocytoplasmic transport		3.962e-16	54	MAGOH,NUP62,ADAM10,HNRNPA1,XPO5,PIK3R1,AGT,AGTR2,AGFG1,NXF1,HSP90AA1,SET,SRSF1,RAE1,POLDIP3,SLU7,XPO1,RBCK1,CRY2,TXNIP,IGF1,IPO9,LZTS2,SUFU,SP100,AHCYL1,SPTBN1,ZC3H3,EIF6,STAT3,JAK3,JUN,BMPR1A,PTPN11,NF1,FIP1L1,GNAQ,NUP153,SFN,KPNB1,NPM1,RANGAP1,CALR,RPSA,FAF1,THRA,EIF4E,DDX20,TNF,CDK1,DDX39A,HTT,IPO11,CDK5
GO: Biological Process	GO:0043065	positive regulation of apoptotic process		3.976e-16	63	SAP18,SAV1,NR4A1,PPP1R15A,MEN1,ADM,UBC,ADRB2,AGT,AGTR2,VDR,HSPD1,FOXO3,TRAF7,ITSN1,APC,YWHAG,RBCK1,PPP1CA,TXNIP,PTPA,DYNLL2,ATF3,CTNNA1,PINK1,ZBTB16,WWOX,PSEN2,FADD,BCL2L1,TNFRSF10B,ACE,ITGB1,STAT1,BID,STK3,JAK3,PTPN2,JUN,TSC22D1,NF1,GADD45G,ARHGEF7,USP7,C1QBP,NMT1,SFN,GPLD1,ARHGEF12,CASP8,FAF1,GSN,TGM2,THBS1,EGR1,CYCS,CHEK2,PRKN,DDX20,TNF,TOP2A,HDAC1,CDK5
GO: Biological Process	GO:2000113	negative regulation of cellular macromolecule biosynthetic process		4.213e-16	103	ZNF219,CEBPD,USP9X,PER1,CBX3,IKZF1,PPP1R15A,EZH2,HNRNPA1,MEF2A,HNRNPC,MEN1,ZBTB7A,HIST2H2AA3,UBC,UBE2B,UBE2D1,XPO5,UBTF,PRMT5,FGFR2,QKI,VDR,VEGFA,FOXM1,FOXO3,TRAF7,STRN3,SET,CBX4,XPO1,SIRT7,XRCC5,ZHX2,IFI16,ZFP36,RBCK1,CRY2,TXNIP,SRRT,IGF1R,RBPJ,SMARCA2,SMARCA4,ATF3,SUFU,CUX1,IRF2BP2,SP100,ZMYND11,ZBTB16,PSEN2,GAPDH,IRF1,TRIM21,PHF8,EIF6,STAT1,STAT3,JAK3,JUN,JUNB,JUND,NFIA,NFKB1,USP7,C1QBP,DLG1,T…
GO: Biological Process	GO:0007049	cell cycle		4.349e-16	117	HGF,EPS8,PTTG1,MAP4,USP9X,MCM3,MCM4,MCM5,MCM6,IKZF1,NUP62,NR4A1,PPP1R15A,EZH2,MEN1,FANCA,FZR1,UBC,UBE2B,UBE2D1,NDRG1,PRMT5,MLH1,PRMT1,FGFR2,HSP90AA1,FOXM1,RAE1,SGK1,NTMT1,TUBB,APC,APEX1,XPO1,SIRT7,APP,SKP1,BABAM2,YWHAG,MADD,PPP1CA,PPP1CB,TXNIP,PTPA,IGF1,IGF1R,CSNK2A1,PRKACB,PRKAR1A,SMARCA4,RACGAP1,POLDIP2,LZTS2,GIPC1,ZMYND11,PPP2R2D,PCLAF,SPTBN1,PSMB2,PSMB3,PSMB4,RAB11A,IRF1,TRIM21,CLASP2,BCL2L1,…
GO: Biological Process	GO:1903507	negative regulation of nucleic acid-templated transcription		4.681e-16	96	ZNF219,CEBPD,SAP18,USP9X,PER1,CBX3,IKZF1,PPP1R15A,EZH2,MEF2A,MEN1,ZBTB7A,HIST2H2AA3,UBC,UBE2B,UBE2D1,YAP1,UBTF,PRMT5,DDX54,FGFR2,VDR,VEGFA,FOXM1,FOXO3,TRAF7,STRN3,SET,APEX1,CBX4,XPO1,SIRT7,XRCC5,ZHX2,IFI16,ZFP36,RBCK1,CRY2,TXNIP,IGF1R,RBPJ,SMARCA2,SMARCA4,ATF3,SUFU,CUX1,IRF2BP2,SP100,ZMYND11,ZBTB16,PSEN2,IRF1,TRIM21,PHF8,STAT1,STAT3,JUN,JUNB,JUND,NFIA,NFKB1,USP7,C1QBP,DLG1,TSC22D4,USP3,NONO,NR1D2…
GO: Biological Process	GO:0043086	negative regulation of catalytic activity		5.314e-16	75	HGF,PTTG1,ITGB1BP1,NUP62,NR4A1,PPP1R15A,DTNBP1,HNRNPC,MEN1,FZR1,UBC,UBE2D1,AMOT,UCHL1,AGT,FKBP1A,SMYD3,HSPB1,VEGFA,SET,APC,APOE,APP,IFI16,YWHAG,CRY2,CRYAB,TXNIP,PTPA,IGF1,IGF1R,CSK,CSNK2A1,CST1,CST2,PRKAR1A,PRKCZ,GABBR1,PSEN2,PSMB2,PSMB3,PSMB4,BCL2L1,WNK1,BGN,CFLAR,PTPN2,NF1,GADD45G,NFKB1,C3,GNAI2,GNAI3,GNAQ,MVP,TARBP2,SFN,NPM1,SOCS3,CAST,CASP8,TRIM27,FGFR1OP,RGS2,RGS3,LEPR,GSTP1,THBS1,FBXO31,PRK…
GO: Biological Process	GO:1901653	cellular response to peptide		5.333e-16	44	MAS1,NR4A1,MEN1,FBN1,PIK3CA,PIK3R1,AGT,AGTR1,AGTR2,SGK1,SHC1,APEX1,ATP6V1G1,BCAR1,YWHAG,IGF1,IGF1R,CSK,ASS1,PRKACB,PRKAR1A,PRKCZ,AHCYL1,MYO1C,CYP11B1,CYP11B2,IRF1,STAT1,STAT3,STAT5B,JAK3,PTPN2,PTPN11,NFKB1,GNB3,AGTRAP,GPLD1,RANGAP1,SOCS3,NR4A2,RELA,CCNA2,GSTP1,ZNF106
GO: Biological Process	GO:0043068	positive regulation of programmed cell death		6.181e-16	63	SAP18,SAV1,NR4A1,PPP1R15A,MEN1,ADM,UBC,ADRB2,AGT,AGTR2,VDR,HSPD1,FOXO3,TRAF7,ITSN1,APC,YWHAG,RBCK1,PPP1CA,TXNIP,PTPA,DYNLL2,ATF3,CTNNA1,PINK1,ZBTB16,WWOX,PSEN2,FADD,BCL2L1,TNFRSF10B,ACE,ITGB1,STAT1,BID,STK3,JAK3,PTPN2,JUN,TSC22D1,NF1,GADD45G,ARHGEF7,USP7,C1QBP,NMT1,SFN,GPLD1,ARHGEF12,CASP8,FAF1,GSN,TGM2,THBS1,EGR1,CYCS,CHEK2,PRKN,DDX20,TNF,TOP2A,HDAC1,CDK5
GO: Biological Process	GO:0065003	protein-containing complex assembly		7.439e-16	119	EPS8,EPS15,ABCA1,STUB1,CCT3,MAPT,RPS2,ITGB1BP1,MBNL1,RPS10,IKZF1,NUP62,VPS16,ADD1,VAMP3,MEN1,SNAP29,FANCA,UBC,HIST1H2BE,HIST1H2BI,ADRB2,HIST2H2BE,AHNAK,PRMT5,MLH1,USP4,C1QTNF6,FKBP1A,SMYD3,HSP90AA1,COL1A1,VEGFA,HSPD1,SLAIN2,SET,SRSF1,DERL1,SGK1,TUBB,ATL3,APC,SHMT2,SLU7,SAMHD1,APOE,APP,DHX30,CRYAB,IGF1R,PDE4DIP,SMARCA2,SMARCA4,RACGAP1,PRKCZ,CTNNA1,LZTS2,VAMP4,SNRNP200,SOD2,PINK1,SART3,IMPDH2,PSEN2…
GO: Biological Process	GO:0051169	nuclear transport		7.914e-16	54	MAGOH,NUP62,ADAM10,HNRNPA1,XPO5,PIK3R1,AGT,AGTR2,AGFG1,NXF1,HSP90AA1,SET,SRSF1,RAE1,POLDIP3,SLU7,XPO1,RBCK1,CRY2,TXNIP,IGF1,IPO9,LZTS2,SUFU,SP100,AHCYL1,SPTBN1,ZC3H3,EIF6,STAT3,JAK3,JUN,BMPR1A,PTPN11,NF1,FIP1L1,GNAQ,NUP153,SFN,KPNB1,NPM1,RANGAP1,CALR,RPSA,FAF1,THRA,EIF4E,DDX20,TNF,CDK1,DDX39A,HTT,IPO11,CDK5
GO: Biological Process	GO:0042325	regulation of phosphorylation		7.987e-16	105	HGF,MAS1,ITGB1BP1,PER1,TNIP1,NUP62,ACTN3,ACVR2A,PPP1R15A,DTNBP1,EZH2,MEN1,UBC,UBE2B,ADRB2,PIK3CA,PIK3R1,UCHL1,PRMT5,AGT,AGTR1,PRMT1,FGFR2,FKBP1A,SMYD3,HSPB1,VEGFA,FOXM1,TRAF7,ITSN1,SHC1,APC,APOE,APP,SLAMF1,YWHAG,CRK,MADD,IGF1,IGF1R,CSK,PRKACB,PRKAR1A,ATF3,PRKCZ,PINK1,MYD88,ZMYND11,PSEN2,HSPH1,IRF1,TAB2,TNFRSF10B,ACE,PTGER3,WNK1,ITGB1,EIF6,STAT3,BGN,STK3,PTPN2,JUN,BMPR1A,PTPN11,NF1,GADD45G,MAPKAPK…
GO: Biological Process	GO:0097191	extrinsic apoptotic signaling pathway		1.094e-15	37	HGF,YAP1,PIK3R1,AGT,AGTR2,HSPA1A,VEGFA,FOXO3,BAG3,MADD,RBCK1,PPP1CA,IGF1,ATF3,CTNNA1,SP100,ZMYND11,WWOX,PSEN2,FADD,BCL2L1,BCL2L2,TNFRSF10B,BID,STK3,CFLAR,JAK3,NF1,GCLM,KRT18,CASP8,RELA,FAF1,GSTP1,THBS1,TNF,HTT
GO: Biological Process	GO:0045859	regulation of protein kinase activity		1.19e-15	69	HGF,MAS1,ITGB1BP1,NUP62,DTNBP1,EZH2,MEN1,UBC,ADRB2,PIK3CA,UCHL1,AGT,AGTR1,SMYD3,HSPB1,VEGFA,TRAF7,SHC1,APC,APOE,APP,YWHAG,CRK,MADD,IGF1,IGF1R,CSK,PRKACB,PRKAR1A,PRKCZ,PINK1,PSEN2,HSPH1,TAB2,TNFRSF10B,ACE,WNK1,BGN,STK3,PTPN2,PTPN11,NF1,GADD45G,MAPKAPK3,DLG1,GNAI2,GNAQ,MVP,TARBP2,SFN,NPM1,CALM1,SOCS3,DVL2,TRIM27,GRM5,FGFR1OP,RGS2,RGS3,FAF1,CCNA2,GSTP1,THBS1,GTF2H1,EFNA1,FBXO31,TNF,CDK1,CDK5
GO: Biological Process	GO:0023056	positive regulation of signaling		1.71e-15	111	HGF,EPS8,EPS15,MAS1,ITGB1BP1,NUP62,ACVR2A,DTNBP1,EZH2,VAMP3,MEN1,UBC,ADRB2,YAP1,PIK3R1,PRMT5,AGT,AGTR1,AGTR2,PRMT1,FGFR2,HSPA1A,FKBP1A,COL1A1,VEGFA,TRAF7,ITSN1,CNTNAP1,SHC1,SLAMF1,YWHAG,CRK,MADD,RBCK1,PPP1CA,IGF1,IGF1R,CSK,CSNK2A1,ASPH,RBPJ,DYNLL2,SMARCA4,ATF3,PRKCZ,CTNNA1,GABBR1,PINK1,ZC3HAV1,GIPC1,TRAF3IP2,MYD88,TRIM25,WWOX,PSEN2,MYO1C,PSMB2,PSMB3,PSMB4,FADD,TAB2,BCL2L1,TNFRSF10B,PTBP1,ITGB1,ZC…
GO: Biological Process	GO:2000026	regulation of multicellular organismal development		1.758e-15	121	HGF,HLA-A,HLA-B,MAPT,ITGB1BP1,SAV1,IKZF1,ACTN3,ACVR2A,PPP1R15A,EZH2,ADD1,FANCA,ADM,ZBTB7A,NLN,UBC,ADRB2,YAP1,AMOT,PIK3R1,PRMT5,AGT,AGTR1,AGTR2,CMA1,PRMT1,FGFR2,QKI,SDC2,HSPB1,HSP90AA1,VDR,COL1A1,VEGFA,FOXO3,SGK1,FOS,APC,DDX56,APOE,APP,XRCC5,ZHX2,YWHAG,ZFP36,SRRT,SLC8A1,IGF1,IGF1R,RBPJ,PRKACB,PRKCZ,CTNNA1,SUFU,CUX1,SP100,ZBTB16,B2M,PSMB2,PSMB3,PSMB4,LAMA1,RAB11A,FADD,IRF1,IRF4,CLASP2,PTBP1,ACE,PTG…
GO: Biological Process	GO:0009967	positive regulation of signal transduction		2.165e-15	103	HGF,EPS8,MAS1,ITGB1BP1,NUP62,ACVR2A,EZH2,MEN1,UBC,ADRB2,YAP1,PIK3R1,PRMT5,AGT,AGTR1,AGTR2,PRMT1,FGFR2,HSPA1A,FKBP1A,COL1A1,VEGFA,TRAF7,ITSN1,CNTNAP1,SHC1,SLAMF1,YWHAG,CRK,MADD,RBCK1,PPP1CA,IGF1,IGF1R,CSK,CSNK2A1,ASPH,RBPJ,DYNLL2,SMARCA4,ATF3,PRKCZ,CTNNA1,PINK1,ZC3HAV1,GIPC1,TRAF3IP2,MYD88,TRIM25,WWOX,PSEN2,MYO1C,PSMB2,PSMB3,PSMB4,FADD,TAB2,BCL2L1,TNFRSF10B,ITGB1,ZC3H3,STAT3,BID,STK3,CFLAR,JAK3,PT…
GO: Biological Process	GO:0043549	regulation of kinase activity		2.199e-15	72	HGF,MAS1,ITGB1BP1,NUP62,DTNBP1,EZH2,MEN1,UBC,ADRB2,PIK3CA,PIK3R1,UCHL1,AGT,AGTR1,SMYD3,HSPB1,VEGFA,TRAF7,SHC1,APC,APOE,APP,YWHAG,CRK,MADD,IGF1,IGF1R,CSK,PRKACB,PRKAR1A,PRKCZ,PINK1,PSEN2,HSPH1,TAB2,TNFRSF10B,ACE,WNK1,BGN,STK3,PTPN2,PTPN11,NF1,GADD45G,MAPKAPK3,DLG1,GNAI2,GNAQ,MVP,TARBP2,SFN,NPM1,RARA,CALM1,SOCS3,DVL2,TRIM27,GRM5,FGFR1OP,RGS2,RGS3,FAF1,CCNA2,GSTP1,THBS1,GTF2H1,EFNA1,FBXO31,PRKN,TNF,…
GO: Biological Process	GO:0006886	intracellular protein transport		2.527e-15	85	HSP90B1,RPLP0,RPS2,ITGB1BP1,RPS10,RPS20,RPS21,NUP62,VPS16,VAMP3,XPO5,PIK3R1,AGT,AGTR2,TIMM44,HSPA1L,HSP90AA1,VTI1B,RAE1,COPZ1,DERL1,COPB1,SLU7,XPO1,CTSA,AP3M1,YWHAG,RBCK1,CASK,CRY2,TXNIP,IGF1,IPO9,CSK,ASPH,VAMP4,SUFU,SNX1,PINK1,GIPC1,SP100,AHCYL1,TBC1D9B,MYO1C,AUP1,SPTBN1,KAT2A,ITGB1,STAT3,BID,JAK3,JUN,BMPR1A,PTPN11,NF1,NDEL1,PEX5,KIF5B,GNAQ,TAP1,TAP2,RAB27A,KLC1,SFN,KPNB1,NPM1,LCA5,RANGAP1,KRT18…
GO: Biological Process	GO:0045892	negative regulation of transcription, DNA-templated		3.897e-15	92	ZNF219,CEBPD,USP9X,PER1,CBX3,IKZF1,PPP1R15A,EZH2,MEF2A,MEN1,ZBTB7A,HIST2H2AA3,UBC,UBE2B,UBE2D1,UBTF,PRMT5,FGFR2,VDR,VEGFA,FOXM1,FOXO3,TRAF7,STRN3,SET,CBX4,XPO1,SIRT7,XRCC5,ZHX2,IFI16,ZFP36,RBCK1,CRY2,TXNIP,IGF1R,RBPJ,SMARCA2,SMARCA4,ATF3,SUFU,CUX1,IRF2BP2,SP100,ZMYND11,ZBTB16,PSEN2,IRF1,TRIM21,PHF8,STAT1,STAT3,JUN,JUNB,JUND,NFIA,NFKB1,USP7,C1QBP,DLG1,TSC22D4,USP3,NONO,NR1D2,DNMT1,TCF3,ZEB1,ITCH,R…
GO: Biological Process	GO:0010647	positive regulation of cell communication		4.272e-15	111	CALCOCO2,HGF,EPS8,MAS1,ITGB1BP1,NUP62,ACVR2A,DTNBP1,EZH2,MEN1,UBC,ADRB2,YAP1,PIK3R1,PRMT5,AGT,AGTR1,AGTR2,PRMT1,FGFR2,HSPA1A,FKBP1A,COL1A1,VEGFA,ATG5,TRAF7,ITSN1,CNTNAP1,SHC1,SLAMF1,YWHAG,CRK,MADD,RBCK1,PPP1CA,IGF1,IGF1R,CSK,CSNK2A1,ASPH,RBPJ,DYNLL2,SMARCA4,ATF3,PRKCZ,CTNNA1,GABBR1,PINK1,ZC3HAV1,GIPC1,TRAF3IP2,MYD88,TRIM25,WWOX,PSEN2,MYO1C,PSMB2,PSMB3,PSMB4,FADD,TAB2,BCL2L1,TNFRSF10B,PTBP1,ITGB1,…
GO: Biological Process	GO:0048545	response to steroid hormone		5.241e-15	57	PER1,CBX3,NR4A1,EZH2,ADM,ADRB2,PIK3R1,AGTR1,AGTR2,DDX54,HSD11B2,SMYD3,HSP90AA1,VDR,COL1A1,STRN3,SGK1,FOS,SHC1,CRY2,CRYAB,TXNIP,IGF1,ASS1,SMARCA4,CTNNA1,TRIM25,CYP17A1,PTGER3,RUVBL2,STAT3,STAT5B,BID,JUNB,C3,MED12,NR1D2,DNMT1,RARA,CALM1,MED16,CALR,SOCS3,NR4A2,CASP8,RELA,CCNA2,GSTM3,GSTP1,TH,THBS1,THRA,TK1,EIF4E,ELK1,TNF,HDAC1
GO: Biological Process	GO:0071407	cellular response to organic cyclic compound		5.904e-15	56	HSP90B1,ABCA1,PER1,CBX3,NR4A1,PPP1R15A,EZH2,AGTR1,AGTR2,DDX54,SMYD3,VDR,COL1A1,STRN3,RAE1,SGK1,APEX1,APP,CRY2,SRRT,SLC8A1,IGF1,ASS1,SMARCA4,CTNNA1,ZC3HAV1,PTGER3,ITGB1,RUVBL2,STAT1,STAT3,NFKB1,BYSL,DIAPH1,TARBP2,MED12,NR1D2,NPM1,GPLD1,RARA,MED16,CALR,NR4A2,CASP8,RELA,CCNA2,GSTP1,TH,THRA,EGR1,EIF4E,CHEK2,PRKN,ELK1,TNF,HDAC1
GO: Biological Process	GO:0001991	regulation of systemic arterial blood pressure by circulatory renin-angiotensin		6.987e-15	13	AGT,AGTR1,AGTR2,CMA1,MME,CPA3,CTSG,CYP11B1,ACE,REN,ACE2,ATP6AP2,ENPEP
GO: Biological Process	GO:0002003	angiotensin maturation		7.148e-15	10	AGT,CMA1,MME,CPA3,CTSG,ACE,REN,ACE2,ATP6AP2,ENPEP
GO: Biological Process	GO:0043603	cellular amide metabolic process		7.651e-15	80	MAGOH,RPLP0,RPS2,RPS10,PER1,TNIP1,RPS20,RPS21,PPP1R15A,TUFM,HNRNPL,NLN,XPO5,AGT,CMA1,MME,QKI,HSPB1,FOXO3,MRPL50,ANPEP,SLC25A5,POLDIP3,POLR2G,SHMT2,CPA3,XPNPEP1,APOE,APP,ZFP36,PPP1CA,SRRT,IGF1,MRPL14,ASS1,MRPS15,CTSG,SOD2,PINK1,PSEN2,GAPDH,GART,MRPL19,SSB,PTBP1,ACE,EIF6,STAT3,STAT5B,KARS,GCLM,NFKB1,C1QBP,MRPL49,TARBP2,NPM1,RARA,CALR,RPSA,REN,RPL14,VARS2,RGS2,GSTM3,GSTM4,GSTP1,ACE2,THBS1,TRAP1,THOP…
GO: Biological Process	GO:0033993	response to lipid		7.651e-15	80	ABCA1,PER1,CBX3,NR4A1,EZH2,ADD1,ADM,ADRB2,YAP1,PIK3R1,AGTR1,AGTR2,DDX54,HSD11B2,SMYD3,VCAM1,HSP90AA1,VDR,COL1A1,STRN3,SGK1,FOS,SHC1,CRY2,CRYAB,TXNIP,IGF1,ASS1,SMARCA4,CTNNA1,CTSG,MYD88,SP100,TRIM25,CYP17A1,B2M,TNFRSF10B,ACE,PTGER3,ITGB1,RUVBL2,STAT1,STAT3,STAT5B,BID,JUN,JUNB,JUND,NFKB1,MAPKAPK3,BYSL,C3,MED12,NR1D2,DNMT1,GPLD1,TCF3,RARA,CALM1,MED16,CALR,SOCS3,NR4A2,CASP8,RELA,IL18BP,REN,CCNA2,GSTM…
GO: Biological Process	GO:0051240	positive regulation of multicellular organismal process		8.676e-15	107	HGF,CEBPD,HLA-A,ACAT2,MAPT,ITGB1BP1,IKZF1,ACTN3,ACVR2A,EZH2,ADD1,MEN1,ADM,ADRB2,FCN1,YAP1,AMOT,PIK3R1,PRMT5,AGT,AGTR1,AGTR2,CMA1,PRMT1,IL17RA,FGFR2,QKI,HSPA1A,HSPB1,HSP90AA1,VDR,COL1A1,VEGFA,HSPD1,ATG5,FOXO3,SGK1,FOS,POLR2H,POLR1C,SHC1,DDX56,APOE,BCAR1,XRCC5,IFI16,PPIB,SLAMF1,SRRT,SLC8A1,IGF1,IGF1R,RBPJ,PRKCZ,PRKG1,CUX1,ZC3HAV1,MYD88,ZBTB16,PSEN2,SPTBN1,B2M,RAB11A,FADD,IRF1,IRF4,CLASP2,PTBP1,ACE,…
GO: Biological Process	GO:0002682	regulation of immune system process		1.259e-14	102	CFH,HSP90B1,HLA-A,HLA-B,HLA-C,TNIP1,IKZF1,ACVR2A,ADAM10,VAMP3,FANCA,ZBTB7A,UBC,UBE2D1,PIK3CA,FCN1,PIK3R1,PRMT1,HSPA1A,FKBP1A,VCAM1,HSP90AA1,COL1A1,VEGFA,HSPD1,ATG5,FOXO3,FOS,SHC1,APC,CPA3,SAMHD1,BCAR1,SKP1,IFI16,SLAMF1,ZFP36,CRK,RBCK1,IGF1,CSK,PRKACB,PRKAR1A,PRKCZ,SNRPB2,CTSG,ZC3HAV1,TRAF3IP2,MYD88,ZBTB16,PSEN2,MYO1C,B2M,HSPH1,PSMB2,PSMB3,PSMB4,FADD,IRF1,TAB2,IRF4,ACE,PTGER3,ITGB1,EIF6,STAT1,STAT…
GO: Biological Process	GO:1902531	regulation of intracellular signal transduction		1.304e-14	114	HGF,ABCA1,MAS1,ITGB1BP1,PER1,TNIP1,NUP62,ACTN3,DTNBP1,EZH2,MEN1,UBC,UBE2B,ADRB2,PIK3CA,AMOT,PIK3R1,UCHL1,PRMT5,AGT,AGTR1,PRMT1,FGFR2,HSPA1A,FKBP1A,HSPB1,VEGFA,FOXM1,TRAF7,ITSN1,SHC1,APC,APOE,SLAMF1,CRK,MADD,RBCK1,PPP2CB,IGF1,IGF1R,CSK,CSNK2A1,ASPH,RACGAP1,ATF3,PRKCZ,SOD2,PINK1,ZC3HAV1,TRAF3IP2,MYD88,ZMYND11,TRIM25,HSPH1,FADD,IRF1,TAB2,BCL2L1,BCL2L2,TNFRSF10B,ITGB1,STAT1,STAT3,BGN,BID,STK3,CFLAR,P…
GO: Biological Process	GO:0000278	mitotic cell cycle		1.572e-14	79	HGF,EPS8,PTTG1,MAP4,USP9X,MCM3,MCM4,MCM5,MCM6,NUP62,EZH2,MEN1,FZR1,UBC,UBE2D1,PRMT5,PRMT1,FGFR2,HSP90AA1,FOXM1,RAE1,TUBB,APC,APEX1,SIRT7,APP,SKP1,BABAM2,YWHAG,PPP1CB,PTPA,IGF1,IGF1R,CSNK2A1,SMARCA4,RACGAP1,POLDIP2,LZTS2,PPP2R2D,SPTBN1,PSMB2,PSMB3,PSMB4,RAB11A,CLASP2,BCL2L1,PHF8,ITGB1,STAT5B,BID,PTPN3,PTPN11,NDEL1,DLG1,USP3,NUP153,KIF11,SFN,KPNB1,NPM1,TCF3,CALM1,FGFR1OP,CCNA2,ZWINT,OPTN,FBXO31,FAN…
GO: Biological Process	GO:0032270	positive regulation of cellular protein metabolic process		1.626e-14	102	HGF,STUB1,MAS1,ITGB1BP1,ACVR2A,PPP1R15A,EZH2,HNRNPL,MEN1,FZR1,UBC,UBE2D1,ADRB2,PIK3CA,PIK3R1,AGT,AGTR1,AGTR2,PRMT1,FGFR2,FKBP1A,SMYD3,VEGFA,HSPD1,TRAF7,DERL1,RCHY1,POLDIP3,POLR2G,SHC1,APOE,APP,SKP1,IFI16,SLAMF1,CRK,MADD,PTPA,IGF1,IGF1R,CSK,ASPH,PRKACB,PRKAR1A,PRKCZ,PINK1,SART3,MYD88,PSEN2,HSPH1,PSMB2,PSMB3,PSMB4,FADD,TAB2,KAT2A,TNFRSF10B,PTBP1,ACE,PTGER3,ITGB1,RUVBL2,EIF6,STAT1,STAT3,BID,STK3,JUN…
GO: Biological Process	GO:0008015	blood circulation		1.66e-14	55	ITGB1BP1,MEF2A,ADM,ADRB2,PIK3CA,AMOT,PIK3R1,AGT,AGTR1,AGTR2,CMA1,MME,HSD11B2,HSP90AA1,VEGFA,ATG5,SRSF1,SGK1,SHC1,CPA3,APOE,SLC8A1,PRCP,ASPH,PRKG1,CTSG,SLC4A5,SOD2,AHCYL1,PSEN2,CYP11B1,CYP11B2,ACE,PTGER3,WNK1,STAT1,KCND2,NFE2,GCLM,KDR,GNAI2,GNAI3,GNB3,AGTRAP,NEDD4L,CALM1,REN,RGS2,ACE2,TH,THRA,LNPEP,ATP6AP2,ENPEP,SMAD7
GO: Biological Process	GO:0010035	response to inorganic substance		1.93e-14	55	HGF,NR4A1,PPP1R15A,EZH2,MEF2A,NDRG1,VCAM1,COL1A1,FOXO3,FOS,SHC1,APEX1,APP,CRYAB,TXNIP,PPP2CB,SLC8A1,ASPH,ASS1,FUS,SOD2,PINK1,AHCYL1,CYP11B1,CYP11B2,B2M,HSPH1,GART,JUN,JUNB,JUND,KCNJ1,NFKB1,C3,DNMT1,GPLD1,NEDD4L,CALM1,CALR,NR4A2,CASP8,RELA,IL18BP,GSN,CCNA2,GSTP1,TH,THBS1,TRAP1,TK1,PRKN,TNF,CDK1,PCNA,HTT
GO: Biological Process	GO:0003013	circulatory system process		2.081e-14	55	ITGB1BP1,MEF2A,ADM,ADRB2,PIK3CA,AMOT,PIK3R1,AGT,AGTR1,AGTR2,CMA1,MME,HSD11B2,HSP90AA1,VEGFA,ATG5,SRSF1,SGK1,SHC1,CPA3,APOE,SLC8A1,PRCP,ASPH,PRKG1,CTSG,SLC4A5,SOD2,AHCYL1,PSEN2,CYP11B1,CYP11B2,ACE,PTGER3,WNK1,STAT1,KCND2,NFE2,GCLM,KDR,GNAI2,GNAI3,GNB3,AGTRAP,NEDD4L,CALM1,REN,RGS2,ACE2,TH,THRA,LNPEP,ATP6AP2,ENPEP,SMAD7
GO: Biological Process	GO:0051094	positive regulation of developmental process		2.581e-14	93	HGF,CEBPD,MAPT,SAV1,IKZF1,ACTN3,ACVR2A,EZH2,MEF2A,ADD1,MEN1,ADM,ADRB2,YAP1,AMOT,PIK3R1,PRMT5,AGT,AGTR1,AGTR2,CMA1,PRMT1,FGFR2,QKI,HSPB1,HSP90AA1,VDR,COL1A1,VEGFA,FOXO3,SGK1,FOS,APC,DDX56,APOE,XRCC5,IFI16,PPIB,SRRT,SLC8A1,IGF1,IGF1R,RBPJ,SMARCA4,PRKCZ,CTNNA1,CUX1,PINK1,ZBTB16,RAB11A,FADD,IRF1,CLASP2,PTBP1,ACE,ITGB1,STAT5B,STK3,JUN,JUNB,JUND,BMPR1A,NDEL1,ARHGEF7,NFKB1,C1QBP,PEX5,DLG1,C3,KDR,SFN,TCF…
GO: Biological Process	GO:0044248	cellular catabolic process		3.241e-14	115	CALCOCO2,HGF,DDAH2,PTTG1,HSP90B1,MAGOH,RPLP0,STUB1,MAPT,RPS2,USP9X,RPS10,RPS20,RPS21,ACTN3,FZR1,UBC,UBE2B,UBE2D1,ADRB2,UBE2H,UCHL1,MLH1,USP4,ACAA2,EXOSC4,HSPB1,ATG5,ANPEP,DERL1,RCHY1,KLHL40,POLR2G,APC,ATP6V1G1,SAMHD1,XPNPEP1,APOE,FBXL19,IDS,ZHX2,SKP1,IFI16,CTSA,ZFP36,RNF11,GDE1,RBCK1,PPP1CA,PPP1CB,PPP2CB,IGF1,CSNK2A1,VCAN,POLDIP2,SUFU,PINK1,ZC3HAV1,GIPC1,TRIM25,PSEN2,GAPDH,AUP1,CYP3A5,PSMB2,PSMB3…
GO: Biological Process	GO:0015031	protein transport		3.463e-14	120	EPS15,HSP90B1,ABCA1,RPLP0,LIN7C,RPS2,ITGB1BP1,RPS10,RPS20,RPS21,NUP62,VPS16,VAMP3,SNAP29,XPO5,FCN1,PIK3R1,AGT,AGTR1,AGTR2,IL17RA,TIMM44,HSPA1L,HSP90AA1,VTI1B,COL1A1,HSPD1,ATG5,RAE1,COPZ1,DERL1,COPB1,SLC25A5,SLU7,POU2F2,ATP6V1G1,XPO1,APOE,CTSA,PPIA,SLAMF1,AP3M1,YWHAG,MADD,RBCK1,CASK,CRY2,TXNIP,IGF1,IPO9,DNAJC14,CSK,ASPH,RBPJ,PRKCZ,VAMP4,SUFU,SNX1,PINK1,GIPC1,TRAF3IP2,SP100,AHCYL1,TBC1D9B,PSEN2,MYO…
GO: Biological Process	GO:0097305	response to alcohol		3.786e-14	45	EPS8,ABCA1,CBX3,EZH2,ADRB2,AGTR1,AGTR2,SMYD3,VCAM1,VDR,COL1A1,STRN3,FOS,APC,CRYAB,TXNIP,IGF1,ASS1,CTNNA1,GABBR1,BCL2L1,PTGER3,ITGB1,RUVBL2,STAT3,STAT5B,BID,JUNB,C3,DNMT1,GPLD1,RARA,CALM1,CALR,SOCS3,CASP8,GSN,CCNA2,GSTP1,TH,TK1,EIF4E,SDF4,ELK1,CDK1
GO: Biological Process	GO:0009057	macromolecule catabolic process		3.818e-14	88	PTTG1,HSP90B1,MAGOH,RPLP0,STUB1,RPS2,USP9X,RPS10,RPS20,RPS21,FZR1,UBC,UBE2B,UBE2D1,UBE2H,UCHL1,MLH1,USP4,SDC2,EXOSC4,DERL1,RCHY1,KLHL40,POLR2G,APC,XPO1,APOE,FBXL19,IDS,ZHX2,SKP1,CTSA,ZFP36,RNF11,RBCK1,PPP1CA,PPP1CB,PPP2CB,CSNK2A1,VCAN,SUFU,SNX1,PINK1,ZC3HAV1,GIPC1,TRIM25,PSEN2,AUP1,PSMB2,PSMB3,PSMB4,PTBP1,ACE,BGN,CSDE1,PTPN3,USP7,LNX1,USP3,KPNB1,GPLD1,ITCH,NEDD4L,CALM1,CAST,CASP8,RPSA,RELA,REN,RP…
GO: Biological Process	GO:0007167	enzyme linked receptor protein signaling pathway		4.644e-14	78	HGF,EPS8,EPS15,STUB1,USP9X,NUP62,ACVR2A,ADAM10,HNRNPA1,MEN1,ESRP2,UBC,FBN1,UBE2D1,ADRB2,PIK3CA,PIK3R1,AGT,AGTR2,FGFR2,FKBP1A,SDC2,HSPB1,HSP90AA1,COL1A1,VEGFA,COL4A1,FOS,ITSN1,POLR2C,SH3KBP1,POLR2G,POLR2H,SHC1,ATP6V1G1,BCAR1,APP,CRK,MYL12A,TXNIP,IGF1,IGF1R,CSK,RBPJ,PRKCZ,SNX1,GIPC1,MYD88,PSEN2,MYO1C,SPTBN1,CLASP2,PTBP1,ITGB1,ZC3H3,STAT3,STAT5B,JAK3,PTPN2,JUN,BMPR1A,PTPN11,PTPRG,ARHGEF7,MAPKAPK3,KD…
GO: Biological Process	GO:0072359	circulatory system development		4.766e-14	80	HGF,ITGB1BP1,SAV1,NR4A1,PPP1R15A,MEF2A,ADD1,ADM,FBN1,ADRB2,PIK3CA,YAP1,AMOT,AGT,AGTR1,AGTR2,CMA1,FGFR2,QKI,FKBP1A,HSPB1,VCAM1,COL1A1,VEGFA,FOXM1,COL4A1,ATG5,ANPEP,SHC1,APOE,SLC8A1,IGF1,PRCP,VCAN,RBPJ,SMARCA2,PRKAR1A,SMARCA4,PRKG1,SUFU,SOD2,SP100,LAMA1,FADD,TAB2,KAT2A,ACE,ITGB1,STAT1,STK3,JUN,JUNB,BMPR1A,PTPN11,NF1,NFE2,KCNJ1,DHCR7,C3,KDR,GNAQ,MED12,GPLD1,RARA,CALR,RTN4,SOCS3,DVL2,CASP8,LEPR,TH,TH…
GO: Biological Process	GO:0072358	cardiovascular system development		4.766e-14	80	HGF,ITGB1BP1,SAV1,NR4A1,PPP1R15A,MEF2A,ADD1,ADM,FBN1,ADRB2,PIK3CA,YAP1,AMOT,AGT,AGTR1,AGTR2,CMA1,FGFR2,QKI,FKBP1A,HSPB1,VCAM1,COL1A1,VEGFA,FOXM1,COL4A1,ATG5,ANPEP,SHC1,APOE,SLC8A1,IGF1,PRCP,VCAN,RBPJ,SMARCA2,PRKAR1A,SMARCA4,PRKG1,SUFU,SOD2,SP100,LAMA1,FADD,TAB2,KAT2A,ACE,ITGB1,STAT1,STK3,JUN,JUNB,BMPR1A,PTPN11,NF1,NFE2,KCNJ1,DHCR7,C3,KDR,GNAQ,MED12,GPLD1,RARA,CALR,RTN4,SOCS3,DVL2,CASP8,LEPR,TH,TH…
GO: Biological Process	GO:0045595	regulation of cell differentiation		4.943e-14	109	HGF,ABCA1,CEBPD,HLA-A,HLA-B,MAPT,ITGB1BP1,SAV1,IKZF1,ACVR2A,EZH2,MEF2A,MEN1,FANCA,ADM,ZBTB7A,NLN,YAP1,PIK3R1,PRMT5,AGT,AGTR1,PRMT1,FGFR2,QKI,SDC2,HSP90AA1,VDR,COL1A1,VEGFA,FOXO3,SGK1,FOS,APC,DDX56,APOE,APP,XRCC5,ZHX2,IFI16,YWHAG,ZFP36,SRRT,IGF1,IGF1R,RBPJ,SMARCA4,PRKCZ,CTNNA1,SUFU,CUX1,SOD2,ZBTB16,B2M,RAB11A,FADD,IRF1,IRF4,CLASP2,PTBP1,ACE,PTGER3,ITGB1,EIF6,STAT1,STAT3,STAT5B,STK3,CFLAR,JAK3,PTPN…
GO: Biological Process	GO:0033365	protein localization to organelle		6.106e-14	73	RPLP0,CCT3,RPS2,RPS10,RPS20,RPS21,NUP62,PPP1R15A,EZH2,PIK3R1,AGT,AGTR2,TIMM44,HSPA1L,HSP90AA1,VTI1B,COL1A1,VEGFA,RAE1,XPO1,AP3M1,YWHAG,RBCK1,CRY2,TXNIP,IGF1,IPO9,DYNLL2,LZTS2,SUFU,TOR1AIP1,PINK1,ZBTB16,SPTBN1,HSPH1,RAB11A,SSB,KAT2A,RUVBL2,STAT3,BID,JAK3,JUN,BMPR1A,NF1,DIAPH1,PEX5,GNAQ,NMT1,SFN,KPNB1,NPM1,RAB35,MID2,CALR,CASP8,RPSA,RPL14,WRAP53,FAF1,CCT6A,OPTN,THRA,RPL26L1,SCARB2,PRKN,TNF,CDK1,PCM…
GO: Biological Process	GO:0006955	immune response		7.661e-14	103	CALCOCO2,CFH,HSP90B1,HLA-A,HLA-B,HLA-C,TNIP1,VAMP3,ADM,UBC,HIST1H2BE,UBE2D1,HIST1H2BI,HIST2H2BE,PIK3CA,FCN1,PIK3R1,CMA1,MLH1,HSPA1A,FKBP1A,VCAM1,HSP90AA1,COL1A1,VEGFA,HSPD1,ATG5,FOS,TUBB,SHC1,SHMT2,POU2F2,SAMHD1,BCAR1,APP,SKP1,IFI16,SLAMF1,CRK,RBCK1,IGF1R,CSK,RBPJ,ASS1,PRKACB,PRKCZ,CTSG,ZC3HAV1,TRAF3IP2,MYD88,SP100,TRIM25,PSEN2,MYO1C,GAPDH,CYP11B1,B2M,PSMB2,PSMB3,PSMB4,FADD,IRF1,TAB2,IRF4,TRIM21,…
GO: Biological Process	GO:0034097	response to cytokine		8.475e-14	68	CALCOCO2,RPLP0,HLA-A,HLA-B,HLA-C,RPS2,ADAM10,UBC,IL17RA,MME,HSPA1A,FKBP1A,VCAM1,COL1A1,FOXO3,TRAF7,FOS,SHMT2,SAMHD1,IFI16,MADD,RBCK1,ASS1,MYD88,SP100,TRIM25,IMPDH2,GAPDH,CYP17A1,B2M,PSMB2,PSMB3,PSMB4,FADD,IRF1,IRF4,TRIM21,BCL2L1,KAT2A,TNFRSF10B,PTGER3,DDOST,STAT1,STAT3,STAT5B,BGN,JAK3,PTPN2,JUN,JUNB,JUND,PTPN11,NFKB1,MAPKAPK3,BYSL,RARA,KRT18,SOCS3,CASP8,REL,RELA,RELB,IL18BP,LEPR,GSTP1,EGR1,PRKN,T…
GO: Biological Process	GO:0040007	growth		8.712e-14	81	PTTG1,HLA-A,MAPT,USP9X,SAV1,IKZF1,ACTN3,EZH2,ADAM10,ADD1,MEN1,ADM,ADRB2,PIK3CA,YAP1,AGT,AGTR1,AGTR2,PKM,FGFR2,EXOSC4,VEGFA,FOXM1,FOXO3,SGK1,SHC1,APOE,BCAR1,APP,IFI16,PPIB,CRYAB,IGF1,CSNK2A1,RBPJ,SMARCA2,PRKAR1A,SMARCA4,PRKCZ,PRKG1,CTSG,MYD88,RAB11A,CLASP2,BCL2L1,KAT2A,ITGB1,RUVBL2,STAT3,STAT5B,STK3,CFLAR,BMPR1A,PTPN11,NDEL1,DHCR7,PEX5,DLG1,C3,KDR,TARBP2,MED12,SFN,NPM1,ITCH,RARA,NEDD4L,FOXP2,RTN4,…
GO: Biological Process	GO:0009611	response to wounding		9.047e-14	75	CFH,HGF,MAS1,PER1,TNIP1,DTNBP1,EZH2,VAMP3,FANCA,ADM,ADRB2,PIK3CA,PIK3R1,AGT,AGTR1,CMA1,SCNN1B,PKM,SCNN1G,IL17RA,SDC2,HSPB1,COL1A1,HSPD1,APOE,ZFP36,CASK,MYL12A,IGF1,IGF1R,PRCP,PRKACB,PRKAR1A,CTNNA1,PRKG1,SOD2,MYD88,PSMB4,IRF1,CLASP2,ACE,PTGER3,ITGB4,STAT5B,CFLAR,PTPN2,JUN,PTPN11,NF1,NDEL1,NFE2,NFKB1,C1QBP,C2,C3,GNAQ,RAB5A,RAB27A,NR1D2,RANGAP1,SOCS3,RELA,GSN,GSTP1,ACE2,TGM2,THBS1,CBX5,H3F3A,TNF,CDK…
GO: Biological Process	GO:1903047	mitotic cell cycle process		1.171e-13	73	HGF,EPS8,PTTG1,MAP4,USP9X,MCM3,MCM4,MCM5,MCM6,NUP62,EZH2,FZR1,UBC,UBE2D1,PRMT5,PRMT1,FGFR2,HSP90AA1,FOXM1,RAE1,TUBB,APC,APEX1,SIRT7,APP,SKP1,BABAM2,YWHAG,PPP1CB,PTPA,IGF1,IGF1R,CSNK2A1,SMARCA4,RACGAP1,LZTS2,PPP2R2D,SPTBN1,PSMB2,PSMB3,PSMB4,RAB11A,CLASP2,BCL2L1,PHF8,ITGB1,BID,NDEL1,DLG1,NUP153,KIF11,SFN,KPNB1,NPM1,TCF3,CALM1,FGFR1OP,CCNA2,ZWINT,OPTN,FBXO31,FANCI,EIF4E,CHEK2,TNF,CDK1,SKA3,ENSA,TOP2…
GO: Biological Process	GO:0002002	regulation of angiotensin levels in blood		1.758e-13	10	AGT,CMA1,MME,CPA3,CTSG,ACE,REN,ACE2,ATP6AP2,ENPEP
GO: Biological Process	GO:0023014	signal transduction by protein phosphorylation		2.045e-13	74	HGF,ITGB1BP1,PER1,TNIP1,NUP62,ACVR2A,DTNBP1,EZH2,MEF2A,MEN1,UBC,ADRB2,UCHL1,PRMT5,AGT,PRMT1,FGFR2,VEGFA,FOXM1,TRAF7,SHC1,APC,APOE,SKP1,SLAMF1,CRK,MADD,CRYAB,IGF1,IGF1R,CSK,ATF3,PRKCZ,PINK1,MYD88,ZMYND11,SPTBN1,HSPH1,PSMB2,PSMB3,PSMB4,TAB2,ITGB1,STK3,JAK3,PTPN2,JUN,BMPR1A,PTPN11,NF1,GADD45G,NFKB1,MAPKAPK3,DLG1,C3,KDR,GNAI2,ITCH,RARA,CALM1,DVL2,REN,GRM5,RGS2,RGS3,LEPR,GSTP1,ACE2,THBS1,EFNA1,ATP6AP2…
GO: Biological Process	GO:0042592	homeostatic process		2.705e-13	110	HSP90B1,ABCA1,CCT3,SLC24A3,IKZF1,ACVR2A,EZH2,HNRNPA1,HNRNPC,ADD1,MEN1,ADM,UBC,ADRB2,PIK3CA,PIK3R1,UBTF,AGT,AGTR1,AGTR2,CMA1,SCNN1A,SCNN1B,SCNN1G,PRMT1,HSPA1A,FKBP1A,HSPB1,VCAM1,VDR,VEGFA,ATG5,FOXO3,ANPEP,DERL1,SGK1,APC,APEX1,ATP6V1G1,APOE,APP,XRCC5,CRY2,SLC8A1,IGF1,IGF1R,CSK,PRCP,ASPH,PRKACB,PRKAR1A,SMARCA4,FTL,PRKG1,SLC4A4,SLC4A5,SOD2,PINK1,SART3,SP100,ERP44,PSEN2,CYP11B1,CYP11B2,B2M,RAB11A,FADD…
GO: Biological Process	GO:0000165	MAPK cascade		2.959e-13	72	HGF,ITGB1BP1,PER1,TNIP1,NUP62,DTNBP1,EZH2,MEF2A,MEN1,UBC,ADRB2,UCHL1,PRMT5,AGT,PRMT1,FGFR2,VEGFA,FOXM1,TRAF7,SHC1,APC,APOE,SKP1,SLAMF1,CRK,MADD,CRYAB,IGF1,IGF1R,CSK,ATF3,PRKCZ,PINK1,MYD88,ZMYND11,SPTBN1,HSPH1,PSMB2,PSMB3,PSMB4,TAB2,ITGB1,STK3,JAK3,PTPN2,JUN,PTPN11,NF1,GADD45G,NFKB1,MAPKAPK3,DLG1,C3,KDR,GNAI2,ITCH,RARA,CALM1,DVL2,REN,GRM5,RGS2,RGS3,LEPR,GSTP1,ACE2,THBS1,EFNA1,ATP6AP2,PRKN,TNF,CDK1
GO: Biological Process	GO:1902532	negative regulation of intracellular signal transduction		3.033e-13	49	ITGB1BP1,PER1,TNIP1,NUP62,ACTN3,MEN1,UBE2B,UCHL1,HSPA1A,FKBP1A,HSPB1,FOXM1,APC,APOE,PPP2CB,IGF1,IGF1R,CSK,ATF3,SOD2,PINK1,ZMYND11,HSPH1,IRF1,BCL2L1,BCL2L2,ITGB1,STAT1,BGN,PTPN2,NF1,C1QBP,DLG1,NONO,ITCH,CALM1,SOCS3,CASP8,RELA,RGS2,RGS3,FAF1,GSTP1,ACE2,THBS1,TRAP1,OPTN,PRKN,HDAC1
GO: Biological Process	GO:0031647	regulation of protein stability		3.324e-13	33	STUB1,CCT3,SAV1,UBE2B,PIK3R1,USP4,HSPA1A,HSP90AA1,HSPD1,DERL1,BAG3,CTSA,PPIB,IGF1,IPO9,ASPH,PINK1,GIPC1,GAPDH,TRIM21,KAT2A,STK3,USP7,GNAQ,USP3,NPM1,TCF3,CALR,GSN,CCT6A,CHEK2,PRKN,SMAD7
GO: Biological Process	GO:0003044	regulation of systemic arterial blood pressure mediated by a chemical signal		3.328e-13	17	ADRB2,AGT,AGTR1,AGTR2,CMA1,MME,HSD11B2,CPA3,CTSG,SOD2,CYP11B1,CYP11B2,ACE,REN,ACE2,ATP6AP2,ENPEP
GO: Biological Process	GO:0022402	cell cycle process		3.864e-13	93	HGF,EPS8,PTTG1,MAP4,USP9X,MCM3,MCM4,MCM5,MCM6,NUP62,PPP1R15A,EZH2,MEN1,FANCA,FZR1,UBC,UBE2B,UBE2D1,NDRG1,PRMT5,MLH1,PRMT1,FGFR2,HSP90AA1,FOXM1,RAE1,NTMT1,TUBB,APC,APEX1,XPO1,SIRT7,APP,SKP1,BABAM2,YWHAG,PPP1CA,PPP1CB,PTPA,IGF1,IGF1R,CSNK2A1,PRKAR1A,SMARCA4,RACGAP1,LZTS2,GIPC1,PPP2R2D,SPTBN1,PSMB2,PSMB3,PSMB4,RAB11A,IRF1,CLASP2,BCL2L1,PHF8,ITGB1,BID,PTPN11,NDEL1,DLG1,NUP153,KIF11,SFN,KPNB1,NPM1,RAB…
GO: Biological Process	GO:0061061	muscle structure development		3.884e-13	58	MBNL1,SAV1,CHD2,ACTN3,NR4A1,DTNBP1,EZH2,MEF2A,ADM,NLN,ADRB2,PIK3R1,UCHL1,AGT,AGTR2,FGFR2,QKI,FKBP1A,UTRN,SMYD3,HSPB2,VEGFA,ATG5,FLNB,FOS,KLHL40,CRYAB,SLC8A1,IGF1,RBPJ,ASS1,SMARCA2,PRKAR1A,SMARCA4,ATF3,CTNNA1,PRKG1,KAT2A,PTBP1,ITGB1,CFLAR,NF1,NR1D2,TCF3,ZEB1,RARA,FOXP2,CALR,CAST,TEAD4,THRA,EGR1,H3F3A,TNF,CDK1,HDAC1,CDK5,SMAD7
GO: Biological Process	GO:0043408	regulation of MAPK cascade		4.256e-13	62	HGF,ITGB1BP1,PER1,TNIP1,NUP62,DTNBP1,EZH2,MEN1,UBC,ADRB2,UCHL1,PRMT5,AGT,PRMT1,FGFR2,VEGFA,FOXM1,TRAF7,SHC1,APC,APOE,SLAMF1,CRK,MADD,IGF1,IGF1R,CSK,ATF3,PRKCZ,PINK1,MYD88,ZMYND11,HSPH1,TAB2,ITGB1,STK3,PTPN2,JUN,PTPN11,NF1,GADD45G,MAPKAPK3,DLG1,C3,KDR,GNAI2,ITCH,RARA,DVL2,REN,GRM5,RGS2,RGS3,LEPR,GSTP1,ACE2,THBS1,EFNA1,ATP6AP2,PRKN,TNF,CDK1
GO: Biological Process	GO:0009894	regulation of catabolic process		5.05e-13	64	CALCOCO2,HGF,STUB1,MAPT,ACTN3,FZR1,UBC,UBE2D1,ADRB2,UCHL1,HSPB1,ATG5,RCHY1,KLHL40,POLR2G,APC,ATP6V1G1,XPO1,APOE,SKP1,IFI16,CTSA,ZFP36,PPP1CA,PPP1CB,IGF1,CSNK2A1,POLDIP2,SUFU,SNX1,PINK1,ZC3HAV1,GIPC1,PSEN2,GAPDH,PSMB2,PSMB3,PSMB4,TAB2,TRIM21,BCL2L1,KAT2A,ITGB1,EIF6,STAT3,PTPN3,KDR,MAP1LC3B,RAB5A,GPLD1,ITCH,NEDD4L,MID2,RELA,LEPR,FAF1,SF3B3,THRA,CHEK2,PRKN,TNF,CDK1,CDK5,SMAD7
GO: Biological Process	GO:0060341	regulation of cellular localization		5.501e-13	94	CCT3,MAPT,ITGB1BP1,NUP62,ACVR2A,DTNBP1,VAMP3,FCN1,PIK3R1,AGT,AGTR1,AGTR2,ACAA2,IL17RA,HSPA1A,FKBP1A,HSPA1L,HSP90AA1,VTI1B,VEGFA,HSPD1,ATG5,SLC25A5,APC,XPO1,PPIA,SLAMF1,YWHAG,MADD,RBCK1,CRY2,CRYAB,SLC8A1,IGF1,CSK,ASPH,DYNLL2,RACGAP1,PRKCZ,PRKG1,LZTS2,VAMP4,SUFU,GABBR1,PINK1,SP100,MYO1C,SPTBN1,HSPH1,CLASP2,BCL2L1,KAT2A,PTBP1,PTGER3,ITGB1,ZC3H3,BID,BMPR1A,PTPN11,NF1,NDEL1,ARHGEF7,DIAPH1,DLG1,KIF5B,G…
GO: Biological Process	GO:0050776	regulation of immune response		5.543e-13	70	CFH,HSP90B1,HLA-A,HLA-B,HLA-C,TNIP1,VAMP3,UBC,UBE2D1,PIK3CA,FCN1,PIK3R1,HSPA1A,FKBP1A,VCAM1,HSP90AA1,COL1A1,HSPD1,ATG5,FOS,SHC1,SAMHD1,BCAR1,SKP1,IFI16,SLAMF1,CRK,RBCK1,CSK,PRKACB,PRKCZ,CTSG,ZC3HAV1,MYD88,PSEN2,MYO1C,B2M,PSMB2,PSMB3,PSMB4,FADD,IRF1,TAB2,IRF4,ITGB1,STAT1,STAT5B,JAK3,PTPN2,JUN,PTPN11,NFKB1,MAPKAPK3,C1QBP,C2,C3,TAP1,TAP2,GPLD1,ITCH,TANK,RARA,CALM1,SOCS3,CASP8,RELA,RELB,TRIM27,ARPC3,…
GO: Biological Process	GO:0030162	regulation of proteolysis		5.89e-13	63	CFH,HGF,PTTG1,STUB1,NR4A1,PPP1R15A,MEN1,FZR1,UBC,UBE2D1,PIK3R1,AGT,VEGFA,HSPD1,RCHY1,KLHL40,APC,APOE,APP,SKP1,IFI16,CRYAB,IGF1,CSNK2A1,ASPH,CST1,CST2,PRKACB,SUFU,PINK1,GIPC1,SART3,PSEN2,PSMB2,PSMB3,PSMB4,FADD,TRIM21,BCL2L1,TNFRSF10B,STAT1,STAT3,BID,CFLAR,PTPN3,C1QBP,C2,C3,SFN,GPLD1,ITCH,CAST,CASP8,GSN,THBS1,CYCS,PRKN,CLEC3B,TNF,CDK1,HTT,CDK5,SMAD7
GO: Biological Process	GO:0060177	regulation of angiotensin metabolic process		5.985e-13	10	AGT,CMA1,MME,CPA3,CTSG,ACE,REN,ACE2,ATP6AP2,ENPEP
GO: Biological Process	GO:0031347	regulation of defense response		6.101e-13	66	CFH,HGF,HSP90B1,HLA-A,HLA-B,MAS1,PER1,TNIP1,VAMP3,FANCA,UBC,UBE2D1,ADRB2,FCN1,AGT,AGTR1,CMA1,IL17RA,HSPA1A,HSPD1,CPA3,SAMHD1,APOE,SKP1,IFI16,ZFP36,PRKACB,SNRPB2,ZC3HAV1,TRAF3IP2,MYD88,B2M,PSMB2,PSMB3,PSMB4,FADD,IRF1,TAB2,IRF4,ACE,PTGER3,STAT1,STAT5B,PTPN2,PTPN11,NFKB1,MAPKAPK3,C1QBP,C2,C3,TAP1,TAP2,TARBP2,NR1D2,ITCH,TANK,SOCS3,CASP8,RELA,RELB,TEAD4,GSTP1,ACE2,TGM2,TNF,PCBP2
GO: Biological Process	GO:2001234	negative regulation of apoptotic signaling pathway		6.122e-13	32	HGF,YAP1,ACAA2,HSPA1A,HSPB1,VEGFA,SLC25A5,MADD,IGF1,CTNNA1,SOD2,PINK1,ZMYND11,PSEN2,HSPH1,FADD,BCL2L1,BCL2L2,TNFRSF10B,CFLAR,GCLM,NONO,NR4A2,CASP8,RELA,GSTP1,THBS1,TRAP1,PRKN,TNF,HTT,HDAC1
GO: Biological Process	GO:0045944	positive regulation of transcription by RNA polymerase II		7.804e-13	79	HGF,CEBPD,ITGB1BP1,PER1,TNIP1,IKZF1,ACVR2A,NR4A1,MEF2A,MEN1,UBC,ADRB2,YAP1,PIK3R1,FGFR2,SMYD3,VDR,VEGFA,FOXM1,FOXO3,STRN3,FOS,POU2F2,APP,IFI16,ATF6B,RBCK1,CASK,IGF1,FHOD1,RBPJ,SMARCA2,PUS1,SMARCA4,ATF3,FOXK2,WWOX,HSPH1,FADD,IRF1,IRF4,KAT2A,PTBP1,RUVBL2,STAT1,STAT3,STAT5B,JAK3,JUN,JUNB,JUND,BMPR1A,NFIA,NFKB1,MED12,NPAS2,TCF3,ZEB1,RARA,NR4A2,REL,RELA,RELB,EBF1,TEAD4,CREB3L4,TBL1XR1,GTF2H1,ERLIN2,TH…
GO: Biological Process	GO:0033043	regulation of organelle organization		1.01e-12	83	CALCOCO2,HGF,EPS8,PTTG1,CCT3,MAP4,MAPT,ITGB1BP1,SYNPO,VPS16,HNRNPA1,HNRNPC,ADD1,MEN1,FZR1,UBE2B,ADRB2,AMOT,PIK3R1,PRMT5,ACAA2,FGFR2,HSPA1A,HSPA1L,VEGFA,ATG5,SLAIN2,SET,SLC25A5,SGK1,APC,XPO1,XRCC5,SLAMF1,YWHAG,CRK,IGF1,IGF1R,CSNK2A1,FHOD1,DYNLL2,PRKAR1A,RACGAP1,PINK1,SART3,TBC1D9B,MYO1C,SPTBN1,HSPH1,CLASP2,BCL2L1,KAT2A,PTBP1,PHF8,RUVBL2,BID,USP7,C1QBP,DLG1,KDR,KIF5B,MAP1LC3B,NMT1,WASF1,RAB5A,KIF11…
GO: Biological Process	GO:0048589	developmental growth		1.064e-12	58	HLA-A,MAPT,USP9X,SAV1,IKZF1,ACTN3,EZH2,ADD1,MEN1,ADM,ADRB2,PIK3CA,YAP1,AGT,AGTR2,PKM,FGFR2,VEGFA,FOXO3,APOE,APP,PPIB,IGF1,RBPJ,PRKAR1A,SMARCA4,PRKCZ,PRKG1,RAB11A,CLASP2,KAT2A,ITGB1,STAT3,STAT5B,STK3,CFLAR,BMPR1A,PTPN11,NDEL1,DHCR7,PEX5,DLG1,C3,KDR,TARBP2,MED12,RARA,NEDD4L,RTN4,TBL1XR1,LEPR,GSN,THBS1,H3F3A,PRKN,CDK1,ENO3,CDK5
GO: Biological Process	GO:0007568	aging		1.216e-12	37	RPN2,NUP62,PPP1R15A,ADM,FZR1,ADRB2,AGT,MME,VCAM1,FOXM1,FOXO3,FOS,SHC1,APEX1,APOE,CRYAB,IGF1,ASS1,CTNNA1,SOD2,STAT3,JUN,JUND,BMPR1A,DNMT1,NPM1,CALR,SOCS3,CAST,RELA,GSN,TH,CHEK2,CDK1,ENO3,HTT,CDK6
GO: Biological Process	GO:0006952	defense response		1.629e-12	103	CALCOCO2,CFH,HGF,HSP90B1,HLA-A,HLA-B,HLA-C,MAS1,PER1,TNIP1,VAMP3,FANCA,ADM,UBC,HIST1H2BE,UBE2D1,HIST1H2BI,ADRB2,HIST2H2BE,FCN1,AGT,AGTR1,AGTR2,CMA1,IL17RA,HSPA1A,EXOSC4,VCAM1,HSPD1,ATG5,FOS,TUBB,SHMT2,CPA3,SAMHD1,APOE,APP,SKP1,IFI16,SLAMF1,ZFP36,CSK,PRCP,RBPJ,ASS1,PRKACB,PRKCZ,SNRPB2,CTSG,ZC3HAV1,TRAF3IP2,MYD88,SP100,TRIM25,GAPDH,B2M,PSMB2,PSMB3,PSMB4,FADD,IRF1,TAB2,IRF4,TRIM21,TNFRSF10B,ACE,PTGE…
GO: Biological Process	GO:0007169	transmembrane receptor protein tyrosine kinase signaling pathway		1.704e-12	59	HGF,EPS8,EPS15,STUB1,NUP62,ADAM10,HNRNPA1,ESRP2,UBC,ADRB2,PIK3CA,PIK3R1,AGT,AGTR2,FGFR2,SDC2,HSPB1,HSP90AA1,COL1A1,VEGFA,COL4A1,ITSN1,POLR2C,SH3KBP1,POLR2G,POLR2H,SHC1,ATP6V1G1,BCAR1,APP,CRK,MYL12A,TXNIP,IGF1,IGF1R,CSK,RBPJ,PRKCZ,PSEN2,MYO1C,CLASP2,PTBP1,STAT3,STAT5B,JAK3,PTPN2,PTPN11,PTPRG,ARHGEF7,MAPKAPK3,KDR,MVP,GPLD1,SOCS3,RELA,ARPC3,ZNF106,THBS1,EFNA1
GO: Biological Process	GO:0071363	cellular response to growth factor stimulus		1.764e-12	56	HGF,STUB1,USP9X,ITGB1BP1,ACVR2A,NR4A1,HNRNPA1,MEN1,ESRP2,UBC,FBN1,UBE2D1,AGT,AGTR2,FGFR2,FKBP1A,HSPB1,VCAM1,COL1A1,VEGFA,FOS,POLR2C,POLR2G,POLR2H,SHC1,APC,BCAR1,APP,CASK,RBPJ,PRKCZ,SNX1,GIPC1,WWOX,MYO1C,KAT2A,PTBP1,ITGB1,STAT5B,JUN,BMPR1A,PTPN11,NFKB1,BYSL,KDR,DNMT1,RAB35,ZEB1,RELA,CCNA2,GSTP1,TH,THBS1,EGR1,CLEC3B,SMAD7
GO: Biological Process	GO:0045597	positive regulation of cell differentiation		2.062e-12	72	HGF,CEBPD,MAPT,SAV1,IKZF1,ACVR2A,EZH2,MEF2A,MEN1,ADM,YAP1,PIK3R1,PRMT5,AGT,AGTR1,PRMT1,QKI,HSP90AA1,VDR,COL1A1,VEGFA,FOXO3,SGK1,FOS,APC,DDX56,APOE,XRCC5,IFI16,SRRT,IGF1,IGF1R,RBPJ,SMARCA4,PRKCZ,CTNNA1,CUX1,ZBTB16,RAB11A,FADD,IRF1,PTBP1,ACE,ITGB1,STAT5B,STK3,JUN,JUNB,JUND,BMPR1A,NDEL1,ARHGEF7,NFKB1,C1QBP,KDR,SFN,TCF3,ZEB1,RARA,NEDD4L,CALR,RTN4,SOCS3,CASP8,RELA,TEAD4,GRM5,THRA,FBXO31,PRKN,TNF,HDAC1
GO: Biological Process	GO:0045087	innate immune response		2.512e-12	66	CALCOCO2,CFH,HSP90B1,HLA-A,HLA-B,HLA-C,TNIP1,UBC,HIST1H2BE,UBE2D1,HIST1H2BI,HIST2H2BE,FCN1,HSPA1A,VCAM1,HSPD1,ATG5,TUBB,SHMT2,SAMHD1,APP,SKP1,IFI16,SLAMF1,CSK,ASS1,PRKACB,ZC3HAV1,MYD88,SP100,TRIM25,GAPDH,B2M,PSMB2,PSMB3,PSMB4,FADD,IRF1,TAB2,IRF4,TRIM21,STAT1,STAT5B,JAK3,PTPN2,PTPN11,NFKB1,MAPKAPK3,C1QBP,C2,C3,TAP1,TAP2,RAB27A,ITCH,TANK,MID2,SOCS3,CASP8,REL,RELA,RELB,TRIM27,EGR1,TNF,PCBP2
GO: Biological Process	GO:0051049	regulation of transport		2.584e-12	116	ABCA1,ACAT2,MAPT,ITGB1BP1,PER1,NUP62,VPS16,ACVR2A,DTNBP1,ADD1,VAMP3,ADRB2,CLCNKB,FCN1,PIK3R1,AHNAK,AGT,AGTR1,AGTR2,SCNN1B,ACAA2,IL17RA,HSPA1A,FKBP1A,HSPA1L,UTRN,HSP90AA1,VDR,VEGFA,HSPD1,ATG5,RAE1,ANPEP,SLC25A5,SGK1,XPO1,APOE,PPIA,SLAMF1,YWHAG,MADD,RBCK1,CASK,CRY2,CRYAB,SLC8A1,IGF1,CSK,ASPH,DYNLL2,PRKCZ,PRKG1,VAMP4,SUFU,GABBR1,PINK1,SP100,AHCYL1,TBC1D9B,MYO1C,SPTBN1,B2M,RAB11A,CLASP2,KAT2A,PTBP1,A…
GO: Biological Process	GO:0040011	locomotion		2.633e-12	106	HGF,EPS8,EPS15,MAPT,USP9X,ITGB1BP1,VPS16,NR4A1,ADAM10,PIK3CA,FCN1,AMOT,PIK3R1,AGT,AGTR1,AGTR2,SCNN1B,SCNN1G,IL17RA,HSPA1A,SDC2,HSPB1,VCAM1,HSP90AA1,COL1A1,VEGFA,ANPEP,SGK1,SH3KBP1,SHC1,APC,APEX1,APOE,BCAR1,APP,PPIA,SLAMF1,SLC8A1,IGF1,IGF1R,CSK,PRCP,VCAN,RBPJ,SMARCA4,PRKCZ,CTNNA1,PRKG1,GIPC1,MYD88,SP100,TRIM25,PSEN2,MYO1C,SPTBN1,LAMA1,RAB11A,FADD,TRIM21,CLASP2,ACE,PTGER3,ITGB1,ITGB4,STAT1,STAT3,ST…
GO: Biological Process	GO:0032880	regulation of protein localization		2.792e-12	76	CCT3,ITGB1BP1,NUP62,VAMP3,FCN1,PIK3R1,AGT,AGTR1,AGTR2,IL17RA,FKBP1A,HSPA1L,HSP90AA1,VTI1B,VEGFA,HSPD1,ATG5,TRAF7,SLC25A5,SGK1,APC,XPO1,PPIA,SLAMF1,YWHAG,MADD,RBCK1,IGF1,CSK,ASPH,DYNLL2,RACGAP1,PRKCZ,LZTS2,VAMP4,SUFU,PINK1,SP100,MYO1C,SPTBN1,HSPH1,RAB11A,BCL2L1,KAT2A,PTBP1,PTGER3,ITGB1,BID,BMPR1A,PTPN11,NF1,NDEL1,DLG1,KIF5B,GNAQ,NMT1,SFN,NPM1,GPLD1,RANGAP1,NEDD4L,CASP8,WRAP53,TRIM27,LEPR,FAF1,GSN,…
GO: Biological Process	GO:0007249	I-kappaB kinase/NF-kappaB signaling		2.98e-12	34	PER1,TNIP1,NUP62,UBC,FKBP1A,HSPB1,RBCK1,PINK1,ZC3HAV1,TRAF3IP2,MYD88,ZMYND11,TRIM25,ERC1,FADD,IRF1,TAB2,TNFRSF10B,STAT1,CFLAR,NFKB1,TANK,MID2,CASP8,REL,RELA,RELB,FAF1,GSTP1,TGM2,OPTN,PRKN,TNF,HDAC1
GO: Biological Process	GO:0070848	response to growth factor		3.046e-12	57	HGF,STUB1,USP9X,ITGB1BP1,ACVR2A,NR4A1,HNRNPA1,MEN1,ESRP2,UBC,FBN1,UBE2D1,AGT,AGTR2,FGFR2,FKBP1A,HSPB1,VCAM1,COL1A1,VEGFA,FOS,POLR2C,POLR2G,POLR2H,SHC1,APC,BCAR1,APP,CASK,RBPJ,PRKCZ,SNX1,GIPC1,WWOX,MYO1C,KAT2A,PTBP1,ITGB1,STAT5B,JUN,BMPR1A,PTPN11,NFKB1,BYSL,KDR,DNMT1,RAB35,ZEB1,RELA,CCNA2,GSTP1,TH,THBS1,EGR1,ELK1,CLEC3B,SMAD7
GO: Biological Process	GO:0002684	positive regulation of immune system process		3.367e-12	72	CFH,HSP90B1,HLA-A,HLA-B,TNIP1,IKZF1,ACVR2A,ADAM10,VAMP3,UBC,UBE2D1,PIK3CA,FCN1,PIK3R1,PRMT1,HSPA1A,VCAM1,HSP90AA1,VEGFA,HSPD1,FOXO3,FOS,BCAR1,SKP1,IFI16,SLAMF1,CRK,RBCK1,IGF1,CSK,PRKACB,PRKCZ,CTSG,ZC3HAV1,MYD88,ZBTB16,PSEN2,MYO1C,B2M,HSPH1,PSMB2,PSMB3,PSMB4,FADD,IRF1,TAB2,IRF4,PTGER3,STAT5B,JAK3,PTPN2,JUN,PTPN11,NFKB1,MAPKAPK3,C1QBP,C2,C3,TAP1,TAP2,GPLD1,TCF3,ITCH,TANK,RARA,CALR,CASP8,RELA,RELB,A…
GO: Biological Process	GO:0001990	regulation of systemic arterial blood pressure by hormone		3.442e-12	15	AGT,AGTR1,AGTR2,CMA1,MME,HSD11B2,CPA3,CTSG,CYP11B1,CYP11B2,ACE,REN,ACE2,ATP6AP2,ENPEP
GO: Biological Process	GO:0080135	regulation of cellular response to stress		3.577e-12	61	CALCOCO2,HGF,PER1,NUP62,PPP1R15A,DTNBP1,MEN1,ADRB2,PIK3R1,UCHL1,PRMT1,HSPA1A,HSPA1L,HSPB1,HSP90AA1,VEGFA,FOXM1,ATG5,FOXO3,DNAJB1,RAE1,BAG3,APEX1,ATP6V1G1,SLAMF1,BABAM2,CRYAB,IGF1R,POLDIP2,SOD2,PINK1,MYD88,ZMYND11,GAPDH,HSPH1,BCL2L1,KAT2A,STK3,PTPN2,BMPR1A,NDEL1,GADD45G,DLG1,KDR,MAP1LC3B,NONO,RAB5A,NUP153,NPAS2,NPM1,ITCH,RTN4,DVL2,GSTP1,TRAP1,CHEK2,PRKN,TNF,PCNA,CDK5,CDK6
GO: Biological Process	GO:1903827	regulation of cellular protein localization		3.695e-12	53	CCT3,ITGB1BP1,NUP62,PIK3R1,AGTR2,HSPA1L,HSP90AA1,VTI1B,VEGFA,APC,XPO1,YWHAG,RBCK1,IGF1,CSK,ASPH,DYNLL2,RACGAP1,LZTS2,VAMP4,SUFU,PINK1,SP100,MYO1C,SPTBN1,HSPH1,BCL2L1,KAT2A,ITGB1,BID,BMPR1A,PTPN11,NF1,NDEL1,DLG1,KIF5B,GNAQ,NMT1,SFN,NPM1,RANGAP1,NEDD4L,CASP8,WRAP53,FAF1,GSN,CCT6A,THRA,PRKN,TNF,CDK1,PCM1,CDK5
GO: Biological Process	GO:0018193	peptidyl-amino acid modification		4.24e-12	84	HGF,RPN1,RPN2,PER1,NUP62,PPP1R15A,EZH2,HNRNPC,MEN1,PIK3CA,PRMT5,AGT,AGTR1,PRMT1,FGFR2,FKBP1A,SMYD3,HSP90AA1,VEGFA,ATG5,TRAF7,SET,RAE1,SGK1,NTMT1,SHC1,CBX4,APP,PPIA,PPIB,PTPA,IGF1,IGF1R,CSK,ASPH,SMARCA4,PRKCZ,CUX1,PINK1,SP100,PSEN2,GAPDH,HSPH1,IRF1,IRF4,KAT2A,ACE,WNK1,ITGB1,RUVBL2,DDOST,STAT3,STAT5B,BGN,JAK3,PTPN2,NFE2,MAPKAPK3,KDR,NMT1,MVP,NUP153,DNMT1,TCF3,RANGAP1,CALM1,SOCS3,DVL2,TRIM27,FGFR1OP…
GO: Biological Process	GO:0003073	regulation of systemic arterial blood pressure		4.351e-12	21	ADRB2,AGT,AGTR1,AGTR2,CMA1,MME,HSD11B2,CPA3,PRCP,CTSG,SLC4A5,SOD2,CYP11B1,CYP11B2,ACE,WNK1,NEDD4L,REN,ACE2,ATP6AP2,ENPEP
GO: Biological Process	GO:0051402	neuron apoptotic process		5.056e-12	33	PIK3CA,AGT,AGTR1,AGTR2,VEGFA,HSPD1,FOXO3,SET,ITSN1,APOE,APP,SOD2,PINK1,GAPDH,HSPH1,FADD,BCL2L1,BID,JUN,NF1,GCLM,KDR,NONO,NPM1,TRIM2,NR4A2,OPTN,EGR1,PRKN,TNF,HTT,HDAC1,CDK5
GO: Biological Process	GO:0010608	posttranscriptional regulation of gene expression		5.163e-12	46	MAGOH,PER1,PPP1R15A,HNRNPC,HNRNPL,UBC,XPO5,QKI,HSPA1A,EXOSC4,HSPB1,VEGFA,FOXO3,SET,POLDIP3,POLR2G,APEX1,XPO1,APP,ZFP36,PPP1CA,SRRT,IGF1,PINK1,MYD88,SERBP1,GAPDH,PSMB2,PSMB3,PSMB4,PTBP1,ACE,EIF6,STAT3,NFKB1,C1QBP,TARBP2,NPM1,RARA,CALR,VARS2,RGS2,THBS1,TRAP1,EIF4E,TNF
GO: Biological Process	GO:0003081	regulation of systemic arterial blood pressure by renin-angiotensin		5.907e-12	13	AGT,AGTR1,AGTR2,CMA1,MME,CPA3,CTSG,CYP11B1,ACE,REN,ACE2,ATP6AP2,ENPEP
GO: Biological Process	GO:0016071	mRNA metabolic process		6.385e-12	56	MAGOH,RPLP0,RPS2,SAP18,MBNL1,RPS10,RPS20,RPS21,HNRNPA1,HNRNPC,HNRNPL,ESRP2,PRMT5,ZRANB2,MLH1,USP4,QKI,HSPA1A,EXOSC4,SRSF1,POLDIP3,POLR2C,POLR2G,POLR2H,SLU7,APP,ZHX2,ZFP36,SRRT,FUS,SNRPB2,SNRNP200,ZC3HAV1,SART3,AHCYL1,SSB,PTBP1,ZC3H3,CSDE1,C1QBP,FIP1L1,NONO,NPM1,NUDT21,RPSA,RPL14,PHF5A,GTF2H1,SF3B3,DAZAP1,RPL26L1,EIF4E,DDX20,DDX39A,PCBP2,RPL15
GO: Biological Process	GO:0030155	regulation of cell adhesion		6.777e-12	58	HLA-A,ITGB1BP1,IKZF1,ADAM10,MEN1,FANCA,ADRB2,PIK3CA,PIK3R1,UTRN,VCAM1,HSP90AA1,COL1A1,VEGFA,HSPD1,APC,SLAMF1,PPP1CB,CASK,IGF1,CSK,RBPJ,ASS1,PRKAR1A,PRKCZ,PRKG1,ZBTB16,HSPH1,LAMA1,FADD,IRF1,IRF4,CLASP2,PTGER3,ITGB1,STAT5B,JAK3,PTPN2,PTPN11,NF1,PTPRG,ARHGEF7,C1QBP,DLG1,KDR,ZEB1,ITCH,RARA,CALR,FAF1,GSN,GSTP1,TGM2,THBS1,EFNA1,TNF,SMAD7,CDK6
GO: Biological Process	GO:0009314	response to radiation		7.428e-12	46	PER1,PPP1R15A,MEN1,UBE2B,YAP1,PIK3R1,MME,VCAM1,SGK1,FOS,APP,XRCC5,IFI16,BABAM2,PPP1CA,PPP1CB,CRY2,CRYAB,SOD2,PCLAF,CYP17A1,BCL2L1,ITGB1,RUVBL2,JUN,JUNB,JUND,NF1,GNAQ,NMT1,DNMT1,NPHP1,CALM1,GRK4,SOCS3,RELA,TH,RDH11,EGR1,CHEK2,SDF4,ELK1,TP53BP1,PCNA,HTT,CDK5
GO: Biological Process	GO:0051348	negative regulation of transferase activity		8.635e-12	40	ITGB1BP1,NUP62,DTNBP1,MEN1,FZR1,UBC,UBE2D1,UCHL1,SMYD3,HSPB1,APC,APOE,YWHAG,IGF1R,CSK,PRKAR1A,PSEN2,PSMB2,PSMB3,PSMB4,WNK1,BGN,PTPN2,NF1,GADD45G,GNAQ,MVP,TARBP2,SFN,NPM1,SOCS3,TRIM27,FGFR1OP,RGS2,RGS3,GSTP1,FBXO31,PRKN,CDK1,SMAD7
GO: Biological Process	GO:0072594	establishment of protein localization to organelle		1.295e-11	56	RPLP0,RPS2,RPS10,RPS20,RPS21,NUP62,PIK3R1,AGT,AGTR2,TIMM44,HSPA1L,HSP90AA1,VTI1B,RAE1,AP3M1,YWHAG,RBCK1,CRY2,TXNIP,IGF1,IPO9,DYNLL2,SUFU,PINK1,SPTBN1,HSPH1,RAB11A,KAT2A,RUVBL2,STAT3,BID,JAK3,JUN,BMPR1A,NF1,PEX5,GNAQ,NMT1,SFN,KPNB1,CASP8,RPSA,RPL14,WRAP53,FAF1,CCT6A,OPTN,THRA,RPL26L1,SCARB2,PRKN,TNF,CDK1,HTT,RPL15,IPO11
GO: Biological Process	GO:0051701	interaction with host		1.693e-11	26	EPS15,TNIP1,VPS16,FCN1,HSPA1A,ANPEP,DERL1,PPIA,SLAMF1,ZC3HAV1,TRIM25,TRIM21,BCL2L1,ITGB1,TAP1,TAP2,NUP153,KPNB1,ITCH,MID2,CASP8,RPSA,GSN,ACE2,SCARB2,PRKN
GO: Biological Process	GO:0031401	positive regulation of protein modification process		1.722e-11	82	HGF,STUB1,MAS1,ITGB1BP1,ACVR2A,PPP1R15A,EZH2,MEN1,FZR1,UBC,UBE2D1,ADRB2,PIK3CA,PIK3R1,AGT,AGTR1,AGTR2,PRMT1,FGFR2,FKBP1A,SMYD3,VEGFA,TRAF7,DERL1,RCHY1,SHC1,SKP1,SLAMF1,CRK,MADD,PTPA,IGF1,IGF1R,CSK,PRKACB,PRKAR1A,PRKCZ,PINK1,SART3,MYD88,HSPH1,PSMB2,PSMB3,PSMB4,TAB2,KAT2A,TNFRSF10B,ACE,PTGER3,ITGB1,RUVBL2,STAT3,STK3,JUN,BMPR1A,PTPN11,GADD45G,NFE2,MAPKAPK3,DLG1,C3,KDR,GNAI2,DNMT1,NPM1,GPLD1,RARA,CAL…
GO: Biological Process	GO:0022008	neurogenesis		2.134e-11	99	HGF,HDAC11,HLA-A,MAP4,MAPT,USP9X,IKZF1,DTNBP1,EZH2,MEF2A,ADM,NDRG1,YAP1,UCHL1,PRMT5,AGT,PRMT1,FGFR2,QKI,SDC2,HSP90AA1,VEGFA,FOXO3,SGK1,CNTNAP1,SHC1,APC,DDX56,APOE,APP,XRCC5,ZHX2,PPIA,YWHAG,SRRT,IGF1,IGF1R,CSK,VCAN,RBPJ,DYNLL2,SMARCA4,RACGAP1,PRKCZ,CTNNA1,PRKG1,SUFU,CUX1,SOD2,SPTBN1,B2M,LAMA1,RAB11A,CLASP2,PTBP1,ACE,PTGER3,WNK1,ITGB1,STAT3,JUN,BMPR1A,PTPN11,NF1,NDEL1,PTPRG,ARHGEF7,BYSL,DIAPH1,PEX5…
GO: Biological Process	GO:0051168	nuclear export		2.336e-11	27	MAGOH,NUP62,HNRNPA1,XPO5,AGFG1,NXF1,SRSF1,RAE1,POLDIP3,SLU7,XPO1,LZTS2,SP100,AHCYL1,ZC3H3,EIF6,PTPN11,FIP1L1,NUP153,SFN,NPM1,RANGAP1,CALR,RPSA,EIF4E,DDX39A,CDK5
GO: Biological Process	GO:0050792	regulation of viral process		2.649e-11	27	TNIP1,FCN1,DERL1,POLR2C,POLR2G,POLR2H,APOE,IFI16,PPIA,PPIB,SMARCA4,ZC3HAV1,SP100,TRIM25,TRIM21,STAT1,JUN,TAP1,TAP2,TARBP2,MID2,TRIM27,GSN,PRKN,TNF,TOP2A,HDAC1
GO: Biological Process	GO:2001238	positive regulation of extrinsic apoptotic signaling pathway		2.729e-11	16	AGT,AGTR2,RBCK1,PPP1CA,ATF3,CTNNA1,WWOX,PSEN2,FADD,BID,STK3,JAK3,NF1,CASP8,FAF1,THBS1
GO: Biological Process	GO:0043085	positive regulation of catalytic activity		2.767e-11	97	HGF,STUB1,RPS2,MAS1,ITGB1BP1,PPP1R15A,EZH2,MEN1,FZR1,UBC,UBE2D1,ADRB2,PIK3CA,FDX1,AGT,AGTR1,AGTR2,AGFG1,FGFR2,HSPA1A,HSPB2,VDR,VEGFA,HSPD1,TRAF7,DNAJB1,RGS5,ITSN1,SHC1,APOE,APP,SKP1,IFI16,CTSA,TRIM23,CRK,MADD,PTPA,IGF1,CSK,ASPH,PRKACB,PRKAR1A,RACGAP1,PRKCZ,TOR1AIP1,PINK1,ZC3HAV1,TBC1D9B,PSEN2,SPTBN1,HSPH1,PSMB2,PSMB3,PSMB4,FADD,TAB2,TNFRSF10B,ACE,ITGB1,STAT1,STAT3,BID,STK3,CFLAR,JAK3,JUN,PTPN11,N…
GO: Biological Process	GO:0007417	central nervous system development		3.106e-11	71	HDAC11,MAPT,MAS1,USP9X,IKZF1,EZH2,MEN1,PRMT5,AGT,AGTR2,CMA1,AK2,FGFR2,QKI,COL4A1,FOXO3,BAG3,APP,SLC8A1,IGF1,IGF1R,CSK,VCAN,RBPJ,SMARCA4,PRKG1,SUFU,ZBTB16,PSEN2,CYP17A1,GART,KAT2A,PHF8,PTGER3,ITGB1,STAT3,BID,STK3,BMPR1A,PTPN11,NF1,NDEL1,PTPRS,BYSL,DIAPH1,PEX5,GNAQ,MED12,DNMT1,NPAS2,ZEB1,RARA,CALM1,FOXP2,RTN4,CAST,NR4A2,SEZ6L2,GSN,GSTP1,TH,THRA,H3F3A,SDF4,PRKN,PCDH9,PCM1,HTT,HDAC1,CDK5,CDK6
GO: Biological Process	GO:0043903	regulation of symbiosis, encompassing mutualism through parasitism		3.623e-11	29	TNIP1,FCN1,DERL1,POLR2C,POLR2G,POLR2H,APOE,IFI16,PPIA,PPIB,SMARCA4,CTSG,ZC3HAV1,MYD88,SP100,TRIM25,TRIM21,STAT1,JUN,TAP1,TAP2,TARBP2,MID2,TRIM27,GSN,PRKN,TNF,TOP2A,HDAC1
GO: Biological Process	GO:0070997	neuron death		3.935e-11	37	PIK3CA,AGT,AGTR1,AGTR2,VEGFA,HSPD1,FOXO3,SET,ITSN1,APOE,APP,IGF1,SOD2,PINK1,GAPDH,HSPH1,FADD,BCL2L1,STAT3,BID,JUN,NF1,GCLM,KDR,NONO,NPM1,TRIM2,NR4A2,REL,OPTN,EGR1,PRKN,ELK1,TNF,HTT,HDAC1,CDK5
GO: Biological Process	GO:0051726	regulation of cell cycle		4.073e-11	71	PTTG1,NR4A1,PPP1R15A,EZH2,MEN1,FZR1,UBC,UBE2B,UBE2D1,NDRG1,PRMT5,PRMT1,FGFR2,FOXM1,SGK1,APC,APEX1,XPO1,APP,SKP1,MADD,IGF1,IGF1R,CSNK2A1,PRKACB,PRKAR1A,SMARCA4,RACGAP1,POLDIP2,GIPC1,PCLAF,PSMB2,PSMB3,PSMB4,RAB11A,IRF1,TRIM21,BCL2L1,ITGB1,STAT3,STAT5B,BID,JUN,JUNB,PTPN3,JUND,PTPN11,GADD45G,DLG1,KIF11,SFN,NPM1,TCF3,RARA,CALM1,CALR,CAST,CCNA2,ZWINT,THBS1,GTF2H1,FBXO31,FANCI,EIF4E,CHEK2,TNF,CDK1,TOP2A…
GO: Biological Process	GO:0044033	multi-organism metabolic process		4.263e-11	28	RPLP0,RPS2,RPS10,RPS20,RPS21,NUP62,ATG5,RAE1,POLR2C,POLR2G,POLR2H,SMARCA4,SP100,TRIM21,SSB,PTBP1,JUN,TARBP2,NUP153,MID2,RPSA,RPL14,TRIM27,RPL26L1,PCBP2,TOP2A,HDAC1,RPL15
GO: Biological Process	GO:2001235	positive regulation of apoptotic signaling pathway		4.339e-11	27	AGT,AGTR2,TRAF7,YWHAG,RBCK1,PPP1CA,DYNLL2,ATF3,CTNNA1,PINK1,WWOX,PSEN2,FADD,BCL2L1,TNFRSF10B,BID,STK3,JAK3,PTPN2,NF1,NMT1,SFN,CASP8,FAF1,GSN,THBS1,PRKN
GO: Biological Process	GO:0043409	negative regulation of MAPK cascade		4.523e-11	25	ITGB1BP1,PER1,TNIP1,NUP62,MEN1,UCHL1,FOXM1,APC,APOE,IGF1,IGF1R,CSK,ATF3,PINK1,ZMYND11,HSPH1,PTPN2,NF1,DLG1,ITCH,RGS2,RGS3,GSTP1,ACE2,PRKN
GO: Biological Process	GO:0016477	cell migration		4.644e-11	84	HGF,EPS8,MAPT,USP9X,ITGB1BP1,NR4A1,ADAM10,PIK3CA,AMOT,PIK3R1,AGT,AGTR1,AGTR2,SCNN1B,SCNN1G,IL17RA,SDC2,HSPB1,VCAM1,HSP90AA1,COL1A1,VEGFA,SGK1,SH3KBP1,SHC1,APC,APEX1,APOE,BCAR1,PPIA,SLC8A1,IGF1,IGF1R,CSK,PRCP,VCAN,RBPJ,SMARCA4,PRKCZ,PRKG1,GIPC1,MYD88,SP100,MYO1C,LAMA1,RAB11A,FADD,CLASP2,ACE,PTGER3,ITGB1,ITGB4,STAT1,STAT3,STAT5B,JAK3,JUN,PTPN11,NF1,NDEL1,PTPRG,ARHGEF7,DIAPH1,C1QBP,PEX5,KDR,RAB5A,GP…
GO: Biological Process	GO:0001816	cytokine production		5.031e-11	56	HGF,ABCA1,HLA-A,HLA-B,PER1,UBC,FCN1,PIK3R1,AGT,AGTR1,AGTR2,CMA1,IL17RA,HSPA1A,HSPB1,HSPD1,ATG5,POLR2H,POLR1C,XRCC5,IFI16,SLAMF1,ZFP36,CSK,RBPJ,PRKCZ,ZC3HAV1,MYD88,TRIM25,SPTBN1,B2M,FADD,IRF1,IRF4,TRIM21,STAT5B,JAK3,GADD45G,NFKB1,C1QBP,DLG1,C3,ITCH,RARA,REL,RELA,RELB,TRIM27,GSTP1,ACE2,THBS1,OPTN,ATP6AP2,TNF,PCBP2,HDAC1
GO: Biological Process	GO:0031329	regulation of cellular catabolic process		5.843e-11	54	CALCOCO2,HGF,STUB1,MAPT,ACTN3,FZR1,UBC,UBE2D1,ADRB2,UCHL1,HSPB1,ATG5,RCHY1,KLHL40,POLR2G,APC,ATP6V1G1,APOE,SKP1,IFI16,CTSA,ZFP36,PPP1CA,PPP1CB,IGF1,CSNK2A1,POLDIP2,SUFU,PINK1,ZC3HAV1,GIPC1,PSEN2,GAPDH,PSMB2,PSMB3,PSMB4,TAB2,TRIM21,BCL2L1,KAT2A,EIF6,STAT3,PTPN3,KDR,MAP1LC3B,RAB5A,GPLD1,MID2,LEPR,PRKN,TNF,CDK1,CDK5,SMAD7
GO: Biological Process	GO:0050821	protein stabilization		6.016e-11	23	CCT3,SAV1,UBE2B,PIK3R1,HSPA1A,HSP90AA1,HSPD1,BAG3,PPIB,IGF1,IPO9,PINK1,GAPDH,STK3,USP7,GNAQ,NPM1,TCF3,CALR,CCT6A,CHEK2,PRKN,SMAD7
GO: Biological Process	GO:0044772	mitotic cell cycle phase transition		6.045e-11	47	EPS8,MCM3,MCM4,MCM5,MCM6,EZH2,FZR1,UBC,UBE2D1,PRMT1,HSP90AA1,FOXM1,TUBB,APC,APEX1,SIRT7,APP,SKP1,YWHAG,PPP1CB,CSNK2A1,SMARCA4,PPP2R2D,PSMB2,PSMB3,PSMB4,RAB11A,CLASP2,PHF8,ITGB1,BID,SFN,NPM1,TCF3,CALM1,FGFR1OP,CCNA2,OPTN,FBXO31,FANCI,EIF4E,CHEK2,CDK1,ENSA,PCM1,PCNA,CDK6
GO: Biological Process	GO:0006396	RNA processing		7.101e-11	66	MAGOH,RPLP0,RPS2,SAP18,MBNL1,RPS10,LAGE3,RPS20,RPS21,HNRNPA1,HNRNPC,HNRNPL,ESRP2,PIK3R1,AHNAK,PRMT5,ZRANB2,DDX54,USP4,QKI,HSPA1A,EXOSC4,SRSF1,NOP56,POLDIP3,POLR2C,POLR2G,RPP30,POLR2H,SLU7,DDX56,APP,ZFP36,DHX30,SRRT,PUS1,FUS,SNRPB2,SNRNP200,SART3,AHCYL1,SSB,PTBP1,ZC3H3,EIF6,KARS,BYSL,C1QBP,FIP1L1,NOP2,NONO,TARBP2,NPM1,NUDT21,RPSA,RPL14,HEATR1,PHF5A,GTF2H1,SF3B3,DAZAP1,RPL26L1,DDX20,DDX39A,PCBP2,RP…
GO: Biological Process	GO:1902533	positive regulation of intracellular signal transduction		7.887e-11	68	HGF,MAS1,ITGB1BP1,NUP62,EZH2,UBC,ADRB2,AGT,AGTR1,PRMT1,FGFR2,HSPA1A,FKBP1A,VEGFA,TRAF7,ITSN1,SHC1,SLAMF1,CRK,MADD,RBCK1,IGF1,IGF1R,CSK,ASPH,PRKCZ,PINK1,ZC3HAV1,TRAF3IP2,MYD88,TRIM25,FADD,TAB2,BCL2L1,TNFRSF10B,ITGB1,STAT3,BID,STK3,CFLAR,PTPN2,JUN,PTPN11,GADD45G,MAPKAPK3,C1QBP,C3,KDR,GNAI2,RARA,CALM1,MID2,CALR,SOCS3,DVL2,CASP8,REL,RELA,GRM5,LEPR,TGM2,THBS1,EFNA1,PRKN,TNF,CDK1,HTT,HDAC1
GO: Biological Process	GO:0048878	chemical homeostasis		8.933e-11	76	HSP90B1,ABCA1,SLC24A3,MEN1,ADM,PIK3CA,PIK3R1,UBTF,AGT,AGTR1,AGTR2,CMA1,SCNN1A,SCNN1B,SCNN1G,FKBP1A,VCAM1,VDR,VEGFA,ATG5,FOXO3,ANPEP,DERL1,SGK1,ATP6V1G1,APOE,APP,CRY2,SLC8A1,IGF1,IGF1R,PRCP,ASPH,PRKACB,PRKAR1A,SMARCA4,FTL,PRKG1,SLC4A4,SLC4A5,SOD2,PSEN2,CYP11B1,CYP11B2,B2M,RAB11A,PTGER3,WNK1,ITGB1,STAT1,STAT3,JAK3,PTPN2,PTPN3,PTPN11,GCLM,DIAPH1,KDR,KIF5B,TAP1,TAP2,NR1D2,SFN,GPLD1,SCO2,NEDD4L,CALM1,…
GO: Biological Process	GO:0044770	cell cycle phase transition		9.502e-11	48	EPS8,MCM3,MCM4,MCM5,MCM6,EZH2,MEN1,FZR1,UBC,UBE2D1,PRMT1,HSP90AA1,FOXM1,TUBB,APC,APEX1,SIRT7,APP,SKP1,YWHAG,PPP1CB,CSNK2A1,SMARCA4,PPP2R2D,PSMB2,PSMB3,PSMB4,RAB11A,CLASP2,PHF8,ITGB1,BID,SFN,NPM1,TCF3,CALM1,FGFR1OP,CCNA2,OPTN,FBXO31,FANCI,EIF4E,CHEK2,CDK1,ENSA,PCM1,PCNA,CDK6
GO: Biological Process	GO:0033673	negative regulation of kinase activity		9.653e-11	32	ITGB1BP1,NUP62,DTNBP1,MEN1,UCHL1,SMYD3,HSPB1,APC,APOE,YWHAG,IGF1R,CSK,PRKAR1A,PSEN2,WNK1,BGN,PTPN2,NF1,GADD45G,GNAQ,MVP,TARBP2,SFN,NPM1,SOCS3,TRIM27,FGFR1OP,RGS2,RGS3,GSTP1,FBXO31,PRKN
GO: Biological Process	GO:0045088	regulation of innate immune response		1.049e-10	38	HSP90B1,HLA-A,HLA-B,TNIP1,UBC,UBE2D1,FCN1,HSPA1A,HSPD1,SAMHD1,SKP1,IFI16,PRKACB,ZC3HAV1,MYD88,PSMB2,PSMB3,PSMB4,FADD,IRF1,TAB2,IRF4,STAT1,STAT5B,PTPN2,PTPN11,NFKB1,MAPKAPK3,C1QBP,TAP1,TAP2,ITCH,TANK,SOCS3,CASP8,RELA,RELB,TNF
GO: Biological Process	GO:0019080	viral gene expression		1.146e-10	26	RPLP0,RPS2,RPS10,RPS20,RPS21,NUP62,RAE1,POLR2C,POLR2G,POLR2H,SMARCA4,SP100,TRIM21,SSB,PTBP1,JUN,TARBP2,NUP153,MID2,RPSA,RPL14,TRIM27,RPL26L1,PCBP2,HDAC1,RPL15
GO: Biological Process	GO:0006986	response to unfolded protein		1.28e-10	25	HSP90B1,STUB1,PPP1R15A,ADD1,PIK3R1,HSPA1A,HSPA1L,HSPB1,HSPB2,HSP90AA1,HSPD1,DNAJB1,DERL1,SHC1,ATF6B,ATF3,ERP44,HSPH1,PTPN2,CALR,CREB3L4,THBS1,PDIA6,PRKN,HDGF
GO: Biological Process	GO:0006259	DNA metabolic process		1.372e-10	69	HGF,PTTG1,STUB1,CCT3,MAS1,MCM3,MCM4,MCM5,MCM6,EZH2,HNRNPA1,HNRNPC,MEN1,FANCA,FZR1,UBC,UBE2B,PIK3CA,PRMT5,COPS7B,MLH1,HSPA1A,EXOSC4,HSPD1,FOXM1,SET,RCHY1,FOS,POLR2C,POLR2G,POLR2H,SHC1,APEX1,XRCC5,PPIA,BABAM2,CRY2,IGF1,IGF1R,RBPJ,SMARCA4,SP100,TRIM25,PCLAF,NAP1L1,PTBP1,RUVBL2,JUN,NFIA,USP7,MMS19,USP3,NONO,DNMT1,KPNB1,NPAS2,NPM1,TCF3,CALR,WRAP53,CCT6A,GTF2H1,TK1,FANCI,CHEK2,CDK1,TOP2A,TP53BP1,PCNA
GO: Biological Process	GO:0002520	immune system development		1.389e-10	67	CEBPD,HLA-B,IKZF1,CHD2,ACVR2A,ADD1,MEN1,FANCA,ZBTB7A,PIK3R1,MLH1,PRMT1,FGFR2,VCAM1,HSP90AA1,VEGFA,HSPD1,ATG5,FOXO3,FOS,APC,POU2F2,XRCC5,IFI16,SLAMF1,ZFP36,RBPJ,SMARCA4,PRKCZ,SOD2,SART3,ZBTB16,PSEN2,SPIB,B2M,FADD,IRF1,IRF4,ACE,ITGB1,EIF6,ZBTB24,STAT5B,STK3,JAK3,PTPN2,JUN,JUNB,PTPN11,NF1,GADD45G,ARHGEF7,NFKB1,C3,KDR,TCF3,ZEB1,ITCH,RARA,CASP8,RELB,LEPR,THRA,EGR1,TNF,TOP2A,CDK6
GO: Biological Process	GO:0006469	negative regulation of protein kinase activity		1.595e-10	30	ITGB1BP1,NUP62,DTNBP1,MEN1,UCHL1,SMYD3,HSPB1,APC,APOE,YWHAG,IGF1R,PRKAR1A,PSEN2,WNK1,BGN,PTPN2,NF1,GADD45G,GNAQ,MVP,TARBP2,SFN,NPM1,SOCS3,TRIM27,FGFR1OP,RGS2,RGS3,GSTP1,FBXO31
GO: Biological Process	GO:0009991	response to extracellular stimulus		1.627e-10	51	CALCOCO2,ABCA1,MAPT,PPP1R15A,HNRNPL,ADM,ADRB2,UCHL1,PKM,HSD11B2,VCAM1,VDR,COL1A1,ATG5,FOS,ATP6V1G1,APOE,IFI16,ZFP36,SLC8A1,IGF1,ASS1,ATF3,POLDIP2,SOD2,PINK1,GAPDH,CYP17A1,KAT2A,ITGB1,STAT1,JUN,C2,KDR,GNAI2,MAP1LC3B,RAB5A,DNMT1,RARA,SOCS3,NR4A2,RELA,TBL1XR1,GSN,GSTP1,TH,THRA,TK1,PRKN,ENSA,CDK5
GO: Biological Process	GO:0043523	regulation of neuron apoptotic process		2.013e-10	29	PIK3CA,AGT,AGTR1,AGTR2,VEGFA,HSPD1,FOXO3,SET,ITSN1,APOE,SOD2,PINK1,HSPH1,BCL2L1,JUN,NF1,GCLM,KDR,NONO,NPM1,TRIM2,NR4A2,OPTN,EGR1,PRKN,TNF,HTT,HDAC1,CDK5
GO: Biological Process	GO:0070201	regulation of establishment of protein localization		2.026e-10	64	ITGB1BP1,NUP62,VAMP3,FCN1,PIK3R1,AGT,AGTR1,AGTR2,IL17RA,HSPA1L,HSP90AA1,HSPD1,ATG5,SLC25A5,XPO1,PPIA,SLAMF1,YWHAG,MADD,RBCK1,IGF1,CSK,ASPH,DYNLL2,PRKCZ,VAMP4,SUFU,PINK1,SP100,MYO1C,SPTBN1,HSPH1,RAB11A,BCL2L1,KAT2A,PTBP1,PTGER3,ITGB1,BID,BMPR1A,PTPN11,NF1,NDEL1,DLG1,KIF5B,GNAQ,NMT1,SFN,GPLD1,RANGAP1,CASP8,WRAP53,TRIM27,LEPR,FAF1,CCT6A,THRA,PRKN,TNF,CDK1,ENSA,PCM1,HDAC1,CDK5
GO: Biological Process	GO:0030097	hemopoiesis		2.068e-10	62	CEBPD,HLA-B,IKZF1,CHD2,ACVR2A,ADD1,MEN1,FANCA,ZBTB7A,PIK3R1,PRMT1,FGFR2,VCAM1,HSP90AA1,VEGFA,ATG5,FOXO3,FOS,APC,POU2F2,XRCC5,IFI16,SLAMF1,ZFP36,RBPJ,SMARCA4,PRKCZ,SOD2,SART3,ZBTB16,PSEN2,SPIB,B2M,FADD,IRF1,IRF4,ACE,ITGB1,EIF6,ZBTB24,STAT5B,STK3,JAK3,PTPN2,JUN,JUNB,PTPN11,NF1,GADD45G,ARHGEF7,KDR,TCF3,ZEB1,RARA,CASP8,RELB,LEPR,THRA,EGR1,TNF,TOP2A,CDK6
GO: Biological Process	GO:0071900	regulation of protein serine/threonine kinase activity		2.387e-10	45	HGF,MAS1,NUP62,DTNBP1,EZH2,MEN1,UBC,UCHL1,AGT,HSPB1,VEGFA,TRAF7,SHC1,APC,APOE,YWHAG,CRK,MADD,IGF1,IGF1R,CSK,PRKAR1A,TAB2,TNFRSF10B,WNK1,STK3,PTPN11,NF1,GADD45G,MAPKAPK3,GNAI2,SFN,CALM1,DVL2,GRM5,RGS2,RGS3,CCNA2,GSTP1,THBS1,GTF2H1,EFNA1,FBXO31,TNF,CDK1
GO: Biological Process	GO:0031667	response to nutrient levels		2.75e-10	49	CALCOCO2,ABCA1,MAPT,PPP1R15A,HNRNPL,ADM,ADRB2,UCHL1,PKM,HSD11B2,VCAM1,VDR,COL1A1,ATG5,ATP6V1G1,APOE,IFI16,ZFP36,SLC8A1,IGF1,ASS1,ATF3,POLDIP2,SOD2,PINK1,GAPDH,CYP17A1,KAT2A,ITGB1,STAT1,JUN,C2,KDR,GNAI2,MAP1LC3B,RAB5A,DNMT1,RARA,SOCS3,RELA,TBL1XR1,GSN,GSTP1,TH,THRA,TK1,PRKN,ENSA,CDK5
GO: Biological Process	GO:0043122	regulation of I-kappaB kinase/NF-kappaB signaling		3.331e-10	29	PER1,TNIP1,NUP62,UBC,FKBP1A,HSPB1,RBCK1,PINK1,ZC3HAV1,TRAF3IP2,MYD88,ZMYND11,TRIM25,FADD,TAB2,TNFRSF10B,STAT1,CFLAR,MID2,CASP8,REL,RELA,FAF1,GSTP1,TGM2,OPTN,PRKN,TNF,HDAC1
GO: Biological Process	GO:0022610	biological adhesion		3.422e-10	92	HLA-A,ITGB1BP1,TNIP1,IKZF1,PARVB,ACTN3,ADAM10,VAMP3,MEN1,FANCA,ADRB2,PIK3CA,PIK3R1,AGT,MKLN1,FKBP1A,UTRN,HSPB1,VCAM1,HSP90AA1,COL1A1,VEGFA,HSPD1,ATG5,CNTNAP1,SHC1,APC,BCAR1,APP,SLAMF1,PPP1CB,CASK,MYL12A,IGF1,CSK,VCAN,RBPJ,ASS1,PRKAR1A,PRKCZ,CTNNA1,PRKG1,ZBTB16,PSEN2,B2M,HSPH1,LAMA1,FADD,IRF1,IRF4,CLASP2,PTGER3,ITGB1,ITGB4,DDOST,STAT5B,JAK3,PTPN2,PTPN11,NF1,GADD45G,PTPRG,ARHGEF7,PTPRS,BYSL,C1QBP,D…
GO: Biological Process	GO:0008217	regulation of blood pressure		3.676e-10	26	ADRB2,PIK3R1,AGT,AGTR1,AGTR2,CMA1,MME,HSD11B2,SGK1,CPA3,PRCP,CTSG,SLC4A5,SOD2,CYP11B1,CYP11B2,ACE,WNK1,GNB3,AGTRAP,NEDD4L,REN,ACE2,LNPEP,ATP6AP2,ENPEP
GO: Biological Process	GO:1901575	organic substance catabolic process		3.681e-10	107	DDAH2,PTTG1,HSP90B1,MAGOH,RPLP0,STUB1,RPS2,USP9X,RPS10,RPS20,RPS21,ACTN3,FZR1,UBC,UBE2B,UBE2D1,ADRB2,UBE2H,UCHL1,PKM,MLH1,USP4,ACAA2,ALDH2,SDC2,EXOSC4,ANPEP,DERL1,RCHY1,KLHL40,POLR2G,APC,SAMHD1,XPNPEP1,XPO1,APOE,FBXL19,IDS,ZHX2,SKP1,CTSA,ZFP36,RNF11,GDE1,RBCK1,PPP1CA,PPP1CB,PPP2CB,IGF1,CSNK2A1,VCAN,SUFU,SNX1,PINK1,ZC3HAV1,GIPC1,TRIM25,PSEN2,GAPDH,AUP1,CYP3A5,PSMB2,PSMB3,PSMB4,PTBP1,ACE,EIF6,STAT3…
GO: Biological Process	GO:0001944	vasculature development		3.754e-10	53	HGF,ITGB1BP1,NR4A1,PPP1R15A,ADD1,ADM,ADRB2,PIK3CA,YAP1,AMOT,AGT,AGTR1,CMA1,FGFR2,QKI,HSPB1,COL1A1,VEGFA,FOXM1,COL4A1,ANPEP,SHC1,APOE,IGF1,PRCP,RBPJ,SMARCA2,SMARCA4,SUFU,SP100,LAMA1,ACE,ITGB1,STAT1,JUN,JUNB,NF1,NFE2,DHCR7,C3,KDR,GPLD1,RTN4,SOCS3,CASP8,LEPR,THBS1,EFNA1,GTF2I,TIE1,EGR1,ENPEP,SMAD7
GO: Biological Process	GO:1901214	regulation of neuron death		3.998e-10	33	PIK3CA,AGT,AGTR1,AGTR2,VEGFA,HSPD1,FOXO3,SET,ITSN1,APOE,IGF1,SOD2,PINK1,HSPH1,BCL2L1,STAT3,JUN,NF1,GCLM,KDR,NONO,NPM1,TRIM2,NR4A2,REL,OPTN,EGR1,PRKN,ELK1,TNF,HTT,HDAC1,CDK5
GO: Biological Process	GO:0060322	head development		4.053e-10	59	MAPT,MAS1,USP9X,IKZF1,EZH2,MEN1,AGTR2,CMA1,AK2,FGFR2,COL1A1,COL4A1,FOXO3,BAG3,APP,SLC8A1,IGF1,IGF1R,CSK,ASPH,RBPJ,SMARCA4,PRKG1,PSEN2,CYP17A1,GART,KAT2A,PHF8,PTGER3,ITGB1,BID,BMPR1A,PTPN11,NF1,NDEL1,PTPRS,BYSL,DIAPH1,PEX5,GNAQ,DNMT1,RARA,CALM1,FOXP2,RTN4,CAST,NR4A2,SEZ6L2,TH,THRA,ATP6AP2,H3F3A,SDF4,PCDH9,PCM1,HTT,HDAC1,CDK5,CDK6
GO: Biological Process	GO:0040012	regulation of locomotion		4.163e-10	62	HGF,ITGB1BP1,ADAM10,FCN1,AMOT,PIK3R1,AGT,AGTR2,HSPB1,COL1A1,VEGFA,SGK1,APC,APEX1,APOE,BCAR1,SLC8A1,IGF1,IGF1R,PRCP,RBPJ,SMARCA4,CTNNA1,PRKG1,MYD88,SP100,TRIM25,MYO1C,LAMA1,RAB11A,FADD,TRIM21,CLASP2,ACE,PTGER3,ITGB1,STAT3,PTPN2,JUN,NF1,PTPRG,ARHGEF7,DIAPH1,C1QBP,KDR,RAB5A,GPLD1,MID2,CALR,RTN4,GRM5,FGFR1OP,GSN,THBS1,EFNA1,TIE1,EGR1,FBXO31,TNF,CDK5,SMAD7,CDK6
GO: Biological Process	GO:0035966	response to topologically incorrect protein		4.311e-10	25	HSP90B1,STUB1,PPP1R15A,ADD1,PIK3R1,HSPA1A,HSPA1L,HSPB1,HSPB2,HSP90AA1,HSPD1,DNAJB1,DERL1,SHC1,ATF6B,ATF3,ERP44,HSPH1,PTPN2,CALR,CREB3L4,THBS1,PDIA6,PRKN,HDGF
GO: Biological Process	GO:0051129	negative regulation of cellular component organization		4.399e-10	53	HGF,EPS8,PTTG1,HLA-A,MAP4,ITGB1BP1,HNRNPA1,HNRNPC,ADD1,UBE2B,ACAA2,FGFR2,HSPA1A,ATG5,DNAJB1,SET,SLC25A5,SGK1,APC,APOE,XRCC5,IGF1,CSK,CSNK2A1,RBPJ,PRKAR1A,PRKCZ,PINK1,PSEN2,SPTBN1,B2M,CLASP2,BCL2L1,PHF8,ACE,ITGB1,STAT1,CFLAR,PTPRG,NFE2,PEX5,DNMT1,NPM1,RTN4,GSN,THBS1,EFNA1,THRA,H3F3A,PRKN,TNF,CDK5,SMAD7
GO: Biological Process	GO:0051090	regulation of DNA-binding transcription factor activity		4.724e-10	38	SAV1,EZH2,MEN1,FANCA,UBC,AGT,HSPA1A,VEGFA,SGK1,FOS,RBCK1,IGF1R,SMARCA4,PRKCZ,SUFU,PINK1,MYD88,SP100,TRIM25,ERC1,TAB2,TRIM21,STK3,CFLAR,JUN,NFKB1,USP7,NPM1,TCF3,ITCH,MID2,DVL2,RELA,TRIM27,THRA,TNF,TP53BP1,SMAD7
GO: Biological Process	GO:0044265	cellular macromolecule catabolic process		4.747e-10	67	PTTG1,HSP90B1,MAGOH,RPLP0,STUB1,RPS2,USP9X,RPS10,RPS20,RPS21,FZR1,UBC,UBE2B,UBE2D1,UBE2H,UCHL1,MLH1,USP4,EXOSC4,DERL1,RCHY1,KLHL40,POLR2G,APC,APOE,FBXL19,ZHX2,SKP1,CTSA,ZFP36,RNF11,RBCK1,PPP2CB,CSNK2A1,SUFU,PINK1,ZC3HAV1,GIPC1,TRIM25,PSEN2,AUP1,PSMB2,PSMB3,PSMB4,PTBP1,CSDE1,USP7,LNX1,USP3,KPNB1,ITCH,NEDD4L,CASP8,RPSA,RPL14,TBL1XR1,FAF1,ERLIN2,FBXO31,RPL26L1,EIF4E,CHEK2,PRKN,CDK1,PCBP2,RPL15,SMAD7
GO: Biological Process	GO:0007155	cell adhesion		5.103e-10	91	HLA-A,ITGB1BP1,TNIP1,IKZF1,PARVB,ACTN3,ADAM10,VAMP3,MEN1,FANCA,ADRB2,PIK3CA,PIK3R1,AGT,MKLN1,FKBP1A,UTRN,HSPB1,VCAM1,HSP90AA1,COL1A1,VEGFA,HSPD1,ATG5,CNTNAP1,SHC1,APC,BCAR1,APP,SLAMF1,PPP1CB,CASK,MYL12A,IGF1,CSK,VCAN,RBPJ,ASS1,PRKAR1A,PRKCZ,CTNNA1,PRKG1,ZBTB16,PSEN2,B2M,HSPH1,LAMA1,FADD,IRF1,IRF4,CLASP2,PTGER3,ITGB1,ITGB4,DDOST,STAT5B,JAK3,PTPN2,PTPN11,NF1,GADD45G,PTPRG,ARHGEF7,PTPRS,BYSL,C1QBP,D…
GO: Biological Process	GO:0051093	negative regulation of developmental process		5.235e-10	64	ABCA1,HLA-A,MAP4,ITGB1BP1,SAV1,EZH2,MEN1,FZR1,ADRB2,YAP1,AMOT,PIK3R1,PRMT5,AGT,PRMT1,VEGFA,FOXM1,FOXO3,APC,APOE,APP,ZHX2,ZFP36,IGF1,RBPJ,PRKACB,CTNNA1,SUFU,SOD2,PINK1,ZBTB16,B2M,IRF1,CLASP2,PTBP1,PTGER3,ITGB1,STAT1,STAT3,STAT5B,STK3,CFLAR,JAK3,PTPN2,BMPR1A,NF1,PTPRG,NFE2,ZEB1,RARA,CALR,RTN4,THBS1,EFNA1,GTF2I,TIE1,EIF4E,PRKN,TNF,PCM1,HDAC1,CDK5,SMAD7,CDK6
GO: Biological Process	GO:0033002	muscle cell proliferation		6.101e-10	25	SAV1,PIK3R1,AGT,FGFR2,VEGFA,SHC1,XRCC5,IGF1,IGF1R,RBPJ,PRKAR1A,MYD88,STAT1,STAT3,STAT5B,CFLAR,JUN,GNAQ,RAB5A,ACE2,TGM2,EGR1,TK1,TNF,CDK1
GO: Biological Process	GO:0007159	leukocyte cell-cell adhesion		6.32e-10	46	HLA-A,TNIP1,IKZF1,FANCA,PIK3CA,PIK3R1,FKBP1A,VCAM1,HSP90AA1,HSPD1,ATG5,APC,SLAMF1,IGF1,CSK,ASS1,PRKAR1A,PRKCZ,ZBTB16,PSEN2,B2M,HSPH1,FADD,IRF1,IRF4,ITGB1,DDOST,STAT5B,JAK3,PTPN2,PTPN11,GADD45G,DLG1,RAB27A,TCF3,ZEB1,ITCH,RARA,CASP8,RELB,LEPR,GSN,GSTP1,EGR1,TNF,CDK6
GO: Biological Process	GO:0006412	translation		6.437e-10	52	MAGOH,RPLP0,RPS2,RPS10,PER1,TNIP1,RPS20,RPS21,PPP1R15A,TUFM,HNRNPL,XPO5,QKI,HSPB1,FOXO3,MRPL50,SLC25A5,POLDIP3,POLR2G,APP,ZFP36,PPP1CA,SRRT,IGF1,MRPL14,MRPS15,PINK1,GAPDH,MRPL19,SSB,PTBP1,EIF6,STAT3,KARS,NFKB1,C1QBP,MRPL49,TARBP2,NPM1,RARA,CALR,RPSA,RPL14,VARS2,RGS2,THBS1,TRAP1,RPL26L1,EIF4E,TNF,PCBP2,RPL15
GO: Biological Process	GO:0048534	hematopoietic or lymphoid organ development		6.708e-10	63	CEBPD,HLA-B,IKZF1,CHD2,ACVR2A,ADD1,MEN1,FANCA,ZBTB7A,PIK3R1,PRMT1,FGFR2,VCAM1,HSP90AA1,VEGFA,ATG5,FOXO3,FOS,APC,POU2F2,XRCC5,IFI16,SLAMF1,ZFP36,RBPJ,SMARCA4,PRKCZ,SOD2,SART3,ZBTB16,PSEN2,SPIB,B2M,FADD,IRF1,IRF4,ACE,ITGB1,EIF6,ZBTB24,STAT5B,STK3,JAK3,PTPN2,JUN,JUNB,PTPN11,NF1,GADD45G,ARHGEF7,NFKB1,KDR,TCF3,ZEB1,RARA,CASP8,RELB,LEPR,THRA,EGR1,TNF,TOP2A,CDK6
GO: Biological Process	GO:0006928	movement of cell or subcellular component		7.054e-10	105	HGF,EPS8,MAP4,MAPT,USP9X,ITGB1BP1,ACTN3,NR4A1,DTNBP1,ADAM10,PIK3CA,AMOT,PIK3R1,UCHL1,AGT,AGTR1,AGTR2,SCNN1B,SCNN1G,IL17RA,SDC2,HSPB1,VCAM1,HSP90AA1,COL1A1,VEGFA,SGK1,MYO19,SH3KBP1,TUBB,SHC1,APC,APEX1,APOE,BCAR1,APP,PPIA,AP3M1,SLC8A1,IGF1,IGF1R,CSK,PRCP,VCAN,RBPJ,SMARCA4,RACGAP1,PRKCZ,CTNNA1,PRKG1,GIPC1,MYD88,SP100,MYO1C,SPTBN1,LAMA1,RAB11A,FADD,CLASP2,ACE,PTGER3,ITGB1,ITGB4,STAT1,STAT3,STAT5B,JAK…
GO: Biological Process	GO:0051276	chromosome organization		7.268e-10	76	HDAC11,PTTG1,CCT3,SAP18,PER1,CBX3,MCM3,MCM4,MCM5,MCM6,IKZF1,CHD2,EZH2,HNRNPA1,HNRNPC,MEN1,HIST2H2AA3,UBC,HIST1H2BE,UBE2B,HIST1H2BI,HIST2H2BE,UBTF,PRMT5,COPS7B,MLH1,PRMT1,HSPA1A,SMYD3,VEGFA,ATG5,SET,RAE1,APC,APEX1,CBX4,XPO1,SIRT7,XRCC5,SKP1,BABAM2,CSNK2A1,SMARCA2,SMARCA4,RACGAP1,PINK1,SART3,SP100,ZMYND11,RAB11A,NAP1L1,IRF4,CLASP2,KAT2A,PHF8,RUVBL2,NDEL1,NFE2,USP7,USP3,DNMT1,KPNB1,NPM1,TCF3,RANGAP1…
GO: Biological Process	GO:1901215	negative regulation of neuron death		7.937e-10	26	PIK3CA,AGT,AGTR1,AGTR2,VEGFA,HSPD1,SET,ITSN1,APOE,IGF1,SOD2,PINK1,HSPH1,BCL2L1,STAT3,JUN,GCLM,KDR,NONO,NR4A2,REL,OPTN,PRKN,HTT,HDAC1,CDK5
GO: Biological Process	GO:0050778	positive regulation of immune response		7.939e-10	52	CFH,HSP90B1,HLA-A,HLA-B,TNIP1,UBC,UBE2D1,PIK3CA,FCN1,PIK3R1,HSPA1A,HSP90AA1,HSPD1,BCAR1,SKP1,IFI16,CRK,RBCK1,CSK,PRKACB,PRKCZ,CTSG,ZC3HAV1,MYD88,PSEN2,MYO1C,B2M,PSMB2,PSMB3,PSMB4,FADD,IRF1,TAB2,IRF4,STAT5B,JAK3,PTPN2,NFKB1,MAPKAPK3,C1QBP,C2,C3,TAP2,GPLD1,ITCH,TANK,RARA,CASP8,RELA,RELB,ARPC3,TNF
GO: Biological Process	GO:0032386	regulation of intracellular transport		7.939e-10	52	MAPT,ITGB1BP1,NUP62,VAMP3,PIK3R1,AGTR2,ACAA2,HSPA1A,FKBP1A,HSPA1L,HSP90AA1,ATG5,SLC25A5,XPO1,YWHAG,RBCK1,CRYAB,SLC8A1,IGF1,CSK,ASPH,DYNLL2,VAMP4,SUFU,PINK1,SP100,MYO1C,KAT2A,ZC3H3,BID,BMPR1A,PTPN11,NF1,NDEL1,DIAPH1,KIF5B,GNAQ,NMT1,RAB5A,NUP153,SFN,RANGAP1,CALM1,CASP8,FAF1,THRA,PRKN,TNF,CDK1,PCM1,HTT,CDK5
GO: Biological Process	GO:0001568	blood vessel development		8.031e-10	51	HGF,ITGB1BP1,NR4A1,PPP1R15A,ADD1,ADM,ADRB2,PIK3CA,YAP1,AMOT,AGT,AGTR1,CMA1,FGFR2,QKI,HSPB1,COL1A1,VEGFA,FOXM1,COL4A1,ANPEP,SHC1,APOE,PRCP,RBPJ,SMARCA4,SUFU,SP100,LAMA1,ACE,ITGB1,STAT1,JUN,JUNB,NF1,NFE2,DHCR7,C3,KDR,GPLD1,RTN4,SOCS3,CASP8,LEPR,THBS1,EFNA1,GTF2I,TIE1,EGR1,ENPEP,SMAD7
GO: Biological Process	GO:0001817	regulation of cytokine production		8.066e-10	50	HGF,HLA-A,HLA-B,PER1,UBC,FCN1,PIK3R1,AGT,AGTR1,AGTR2,IL17RA,HSPA1A,HSPB1,HSPD1,ATG5,POLR2H,POLR1C,XRCC5,IFI16,SLAMF1,ZFP36,CSK,PRKCZ,ZC3HAV1,MYD88,TRIM25,SPTBN1,B2M,FADD,IRF1,IRF4,TRIM21,STAT5B,JAK3,NFKB1,C1QBP,C3,ITCH,RARA,REL,RELA,RELB,TRIM27,GSTP1,ACE2,THBS1,ATP6AP2,TNF,PCBP2,HDAC1
GO: Biological Process	GO:0008284	positive regulation of cell proliferation		8.12e-10	64	HGF,HLA-A,MAS1,ITGB1BP1,NR4A1,ADAM10,ADM,ESRP2,FZR1,ADRB2,YAP1,CIAO1,AGT,AGTR1,AGTR2,FGFR2,VCAM1,VEGFA,FOXM1,SLC25A5,SHC1,SHMT2,SLAMF1,IGF1,IGF1R,CSNK2A1,RBPJ,SMARCA4,ATF3,PRKCZ,MYD88,NAP1L1,FADD,BCL2L1,ITGB1,STAT1,STAT3,STAT5B,JAK3,JUN,TSC22D1,BMPR1A,NF1,DLG1,KDR,GNAI2,GNAQ,NOP2,RAB5A,NPM1,TCF3,RARA,FOXP2,CALR,RELA,FGFR1OP,CCNA2,TGM2,OPTN,EGR1,TNF,CDK1,HDAC1,CDK6
GO: Biological Process	GO:0071345	cellular response to cytokine stimulus		8.415e-10	54	RPLP0,HLA-A,HLA-B,HLA-C,RPS2,UBC,IL17RA,MME,HSPA1A,FKBP1A,VCAM1,COL1A1,FOXO3,TRAF7,SAMHD1,IFI16,MADD,RBCK1,ASS1,MYD88,SP100,TRIM25,IMPDH2,GAPDH,B2M,PSMB2,PSMB3,PSMB4,FADD,IRF1,IRF4,TRIM21,KAT2A,TNFRSF10B,PTGER3,STAT1,STAT3,STAT5B,BGN,JAK3,PTPN2,PTPN11,NFKB1,BYSL,KRT18,SOCS3,CASP8,RELA,IL18BP,LEPR,GSTP1,EGR1,PRKN,TNF
GO: Biological Process	GO:0007420	brain development		8.661e-10	56	MAPT,MAS1,USP9X,IKZF1,EZH2,MEN1,AGTR2,CMA1,AK2,FGFR2,COL4A1,FOXO3,BAG3,APP,SLC8A1,IGF1,IGF1R,CSK,RBPJ,SMARCA4,PRKG1,PSEN2,CYP17A1,GART,KAT2A,PHF8,PTGER3,ITGB1,BID,BMPR1A,PTPN11,NF1,NDEL1,PTPRS,BYSL,DIAPH1,PEX5,GNAQ,DNMT1,RARA,CALM1,FOXP2,RTN4,CAST,NR4A2,SEZ6L2,TH,THRA,H3F3A,SDF4,PCDH9,PCM1,HTT,HDAC1,CDK5,CDK6
GO: Biological Process	GO:0032101	regulation of response to external stimulus		8.901e-10	68	CALCOCO2,CFH,HGF,HLA-A,MAS1,PER1,TNIP1,ADAM10,VAMP3,FANCA,ADRB2,UCHL1,AGT,AGTR1,CMA1,IL17RA,HSPB1,VEGFA,HSPD1,ATG5,ATP6V1G1,CPA3,APOE,ZFP36,CASK,IGF1R,PRKG1,POLDIP2,SNRPB2,PINK1,ZC3HAV1,TRAF3IP2,MYD88,GAPDH,B2M,PSMB4,CLASP2,KAT2A,ACE,PTGER3,STAT5B,PTPN2,NDEL1,NFKB1,C1QBP,C2,C3,KDR,MAP1LC3B,NMT1,RAB5A,TARBP2,NR1D2,ITCH,CALM1,CALR,GRK4,SOCS3,RELA,TEAD4,GSTP1,ACE2,TGM2,THBS1,PRKN,TNF,PCBP2,CDK5
GO: Biological Process	GO:0051674	localization of cell		9.075e-10	86	HGF,EPS8,MAPT,USP9X,ITGB1BP1,NR4A1,ADAM10,PIK3CA,AMOT,PIK3R1,AGT,AGTR1,AGTR2,SCNN1B,SCNN1G,IL17RA,SDC2,HSPB1,VCAM1,HSP90AA1,COL1A1,VEGFA,SGK1,SH3KBP1,SHC1,APC,APEX1,APOE,BCAR1,PPIA,SLC8A1,IGF1,IGF1R,CSK,PRCP,VCAN,RBPJ,SMARCA4,PRKCZ,CTNNA1,PRKG1,GIPC1,MYD88,SP100,MYO1C,LAMA1,RAB11A,FADD,CLASP2,ACE,PTGER3,ITGB1,ITGB4,STAT1,STAT3,STAT5B,JAK3,JUN,PTPN11,NF1,NDEL1,PTPRG,ARHGEF7,DIAPH1,C1QBP,PEX5,KDR,R…
GO: Biological Process	GO:0048870	cell motility		9.075e-10	86	HGF,EPS8,MAPT,USP9X,ITGB1BP1,NR4A1,ADAM10,PIK3CA,AMOT,PIK3R1,AGT,AGTR1,AGTR2,SCNN1B,SCNN1G,IL17RA,SDC2,HSPB1,VCAM1,HSP90AA1,COL1A1,VEGFA,SGK1,SH3KBP1,SHC1,APC,APEX1,APOE,BCAR1,PPIA,SLC8A1,IGF1,IGF1R,CSK,PRCP,VCAN,RBPJ,SMARCA4,PRKCZ,CTNNA1,PRKG1,GIPC1,MYD88,SP100,MYO1C,LAMA1,RAB11A,FADD,CLASP2,ACE,PTGER3,ITGB1,ITGB4,STAT1,STAT3,STAT5B,JAK3,JUN,PTPN11,NF1,NDEL1,PTPRG,ARHGEF7,DIAPH1,C1QBP,PEX5,KDR,R…
GO: Biological Process	GO:0051241	negative regulation of multicellular organismal process		9.237e-10	73	HGF,HLA-A,ITGB1BP1,SAV1,EZH2,MEN1,ADM,UBC,ADRB2,AMOT,PIK3R1,AGT,AGTR2,PRMT1,VEGFA,FOXO3,ANPEP,APC,APOE,APP,ZHX2,SLAMF1,ZFP36,MADD,CRY2,IGF1,CSK,RBPJ,PRKACB,CTNNA1,PRKG1,SUFU,SP100,ZBTB16,TRIM25,B2M,IRF1,PTGER3,WNK1,ITGB1,STAT1,STAT3,STAT5B,STK3,JAK3,PTPN2,BMPR1A,PTPN11,NF1,PTPRG,NFE2,NFKB1,C1QBP,ITCH,RARA,CALR,RTN4,REL,RELB,TRIM27,RGS2,GSTP1,THBS1,EFNA1,GTF2I,TIE1,EIF4E,TNF,PCBP2,PCM1,CDK5,SMAD7,…
GO: Biological Process	GO:0043043	peptide biosynthetic process		1.006e-09	53	MAGOH,RPLP0,RPS2,RPS10,PER1,TNIP1,RPS20,RPS21,PPP1R15A,TUFM,HNRNPL,XPO5,QKI,HSPB1,FOXO3,MRPL50,SLC25A5,POLDIP3,POLR2G,APP,ZFP36,PPP1CA,SRRT,IGF1,MRPL14,MRPS15,PINK1,GAPDH,MRPL19,SSB,PTBP1,EIF6,STAT3,KARS,GCLM,NFKB1,C1QBP,MRPL49,TARBP2,NPM1,RARA,CALR,RPSA,RPL14,VARS2,RGS2,THBS1,TRAP1,RPL26L1,EIF4E,TNF,PCBP2,RPL15
GO: Biological Process	GO:2000377	regulation of reactive oxygen species metabolic process		1.007e-09	24	DDAH2,AGT,AGTR1,AGTR2,HSP90AA1,HSPD1,FOXM1,ATG5,FOXO3,CRYAB,IGF1,PRCP,ASS1,SOD2,PINK1,EIF6,STAT3,RAB27A,GSTP1,ACE2,THBS1,TRAP1,PRKN,TNF
GO: Biological Process	GO:0030163	protein catabolic process		1.072e-09	60	PTTG1,HSP90B1,STUB1,USP9X,FZR1,UBC,UBE2B,UBE2D1,UBE2H,UCHL1,USP4,DERL1,RCHY1,KLHL40,APC,XPO1,APOE,FBXL19,SKP1,CTSA,RNF11,RBCK1,PPP2CB,CSNK2A1,SUFU,SNX1,PINK1,GIPC1,TRIM25,PSEN2,AUP1,PSMB2,PSMB3,PSMB4,ACE,PTPN3,USP7,LNX1,USP3,GPLD1,ITCH,NEDD4L,CAST,CASP8,RELA,REN,TBL1XR1,FAF1,ACE2,ERLIN2,SF3B3,LNPEP,FBXO31,CHEK2,PRKN,TNF,CDK1,PCBP2,ENPEP,SMAD7
GO: Biological Process	GO:0040008	regulation of growth		1.193e-09	54	PTTG1,MAPT,SAV1,IKZF1,ACTN3,ADAM10,MEN1,ADRB2,PIK3CA,YAP1,AGT,AGTR1,AGTR2,FGFR2,EXOSC4,VEGFA,FOXM1,SGK1,SHC1,APOE,BCAR1,APP,IFI16,PPIB,CRYAB,IGF1,CSNK2A1,RBPJ,SMARCA2,SMARCA4,CTSG,MYD88,RAB11A,CLASP2,RUVBL2,STAT3,STAT5B,STK3,PTPN11,NDEL1,PEX5,DLG1,C3,SFN,ITCH,NEDD4L,RTN4,SOCS3,FGFR1OP,H3F3A,PRKN,TNF,CDK1,CDK5
GO: Biological Process	GO:0070482	response to oxygen levels		1.252e-09	34	HSP90B1,PPP1R15A,ADM,UBC,UBE2D1,ADRB2,NDRG1,SCNN1B,PKM,ACAA2,HSD11B2,SDC2,VCAM1,COL1A1,VEGFA,SHC1,CRYAB,SLC8A1,IGF1,RBPJ,SOD2,PINK1,PSEN2,STAT5B,NF1,KCND2,KDR,AGTRAP,SOCS3,NR4A2,CCNA2,TH,THBS1,EGR1
GO: Biological Process	GO:0002764	immune response-regulating signaling pathway		1.266e-09	43	HSP90B1,TNIP1,UBC,UBE2D1,PIK3CA,FCN1,PIK3R1,HSPA1A,HSP90AA1,HSPD1,FOS,SHC1,BCAR1,SKP1,CRK,RBCK1,CSK,PRKACB,ZC3HAV1,MYD88,PSEN2,MYO1C,PSMB2,PSMB3,PSMB4,FADD,IRF1,TAB2,IRF4,PTPN2,JUN,NFKB1,MAPKAPK3,C1QBP,GPLD1,ITCH,TANK,CALM1,CASP8,RELA,RELB,ARPC3,TNF
GO: Biological Process	GO:0034504	protein localization to nucleus		1.272e-09	37	CCT3,NUP62,PIK3R1,AGT,AGTR2,HSP90AA1,COL1A1,RAE1,XPO1,RBCK1,CRY2,TXNIP,IGF1,IPO9,LZTS2,SUFU,TOR1AIP1,ZBTB16,SPTBN1,STAT3,JAK3,JUN,BMPR1A,NF1,GNAQ,KPNB1,NPM1,CALR,WRAP53,FAF1,CCT6A,THRA,TNF,CDK1,HTT,IPO11,HDGF
GO: Biological Process	GO:0070647	protein modification by small protein conjugation or removal		1.452e-09	68	PTTG1,STUB1,USP9X,NUP62,HNRNPC,FZR1,UBC,UBE2B,UBE2D1,ADRB2,UBE2H,UCHL1,COPS7B,USP4,HSPA1A,FKBP1A,HSP90AA1,ATG5,TRAF7,RAE1,DERL1,RCHY1,KLHL40,SHMT2,CBX4,SKP1,BABAM2,RNF11,TRIM23,RBCK1,SUFU,PINK1,SART3,SP100,ZBTB16,TRIM25,PSEN2,KCMF1,PSMB2,PSMB3,PSMB4,TRIM21,KAT2A,USP7,LNX1,USP3,MED12,NUP153,NPM1,RANGAP1,ITCH,TRIM2,NEDD4L,MID2,MED31,SOCS3,TRIM27,EGR1,LNPEP,FBXO31,FANCI,PRKN,CDK1,TOP2A,TP53BP1,PCNA,…
GO: Biological Process	GO:2001237	negative regulation of extrinsic apoptotic signaling pathway		1.467e-09	19	HGF,YAP1,HSPA1A,VEGFA,IGF1,CTNNA1,ZMYND11,PSEN2,FADD,BCL2L1,TNFRSF10B,CFLAR,GCLM,CASP8,RELA,GSTP1,THBS1,TNF,HTT
GO: Biological Process	GO:1903320	regulation of protein modification by small protein conjugation or removal		1.569e-09	31	STUB1,FZR1,UBC,UBE2D1,ADRB2,USP4,HSPA1A,FKBP1A,HSP90AA1,ATG5,TRAF7,DERL1,RCHY1,KLHL40,SKP1,SUFU,PINK1,SART3,PSEN2,PSMB2,PSMB3,PSMB4,TRIM21,NPM1,ITCH,EGR1,FANCI,PRKN,CDK1,CDK5,SMAD7
GO: Biological Process	GO:0007010	cytoskeleton organization		1.59e-09	74	EPS8,HSP90B1,MAP4,MAPT,ITGB1BP1,SYNPO,PARVB,DTNBP1,MEF2A,ADD1,UBE2B,AMOT,PIK3R1,MKLN1,AGFG1,MLH1,SLAIN2,FLNB,SGK1,CNTNAP1,SH3KBP1,NTMT1,TUBB,SHC1,APC,XPO1,APOE,BCAR1,CRK,CRYAB,PTPA,FHOD1,PRKAR1A,RACGAP1,PRKCZ,CTNNA1,PRKG1,LZTS2,VAMP4,MYO1C,GAPDH,PCLAF,SPTBN1,HSPH1,RAB11A,CLASP2,ITGB1,CFLAR,NF1,NDEL1,DIAPH1,DLG1,WASF1,KIF11,KPNB1,NPHP1,NPM1,KRT18,CALR,TRIM27,FGFR1OP,RGS2,ARPC3,GSN,CHEK2,PRKN,TNF,C…
GO: Biological Process	GO:0051130	positive regulation of cellular component organization		2.025e-09	78	CALCOCO2,HGF,STUB1,CCT3,MAPT,ITGB1BP1,IKZF1,SYNPO,EZH2,HNRNPA1,ADD1,MEN1,UBE2B,ADRB2,AMOT,PIK3R1,AGT,QKI,HSPA1L,HSP90AA1,COL1A1,VEGFA,ATG5,SLAIN2,SGK1,APC,DDX56,APOE,YWHAG,IGF1,IGF1R,FHOD1,DYNLL2,CUX1,PINK1,SART3,MYO1C,SPTBN1,B2M,RAB11A,CLASP2,KAT2A,PTBP1,ITGB1,RUVBL2,BID,JUN,NDEL1,ARHGEF7,C1QBP,DLG1,C2,C3,KDR,KIF5B,NMT1,WASF1,RAB27A,DNMT1,SFN,NPM1,NEDD4L,CALR,CASP8,WRAP53,TRIM27,RGS2,ARPC3,FAF1,…
GO: Biological Process	GO:0050886	endocrine process		2.086e-09	18	ACVR2A,AGT,AGTR1,AGTR2,CMA1,MME,HSD11B2,CPA3,CRY2,CTSG,CYP11B1,CYP11B2,ACE,PTPN11,REN,ACE2,ATP6AP2,ENPEP
GO: Biological Process	GO:0034622	cellular protein-containing complex assembly		2.137e-09	66	EPS8,EPS15,STUB1,MAPT,RPS2,MBNL1,RPS10,IKZF1,VPS16,ADD1,VAMP3,SNAP29,UBC,HIST1H2BE,HIST1H2BI,ADRB2,HIST2H2BE,PRMT5,USP4,FKBP1A,SMYD3,HSP90AA1,HSPD1,SLAIN2,SET,SRSF1,SGK1,APC,SLU7,DHX30,CRYAB,PDE4DIP,SMARCA2,SMARCA4,VAMP4,SNRNP200,PINK1,SART3,MYO1C,SPTBN1,NAP1L1,CLASP2,EIF6,NDEL1,DIAPH1,C1QBP,DLG1,WASF1,TARBP2,NUP153,KPNB1,NPM1,SCO2,CALR,RTN4,RPSA,TRIM27,RGS2,ARPC3,GSN,GTF2H1,THRA,HIST1H2BD,H3F3A,…
GO: Biological Process	GO:0022414	reproductive process		2.244e-09	88	PTTG1,MAGOH,HLA-A,CCT3,MAPT,MAS1,USP9X,NUP62,ACVR2A,MEN1,FANCA,ADM,FZR1,UBE2B,ADRB2,AGT,AGFG1,MLH1,FGFR2,HSD11B2,QKI,HSPA1L,VCAM1,VDR,VEGFA,FOXO3,ADAMTS2,FOS,APC,APP,PPP1CA,SLC8A1,IGF1,IGF1R,RBPJ,PRKACB,SMARCA2,PRKAR1A,SMARCA4,RACGAP1,CTNNA1,ZBTB16,CYP17A1,CLASP2,BCL2L1,BCL2L2,ACE,PTGER3,ITGB1,ITGB4,STAT3,STAT5B,CSDE1,STK3,JUNB,BMPR1A,PTPN11,NFE2,GLRB,BYSL,C1QBP,DLG1,KDR,GNAQ,TARBP2,NPHP1,RARA,CA…
GO: Biological Process	GO:0006403	RNA localization		2.244e-09	26	MAGOH,CCT3,NUP62,HNRNPA1,XPO5,AGFG1,QKI,NXF1,SRSF1,RAE1,POLDIP3,SLU7,XPO1,MYO1C,RUVBL2,ZC3H3,FIP1L1,MVP,NUP153,NPM1,RPSA,WRAP53,CCT6A,EIF4E,DDX39A,HTT
GO: Biological Process	GO:0051050	positive regulation of transport		2.389e-09	69	ABCA1,ACAT2,ITGB1BP1,ACVR2A,DTNBP1,ADD1,VAMP3,ADRB2,FCN1,PIK3R1,AGT,AGTR1,AGTR2,IL17RA,HSPA1L,HSP90AA1,VEGFA,HSPD1,ATG5,SGK1,APOE,PPIA,SLAMF1,YWHAG,RBCK1,CASK,IGF1,ASPH,DYNLL2,PRKCZ,PRKG1,GABBR1,PINK1,AHCYL1,MYO1C,SPTBN1,B2M,CLASP2,KAT2A,PTBP1,WNK1,ITGB1,BID,JAK3,BMPR1A,PTPN11,ARHGEF7,DLG1,C2,C3,KIF5B,MAP1LC3B,NMT1,RAB5A,RAB27A,SFN,GPLD1,NEDD4L,CALM1,CALR,RTN4,CASP8,LEPR,PRKN,TNF,CDK1,PCM1,HTT,CD…
GO: Biological Process	GO:0000003	reproduction		2.394e-09	88	PTTG1,MAGOH,HLA-A,CCT3,MAPT,MAS1,USP9X,NUP62,ACVR2A,MEN1,FANCA,ADM,FZR1,UBE2B,ADRB2,AGT,AGFG1,MLH1,FGFR2,HSD11B2,QKI,HSPA1L,VCAM1,VDR,VEGFA,FOXO3,ADAMTS2,FOS,APC,APP,PPP1CA,SLC8A1,IGF1,IGF1R,RBPJ,PRKACB,SMARCA2,PRKAR1A,SMARCA4,RACGAP1,CTNNA1,ZBTB16,CYP17A1,CLASP2,BCL2L1,BCL2L2,ACE,PTGER3,ITGB1,ITGB4,STAT3,STAT5B,CSDE1,STK3,JUNB,BMPR1A,PTPN11,NFE2,GLRB,BYSL,C1QBP,DLG1,KDR,GNAQ,TARBP2,NPHP1,RARA,CA…
GO: Biological Process	GO:0014074	response to purine-containing compound		2.639e-09	23	HSP90B1,PER1,PPP1R15A,PIK3R1,FKBP1A,SDC2,COL1A1,FOXM1,FOS,APEX1,APP,SLC8A1,IGF1,ASPH,ASS1,CYP17A1,STAT1,JUN,JUNB,JUND,DNMT1,RELA,REN
GO: Biological Process	GO:0051604	protein maturation		2.73e-09	35	CFH,STUB1,PPP1R15A,ADAM10,AGT,CMA1,MME,FKBP1A,HSPD1,ADAMTS2,CPA3,IFI16,ASPH,PRKACB,CTSG,PSEN2,FADD,TNFRSF10B,ACE,STAT1,BID,C1QBP,C2,C3,CALR,CASP8,REN,GSN,ACE2,THBS1,ATP6AP2,CYCS,CLEC3B,TNF,ENPEP
GO: Biological Process	GO:0043604	amide biosynthetic process		2.829e-09	56	MAGOH,RPLP0,RPS2,RPS10,PER1,TNIP1,RPS20,RPS21,PPP1R15A,TUFM,HNRNPL,XPO5,QKI,HSPB1,FOXO3,MRPL50,SLC25A5,POLDIP3,POLR2G,APP,ZFP36,PPP1CA,SRRT,IGF1,MRPL14,ASS1,MRPS15,PINK1,GAPDH,GART,MRPL19,SSB,PTBP1,EIF6,STAT3,KARS,GCLM,NFKB1,C1QBP,MRPL49,TARBP2,NPM1,RARA,CALR,RPSA,RPL14,VARS2,RGS2,THBS1,TRAP1,RPL26L1,EIF4E,TNF,PCBP2,HTT,RPL15
GO: Biological Process	GO:0008625	extrinsic apoptotic signaling pathway via death domain receptors		2.859e-09	17	HGF,PIK3R1,BAG3,MADD,ATF3,SP100,PSEN2,FADD,TNFRSF10B,BID,STK3,CFLAR,NF1,CASP8,FAF1,THBS1,TNF
GO: Biological Process	GO:0050878	regulation of body fluid levels		3.371e-09	44	DTNBP1,VAMP3,ADRB2,CLCNKB,PIK3CA,PIK3R1,SCNN1A,SCNN1B,SCNN1G,HSD11B2,HSPB1,VDR,COL1A1,VEGFA,ATG5,APOE,MADD,MYL12A,PRCP,PRKACB,PRKAR1A,PRKG1,SLC4A5,CYP11B1,CYP11B2,RAB11A,IRF1,PTGER3,WNK1,STAT5B,PTPN11,NFE2,C1QBP,C3,GNAQ,MAP1LC3B,RAB5A,RAB27A,SFN,THBS1,CBX5,H3F3A,LNPK,HDAC1
GO: Biological Process	GO:0043524	negative regulation of neuron apoptotic process		3.422e-09	22	PIK3CA,AGT,AGTR1,AGTR2,VEGFA,HSPD1,SET,ITSN1,APOE,SOD2,PINK1,HSPH1,BCL2L1,JUN,GCLM,KDR,NONO,NR4A2,OPTN,PRKN,HTT,HDAC1
GO: Biological Process	GO:0030334	regulation of cell migration		3.452e-09	54	HGF,ITGB1BP1,ADAM10,AMOT,PIK3R1,AGT,AGTR2,HSPB1,COL1A1,VEGFA,SGK1,APC,APEX1,APOE,BCAR1,SLC8A1,IGF1,IGF1R,PRCP,RBPJ,SMARCA4,PRKG1,MYD88,SP100,MYO1C,LAMA1,RAB11A,FADD,CLASP2,ACE,PTGER3,ITGB1,STAT3,JUN,NF1,PTPRG,ARHGEF7,DIAPH1,C1QBP,KDR,RAB5A,GPLD1,CALR,RTN4,FGFR1OP,GSN,THBS1,EFNA1,TIE1,EGR1,FBXO31,TNF,CDK5,SMAD7
GO: Biological Process	GO:0043627	response to estrogen		3.452e-09	27	EZH2,ADRB2,AGTR1,HSP90AA1,COL1A1,STRN3,CRYAB,TXNIP,IGF1,ASS1,CTNNA1,TRIM25,PTGER3,RUVBL2,STAT3,STAT5B,BID,C3,DNMT1,RARA,CALR,SOCS3,CASP8,CCNA2,GSTM3,GSTP1,TH
GO: Biological Process	GO:0048661	positive regulation of smooth muscle cell proliferation		3.731e-09	16	AGT,FGFR2,VEGFA,SHC1,IGF1,IGF1R,RBPJ,MYD88,STAT1,STAT5B,JUN,GNAQ,RAB5A,TGM2,EGR1,TNF
GO: Biological Process	GO:0006457	protein folding		4.16e-09	27	HSP90B1,STUB1,CCT3,HSPA1A,FKBP1A,HSPA1L,HSP90AA1,HSPD1,DNAJB1,BAG3,PPIA,PPIB,CRYAB,CSNK2A1,ERP44,B2M,HSPH1,RUVBL2,ST13,GANAB,GNAI2,GNAI3,GNB3,CALR,CCT6A,PDIA6,TRAP1
GO: Biological Process	GO:0019083	viral transcription		4.649e-09	23	RPLP0,RPS2,RPS10,RPS20,RPS21,NUP62,RAE1,POLR2C,POLR2G,POLR2H,SMARCA4,SP100,TRIM21,JUN,TARBP2,NUP153,MID2,RPSA,RPL14,TRIM27,RPL26L1,HDAC1,RPL15
GO: Biological Process	GO:0036293	response to decreased oxygen levels		4.827e-09	32	HSP90B1,PPP1R15A,ADM,UBC,UBE2D1,ADRB2,NDRG1,SCNN1B,PKM,ACAA2,HSD11B2,SDC2,VCAM1,VEGFA,SHC1,CRYAB,SLC8A1,IGF1,RBPJ,PINK1,PSEN2,STAT5B,NF1,KCND2,KDR,AGTRAP,SOCS3,NR4A2,CCNA2,TH,THBS1,EGR1
GO: Biological Process	GO:0002253	activation of immune response		4.899e-09	43	CFH,HSP90B1,TNIP1,UBC,UBE2D1,PIK3CA,FCN1,PIK3R1,HSPA1A,HSP90AA1,HSPD1,BCAR1,SKP1,IFI16,CRK,RBCK1,CSK,PRKACB,ZC3HAV1,MYD88,PSEN2,MYO1C,PSMB2,PSMB3,PSMB4,FADD,IRF1,TAB2,IRF4,PTPN2,NFKB1,MAPKAPK3,C1QBP,C2,C3,GPLD1,ITCH,TANK,CASP8,RELA,RELB,ARPC3,TNF
GO: Biological Process	GO:0048699	generation of neurons		4.977e-09	88	HGF,HLA-A,MAP4,MAPT,USP9X,IKZF1,DTNBP1,EZH2,MEF2A,ADM,YAP1,UCHL1,PRMT5,PRMT1,FGFR2,QKI,SDC2,HSP90AA1,VEGFA,FOXO3,SGK1,CNTNAP1,SHC1,APC,DDX56,APOE,APP,XRCC5,ZHX2,PPIA,YWHAG,SRRT,IGF1R,RBPJ,DYNLL2,RACGAP1,PRKCZ,CTNNA1,PRKG1,SUFU,CUX1,SOD2,SPTBN1,B2M,LAMA1,RAB11A,CLASP2,PTBP1,ACE,PTGER3,WNK1,ITGB1,STAT3,JUN,BMPR1A,PTPN11,NF1,NDEL1,PTPRG,BYSL,DIAPH1,PEX5,KDR,KIF5B,GNAQ,DNMT1,NPHP1,RAB35,TCF3,ZEB1,RAR…
GO: Biological Process	GO:2000145	regulation of cell motility		5.105e-09	56	HGF,ITGB1BP1,ADAM10,AMOT,PIK3R1,AGT,AGTR2,HSPB1,COL1A1,VEGFA,SGK1,APC,APEX1,APOE,BCAR1,SLC8A1,IGF1,IGF1R,PRCP,RBPJ,SMARCA4,CTNNA1,PRKG1,MYD88,SP100,MYO1C,LAMA1,RAB11A,FADD,CLASP2,ACE,PTGER3,ITGB1,STAT3,JUN,NF1,PTPRG,ARHGEF7,DIAPH1,C1QBP,KDR,RAB5A,GPLD1,CALR,RTN4,FGFR1OP,GSN,THBS1,EFNA1,TIE1,EGR1,FBXO31,TNF,CDK5,SMAD7,CDK6
GO: Biological Process	GO:0042692	muscle cell differentiation		5.303e-09	37	MBNL1,EZH2,MEF2A,ADM,NLN,PIK3R1,UCHL1,AGT,AGTR2,FGFR2,QKI,SMYD3,VEGFA,ATG5,KLHL40,SLC8A1,IGF1,RBPJ,SMARCA2,PRKAR1A,SMARCA4,CTNNA1,PRKG1,KAT2A,PTBP1,ITGB1,CFLAR,TCF3,ZEB1,RARA,CALR,CAST,THRA,H3F3A,TNF,CDK1,HDAC1
GO: Biological Process	GO:0000377	RNA splicing, via transesterification reactions with bulged adenosine as nucleophile		5.31e-09	31	MAGOH,SAP18,MBNL1,HNRNPA1,HNRNPC,HNRNPL,ESRP2,PRMT5,USP4,SRSF1,POLR2C,POLR2G,POLR2H,SLU7,SRRT,FUS,SNRPB2,SNRNP200,SART3,PTBP1,C1QBP,FIP1L1,NONO,NPM1,NUDT21,PHF5A,SF3B3,DAZAP1,DDX20,DDX39A,PCBP2
GO: Biological Process	GO:0000398	mRNA splicing, via spliceosome		5.31e-09	31	MAGOH,SAP18,MBNL1,HNRNPA1,HNRNPC,HNRNPL,ESRP2,PRMT5,USP4,SRSF1,POLR2C,POLR2G,POLR2H,SLU7,SRRT,FUS,SNRPB2,SNRNP200,SART3,PTBP1,C1QBP,FIP1L1,NONO,NPM1,NUDT21,PHF5A,SF3B3,DAZAP1,DDX20,DDX39A,PCBP2
GO: Biological Process	GO:0002218	activation of innate immune response		5.887e-09	28	HSP90B1,TNIP1,UBC,UBE2D1,FCN1,HSPA1A,HSPD1,SKP1,IFI16,PRKACB,ZC3HAV1,MYD88,PSMB2,PSMB3,PSMB4,FADD,IRF1,TAB2,IRF4,NFKB1,MAPKAPK3,C1QBP,ITCH,TANK,CASP8,RELA,RELB,TNF
GO: Biological Process	GO:0071214	cellular response to abiotic stimulus		6.707e-09	31	PPP1R15A,YAP1,PIK3R1,AGT,MME,COL1A1,BAG3,XRCC5,IFI16,CRY2,CRYAB,IGF1,MYD88,FADD,IRF1,BCL2L1,TNFRSF10B,ITGB1,RUVBL2,NFKB1,NMT1,GPLD1,CALM1,GRK4,CASP8,RELB,RDH11,EGR1,ELK1,TP53BP1,PCNA
GO: Biological Process	GO:0048514	blood vessel morphogenesis		6.95e-09	44	HGF,ITGB1BP1,NR4A1,PPP1R15A,ADD1,ADM,ADRB2,PIK3CA,YAP1,AMOT,AGT,CMA1,FGFR2,QKI,HSPB1,VEGFA,FOXM1,COL4A1,ANPEP,SHC1,APOE,PRCP,RBPJ,SMARCA4,SP100,LAMA1,ACE,ITGB1,STAT1,JUN,JUNB,NF1,C3,KDR,GPLD1,RTN4,CASP8,LEPR,THBS1,EFNA1,GTF2I,TIE1,ENPEP,SMAD7
GO: Biological Process	GO:0006974	cellular response to DNA damage stimulus		6.969e-09	56	PTTG1,STUB1,CHD2,PPP1R15A,MEN1,FANCA,FZR1,UBC,UBE2B,NDRG1,YAP1,PIK3R1,COPS7B,MLH1,PRMT1,HSPA1A,FOXM1,FOXO3,RCHY1,SGK1,POLR2C,POLR2G,POLR2H,APC,APEX1,XRCC5,IFI16,BABAM2,CRY2,SOD2,SP100,TRIM25,PCLAF,BCL2L1,BCL2L2,RUVBL2,BID,PTPN11,USP7,MMS19,USP3,NONO,SFN,NPAS2,NPM1,CCNA2,GTF2H1,FBXO31,FANCI,CHEK2,TNF,CDK1,DDX39A,TOP2A,TP53BP1,PCNA
GO: Biological Process	GO:0000375	RNA splicing, via transesterification reactions		7.244e-09	31	MAGOH,SAP18,MBNL1,HNRNPA1,HNRNPC,HNRNPL,ESRP2,PRMT5,USP4,SRSF1,POLR2C,POLR2G,POLR2H,SLU7,SRRT,FUS,SNRPB2,SNRNP200,SART3,PTBP1,C1QBP,FIP1L1,NONO,NPM1,NUDT21,PHF5A,SF3B3,DAZAP1,DDX20,DDX39A,PCBP2
GO: Biological Process	GO:0007507	heart development		7.692e-09	46	SAV1,MEF2A,ADM,FBN1,YAP1,AGT,AGTR1,AGTR2,FGFR2,FKBP1A,VCAM1,VEGFA,ATG5,SHC1,SLC8A1,VCAN,RBPJ,PRKAR1A,SMARCA4,PRKG1,SUFU,SOD2,FADD,TAB2,KAT2A,ACE,ITGB1,STK3,JUN,BMPR1A,PTPN11,NF1,KDR,GNAQ,MED12,RARA,CALR,RTN4,DVL2,CASP8,TH,THBS1,EFNA1,CDK1,PCNA,SMAD7
GO: Biological Process	GO:0043901	negative regulation of multi-organism process		7.733e-09	22	TNIP1,FCN1,IFI16,IGF1,CTSG,ZC3HAV1,MYD88,SP100,TRIM25,TRIM21,STAT1,JUN,C1QBP,TARBP2,ITCH,MID2,TRIM27,GSN,PRKN,TNF,PCBP2,HDAC1
GO: Biological Process	GO:0001775	cell activation		7.735e-09	65	HLA-A,IKZF1,ADAM10,VAMP3,FANCA,ADRB2,NDRG1,PIK3CA,PIK3R1,PRMT5,AGT,MLH1,IL17RA,FKBP1A,HSPB1,VCAM1,HSP90AA1,COL1A1,HSPD1,ATG5,APC,POU2F2,APOE,SLAMF1,MYL12A,IGF1,CSK,RBPJ,PRKAR1A,PRKCZ,PRKG1,MYD88,ZBTB16,IMPDH2,PSEN2,B2M,HSPH1,FADD,IRF1,IRF4,PTGER3,ITGB1,DDOST,STAT5B,JAK3,PTPN2,JUN,PTPN11,GADD45G,DLG1,GNAQ,RAB27A,TCF3,ZEB1,ITCH,RARA,CAST,CASP8,RELB,LEPR,GSN,THBS1,EGR1,TNF,CDK6
GO: Biological Process	GO:0070486	leukocyte aggregation		7.971e-09	42	HLA-A,IKZF1,FANCA,PIK3CA,PIK3R1,FKBP1A,VCAM1,HSP90AA1,HSPD1,ATG5,APC,SLAMF1,IGF1,CSK,PRKAR1A,PRKCZ,ZBTB16,PSEN2,B2M,HSPH1,FADD,IRF1,IRF4,DDOST,STAT5B,JAK3,PTPN2,PTPN11,GADD45G,DLG1,RAB27A,TCF3,ZEB1,ITCH,RARA,CASP8,RELB,LEPR,GSN,GSTP1,EGR1,CDK6
GO: Biological Process	GO:0032355	response to estradiol		7.992e-09	21	EZH2,COL1A1,STRN3,CRYAB,TXNIP,IGF1,ASS1,PTGER3,RUVBL2,STAT3,STAT5B,BID,C3,DNMT1,RARA,CALR,SOCS3,CASP8,CCNA2,GSTP1,TH
GO: Biological Process	GO:0010038	response to metal ion		8.391e-09	34	MEF2A,NDRG1,VCAM1,FOS,APP,TXNIP,ASPH,ASS1,FUS,AHCYL1,CYP11B1,CYP11B2,B2M,JUN,JUNB,JUND,KCNJ1,NFKB1,C3,DNMT1,GPLD1,NEDD4L,CALM1,CALR,CASP8,GSN,GSTP1,TH,THBS1,TK1,PRKN,CDK1,PCNA,HTT
GO: Biological Process	GO:0010638	positive regulation of organelle organization		8.827e-09	47	CALCOCO2,CCT3,MAPT,ITGB1BP1,SYNPO,HNRNPA1,MEN1,UBE2B,ADRB2,AMOT,HSPA1L,VEGFA,ATG5,SLAIN2,APC,YWHAG,IGF1,IGF1R,FHOD1,DYNLL2,PINK1,SART3,MYO1C,KAT2A,PTBP1,RUVBL2,BID,C1QBP,DLG1,KDR,KIF5B,NMT1,WASF1,DNMT1,SFN,NPM1,CASP8,WRAP53,TRIM27,RGS2,ARPC3,GSN,CCT6A,PRKN,TNF,HTT,CDK5
GO: Biological Process	GO:0001666	response to hypoxia		9.11e-09	31	HSP90B1,ADM,UBC,UBE2D1,ADRB2,NDRG1,SCNN1B,PKM,ACAA2,HSD11B2,SDC2,VCAM1,VEGFA,SHC1,CRYAB,SLC8A1,IGF1,RBPJ,PINK1,PSEN2,STAT5B,NF1,KCND2,KDR,AGTRAP,SOCS3,NR4A2,CCNA2,TH,THBS1,EGR1
GO: Biological Process	GO:0008380	RNA splicing		9.238e-09	36	MAGOH,SAP18,MBNL1,HNRNPA1,HNRNPC,HNRNPL,ESRP2,PIK3R1,AHNAK,PRMT5,ZRANB2,USP4,QKI,HSPA1A,SRSF1,POLR2C,POLR2G,POLR2H,SLU7,SRRT,FUS,SNRPB2,SNRNP200,SART3,PTBP1,C1QBP,FIP1L1,NONO,NPM1,NUDT21,PHF5A,SF3B3,DAZAP1,DDX20,DDX39A,PCBP2
GO: Biological Process	GO:0051336	regulation of hydrolase activity		9.38e-09	81	HGF,PTTG1,HSP90B1,ITGB1BP1,NR4A1,PPP1R15A,EZH2,MEN1,ADRB2,AMOT,AGT,AGTR1,AGTR2,AGFG1,FGFR2,HSPA1A,FKBP1A,VEGFA,HSPD1,DNAJB1,SET,RGS5,ITSN1,SHC1,APP,IFI16,CRK,MADD,CRY2,CRYAB,PTPA,IGF1,CSNK2A1,VCAN,ASPH,CST1,CST2,RACGAP1,PRKCZ,PRKG1,TOR1AIP1,PINK1,ZC3HAV1,TBC1D9B,PPP2R2D,SPTBN1,FADD,BCL2L1,TNFRSF10B,WNK1,ITGB1,STAT1,STAT3,BID,CFLAR,JAK3,JUN,NF1,NDEL1,ARHGEF7,C3,GNAQ,SFN,NPM1,GPLD1,RANGAP1,CALM1,CA…
GO: Biological Process	GO:0006397	mRNA processing		9.99e-09	40	MAGOH,SAP18,MBNL1,HNRNPA1,HNRNPC,HNRNPL,ESRP2,PRMT5,ZRANB2,USP4,QKI,HSPA1A,SRSF1,POLDIP3,POLR2C,POLR2G,POLR2H,SLU7,APP,ZFP36,SRRT,FUS,SNRPB2,SNRNP200,SART3,AHCYL1,PTBP1,ZC3H3,C1QBP,FIP1L1,NONO,NPM1,NUDT21,PHF5A,GTF2H1,SF3B3,DAZAP1,DDX20,DDX39A,PCBP2
GO: Biological Process	GO:0006605	protein targeting		1.019e-08	52	RPLP0,RPS2,ITGB1BP1,RPS10,RPS20,RPS21,NUP62,PIK3R1,AGT,AGTR2,TIMM44,HSPA1L,HSP90AA1,VTI1B,RAE1,AP3M1,YWHAG,RBCK1,CRY2,TXNIP,IGF1,IPO9,SUFU,PINK1,GIPC1,MYO1C,SPTBN1,KAT2A,STAT3,BID,JAK3,JUN,BMPR1A,NF1,PEX5,GNAQ,RAB27A,KPNB1,RPSA,RPL14,FAF1,OPTN,THRA,RPL26L1,SCARB2,PRKN,TNF,CDK1,HTT,RPL15,IPO11,CDK5
GO: Biological Process	GO:0042493	response to drug		1.123e-08	40	ABCA1,RPN2,MAS1,PPP1R15A,UBE2B,HSD11B2,COL1A1,ATG5,FOS,APC,APEX1,XPO1,TXNIP,SLC8A1,ASS1,SOD2,CYP17A1,B2M,PTGER3,ITGB1,STAT1,STAT3,JUN,JUNB,JUND,GCLM,KDR,DNMT1,GPLD1,TCF3,CALR,SOCS3,RELA,REN,TH,THBS1,THRA,CHEK2,CDK1,ENO3
GO: Biological Process	GO:0045937	positive regulation of phosphate metabolic process		1.157e-08	70	HGF,ABCA1,MAS1,ITGB1BP1,ACTN3,ACVR2A,PPP1R15A,EZH2,ADM,UBC,ADRB2,PIK3CA,PIK3R1,AGT,AGTR1,AGTR2,PRMT1,FGFR2,SMYD3,VEGFA,TRAF7,ITSN1,SHC1,APOE,SLAMF1,CRK,MADD,PTPA,IGF1,IGF1R,CSK,PRKACB,PRKAR1A,PRKCZ,PINK1,MYD88,HSPH1,TAB2,TNFRSF10B,ACE,PTGER3,ITGB1,STAT3,STK3,JUN,BMPR1A,PTPN11,NF1,GADD45G,MAPKAPK3,DLG1,C3,KDR,GNAI2,NPM1,GPLD1,RARA,CALM1,SOCS3,DVL2,GRM5,LEPR,THBS1,EFNA1,CHEK2,PRKN,TNF,CDK1,HDAC1,CD…
GO: Biological Process	GO:0010562	positive regulation of phosphorus metabolic process		1.157e-08	70	HGF,ABCA1,MAS1,ITGB1BP1,ACTN3,ACVR2A,PPP1R15A,EZH2,ADM,UBC,ADRB2,PIK3CA,PIK3R1,AGT,AGTR1,AGTR2,PRMT1,FGFR2,SMYD3,VEGFA,TRAF7,ITSN1,SHC1,APOE,SLAMF1,CRK,MADD,PTPA,IGF1,IGF1R,CSK,PRKACB,PRKAR1A,PRKCZ,PINK1,MYD88,HSPH1,TAB2,TNFRSF10B,ACE,PTGER3,ITGB1,STAT3,STK3,JUN,BMPR1A,PTPN11,NF1,GADD45G,MAPKAPK3,DLG1,C3,KDR,GNAI2,NPM1,GPLD1,RARA,CALM1,SOCS3,DVL2,GRM5,LEPR,THBS1,EFNA1,CHEK2,PRKN,TNF,CDK1,HDAC1,CD…
GO: Biological Process	GO:0002758	innate immune response-activating signal transduction		1.217e-08	27	HSP90B1,TNIP1,UBC,UBE2D1,FCN1,HSPA1A,HSPD1,SKP1,PRKACB,ZC3HAV1,MYD88,PSMB2,PSMB3,PSMB4,FADD,IRF1,TAB2,IRF4,NFKB1,MAPKAPK3,C1QBP,ITCH,TANK,CASP8,RELA,RELB,TNF
GO: Biological Process	GO:0022603	regulation of anatomical structure morphogenesis		1.243e-08	70	HGF,EPS8,MAP4,MAPT,ITGB1BP1,PARVB,PPP1R15A,EZH2,ADD1,ADM,UBC,ADRB2,AMOT,AGT,AGTR1,AGTR2,CMA1,MKLN1,FGFR2,SDC2,HSPB1,VDR,COL1A1,VEGFA,ATG5,SGK1,SH3KBP1,APC,APOE,MYL12A,RBPJ,CUX1,PINK1,SP100,TBC1D9B,PSMB2,PSMB3,PSMB4,RAB11A,CLASP2,STAT1,CFLAR,BMPR1A,NF1,NDEL1,NFE2,ARHGEF7,DIAPH1,C1QBP,DLG1,C3,KDR,MED12,NEDD4L,FOXP2,CALR,RTN4,DVL2,GSN,THBS1,EFNA1,GTF2I,TIE1,FBXO31,PRKN,TNF,EPB41L2,HTT,CDK5,SMAD7
GO: Biological Process	GO:0051270	regulation of cellular component movement		1.408e-08	58	HGF,MAPT,ITGB1BP1,ADAM10,AMOT,PIK3R1,AGT,AGTR2,HSPB1,COL1A1,VEGFA,SGK1,APC,APEX1,APOE,BCAR1,SLC8A1,IGF1,IGF1R,PRCP,RBPJ,SMARCA4,CTNNA1,PRKG1,MYD88,SP100,MYO1C,LAMA1,RAB11A,FADD,CLASP2,ACE,PTGER3,ITGB1,STAT3,STAT5B,JUN,NF1,PTPRG,ARHGEF7,DIAPH1,C1QBP,KDR,RAB5A,GPLD1,CALR,RTN4,FGFR1OP,GSN,THBS1,EFNA1,TIE1,EGR1,FBXO31,TNF,CDK5,SMAD7,CDK6
GO: Biological Process	GO:0048660	regulation of smooth muscle cell proliferation		1.421e-08	19	PIK3R1,AGT,FGFR2,VEGFA,SHC1,XRCC5,IGF1,IGF1R,RBPJ,MYD88,STAT1,STAT5B,JUN,GNAQ,RAB5A,ACE2,TGM2,EGR1,TNF
GO: Biological Process	GO:0008637	apoptotic mitochondrial changes		1.421e-08	19	HGF,ACAA2,HSPA1A,HSPD1,SLC25A5,YWHAG,PPP2CB,IGF1,DYNLL2,SOD2,PINK1,BCL2L1,BID,JUN,GCLM,NMT1,SFN,CASP8,PRKN
GO: Biological Process	GO:0031099	regeneration		1.45e-08	24	HGF,EZH2,ADM,ADRB2,PRMT5,PKM,SHC1,APOE,IGF1,IGF1R,CTNNA1,ACE,CFLAR,JUN,PTPN3,NDEL1,RTN4,SOCS3,CAST,GSN,CCNA2,GSTP1,CDK1,ENO3
GO: Biological Process	GO:0070489	T cell aggregation		1.533e-08	41	HLA-A,IKZF1,FANCA,PIK3CA,PIK3R1,FKBP1A,VCAM1,HSP90AA1,HSPD1,ATG5,APC,SLAMF1,IGF1,CSK,PRKAR1A,PRKCZ,ZBTB16,PSEN2,B2M,HSPH1,FADD,IRF1,IRF4,DDOST,STAT5B,JAK3,PTPN2,PTPN11,GADD45G,DLG1,RAB27A,TCF3,ZEB1,ITCH,RARA,CASP8,RELB,LEPR,GSN,EGR1,CDK6
GO: Biological Process	GO:0042110	T cell activation		1.533e-08	41	HLA-A,IKZF1,FANCA,PIK3CA,PIK3R1,FKBP1A,VCAM1,HSP90AA1,HSPD1,ATG5,APC,SLAMF1,IGF1,CSK,PRKAR1A,PRKCZ,ZBTB16,PSEN2,B2M,HSPH1,FADD,IRF1,IRF4,DDOST,STAT5B,JAK3,PTPN2,PTPN11,GADD45G,DLG1,RAB27A,TCF3,ZEB1,ITCH,RARA,CASP8,RELB,LEPR,GSN,EGR1,CDK6
GO: Biological Process	GO:0002757	immune response-activating signal transduction		1.534e-08	39	HSP90B1,TNIP1,UBC,UBE2D1,PIK3CA,FCN1,PIK3R1,HSPA1A,HSP90AA1,HSPD1,BCAR1,SKP1,CRK,RBCK1,CSK,PRKACB,ZC3HAV1,MYD88,PSEN2,MYO1C,PSMB2,PSMB3,PSMB4,FADD,IRF1,TAB2,IRF4,PTPN2,NFKB1,MAPKAPK3,C1QBP,GPLD1,ITCH,TANK,CASP8,RELA,RELB,ARPC3,TNF
GO: Biological Process	GO:0071593	lymphocyte aggregation		1.621e-08	41	HLA-A,IKZF1,FANCA,PIK3CA,PIK3R1,FKBP1A,VCAM1,HSP90AA1,HSPD1,ATG5,APC,SLAMF1,IGF1,CSK,PRKAR1A,PRKCZ,ZBTB16,PSEN2,B2M,HSPH1,FADD,IRF1,IRF4,DDOST,STAT5B,JAK3,PTPN2,PTPN11,GADD45G,DLG1,RAB27A,TCF3,ZEB1,ITCH,RARA,CASP8,RELB,LEPR,GSN,EGR1,CDK6
GO: Biological Process	GO:0016485	protein processing		1.682e-08	32	CFH,PPP1R15A,ADAM10,AGT,CMA1,MME,HSPD1,ADAMTS2,CPA3,IFI16,ASPH,PRKACB,CTSG,PSEN2,FADD,TNFRSF10B,ACE,STAT1,BID,C1QBP,C2,C3,CASP8,REN,GSN,ACE2,THBS1,ATP6AP2,CYCS,CLEC3B,TNF,ENPEP
GO: Biological Process	GO:0007346	regulation of mitotic cell cycle		1.714e-08	41	PTTG1,EZH2,FZR1,UBC,UBE2D1,PRMT5,PRMT1,FGFR2,APC,APEX1,APP,SKP1,IGF1,IGF1R,CSNK2A1,SMARCA4,POLDIP2,PSMB2,PSMB3,PSMB4,RAB11A,BCL2L1,STAT5B,BID,PTPN3,PTPN11,DLG1,KIF11,SFN,NPM1,TCF3,CCNA2,ZWINT,FBXO31,FANCI,EIF4E,CHEK2,TNF,CDK1,TOP2A,PCNA
GO: Biological Process	GO:0008285	negative regulation of cell proliferation		1.783e-08	51	PTTG1,ITGB1BP1,SAV1,NUP62,PPP1R15A,MEN1,ADM,NDRG1,PIK3R1,AGT,AGTR2,FGFR2,VDR,APC,APOE,CASK,IGF1,CSK,ASPH,RBPJ,SMARCA2,PRKAR1A,CTNNA1,LZTS2,GABBR1,SOD2,ZBTB16,IRF1,ITGB1,STAT1,STAT3,STK3,PTPN2,JUN,NF1,NFE2,DLG1,SFN,NPM1,GPLD1,ZEB1,ITCH,RARA,MED31,GSTP1,ACE2,THBS1,DDX20,TNF,HDAC1,CDK6
GO: Biological Process	GO:0002237	response to molecule of bacterial origin		1.927e-08	33	ABCA1,ADM,VCAM1,FOS,IGF1,ASS1,CTSG,MYD88,CYP17A1,B2M,TNFRSF10B,ACE,PTGER3,STAT1,STAT5B,JUN,JUNB,JUND,NFKB1,MAPKAPK3,BYSL,TAP2,DNMT1,TCF3,RARA,SOCS3,CASP8,RELA,IL18BP,REN,GSTP1,TH,TNF
GO: Biological Process	GO:0090150	establishment of protein localization to membrane		2.019e-08	34	RPLP0,RPS2,ITGB1BP1,RPS10,RPS20,RPS21,VAMP3,PIK3R1,HSP90AA1,YWHAG,CSK,DYNLL2,VAMP4,MYO1C,SPTBN1,RAB11A,CLASP2,BCL2L1,ITGB1,BID,PEX5,DLG1,KIF5B,NMT1,SFN,KRT18,CASP8,RPSA,RPL14,OPTN,RPL26L1,TNF,RPL15,CDK5
GO: Biological Process	GO:0031960	response to corticosteroid		2.035e-08	23	CBX3,ADM,ADRB2,PIK3R1,AGTR1,AGTR2,HSD11B2,SMYD3,COL1A1,SGK1,FOS,SHC1,IGF1,ASS1,JUNB,C3,CALM1,SOCS3,GSTP1,TH,TK1,EIF4E,TNF
GO: Biological Process	GO:1903034	regulation of response to wounding		2.05e-08	39	CFH,HGF,MAS1,PER1,TNIP1,VAMP3,FANCA,ADRB2,AGT,AGTR1,CMA1,IL17RA,HSPD1,APOE,ZFP36,CASK,IGF1R,PRKG1,MYD88,PSMB4,CLASP2,ACE,PTGER3,STAT5B,PTPN2,NDEL1,NFKB1,C1QBP,C2,C3,NR1D2,SOCS3,RELA,GSN,GSTP1,ACE2,TGM2,THBS1,TNF
GO: Biological Process	GO:0009607	response to biotic stimulus		2.073e-08	65	CALCOCO2,ABCA1,HLA-A,HLA-B,ADM,HIST1H2BE,HIST1H2BI,HIST2H2BE,IL17RA,EXOSC4,HSPB1,VCAM1,HSPD1,ATG5,FOS,CPA3,SAMHD1,APP,IFI16,TXNIP,IGF1,RBPJ,ASS1,SNRPB2,CTSG,ZC3HAV1,TRAF3IP2,MYD88,TRIM25,CYP17A1,B2M,FADD,IRF1,IRF4,BCL2L1,TNFRSF10B,ACE,PTGER3,STAT1,STAT5B,JUN,JUNB,JUND,NFKB1,MAPKAPK3,BYSL,C1QBP,TAP2,TARBP2,DNMT1,TCF3,ITCH,RARA,SOCS3,CASP8,RELA,IL18BP,REN,TEAD4,GSTP1,TH,OPTN,TNF,PCBP2,CDK6
GO: Biological Process	GO:0050727	regulation of inflammatory response		2.076e-08	32	CFH,HGF,MAS1,PER1,TNIP1,VAMP3,FANCA,ADRB2,AGT,AGTR1,CMA1,IL17RA,HSPD1,APOE,ZFP36,MYD88,PSMB4,ACE,PTGER3,STAT5B,PTPN2,NFKB1,C1QBP,C2,C3,NR1D2,SOCS3,RELA,GSTP1,ACE2,TGM2,TNF
GO: Biological Process	GO:0060537	muscle tissue development		2.11e-08	36	MBNL1,SAV1,ACTN3,NR4A1,MEF2A,NLN,ADRB2,AGT,AGTR2,FGFR2,FKBP1A,VEGFA,ATG5,FLNB,FOS,KLHL40,SLC8A1,RBPJ,PRKAR1A,ATF3,PRKG1,FADD,KAT2A,ITGB1,CFLAR,NF1,DLG1,NR1D2,RARA,FOXP2,CALR,CASP8,EGR1,CDK1,CDK5,SMAD7
GO: Biological Process	GO:0014706	striated muscle tissue development		2.216e-08	35	MBNL1,SAV1,ACTN3,NR4A1,MEF2A,NLN,ADRB2,AGT,AGTR2,FGFR2,FKBP1A,VEGFA,ATG5,FLNB,FOS,KLHL40,SLC8A1,RBPJ,PRKAR1A,ATF3,PRKG1,FADD,KAT2A,ITGB1,CFLAR,NF1,NR1D2,RARA,FOXP2,CALR,CASP8,EGR1,CDK1,CDK5,SMAD7
GO: Biological Process	GO:0032496	response to lipopolysaccharide		2.226e-08	32	ABCA1,ADM,VCAM1,FOS,IGF1,ASS1,CTSG,MYD88,CYP17A1,B2M,TNFRSF10B,ACE,PTGER3,STAT1,STAT5B,JUN,JUNB,JUND,NFKB1,MAPKAPK3,BYSL,DNMT1,TCF3,RARA,SOCS3,CASP8,RELA,IL18BP,REN,GSTP1,TH,TNF
GO: Biological Process	GO:1903900	regulation of viral life cycle		2.296e-08	22	TNIP1,FCN1,POLR2C,POLR2G,POLR2H,IFI16,PPIA,PPIB,SMARCA4,ZC3HAV1,SP100,TRIM25,TRIM21,JUN,TARBP2,MID2,TRIM27,GSN,PRKN,TNF,TOP2A,HDAC1
GO: Biological Process	GO:0016486	peptide hormone processing		2.344e-08	10	AGT,CMA1,MME,CPA3,CTSG,ACE,REN,ACE2,ATP6AP2,ENPEP
GO: Biological Process	GO:0048659	smooth muscle cell proliferation		2.367e-08	19	PIK3R1,AGT,FGFR2,VEGFA,SHC1,XRCC5,IGF1,IGF1R,RBPJ,MYD88,STAT1,STAT5B,JUN,GNAQ,RAB5A,ACE2,TGM2,EGR1,TNF
GO: Biological Process	GO:0043207	response to external biotic stimulus		2.459e-08	63	CALCOCO2,ABCA1,HLA-A,HLA-B,ADM,HIST1H2BE,HIST1H2BI,HIST2H2BE,IL17RA,EXOSC4,HSPB1,VCAM1,ATG5,FOS,CPA3,SAMHD1,APP,IFI16,IGF1,RBPJ,ASS1,SNRPB2,CTSG,ZC3HAV1,TRAF3IP2,MYD88,TRIM25,CYP17A1,B2M,FADD,IRF1,IRF4,BCL2L1,TNFRSF10B,ACE,PTGER3,STAT1,STAT5B,JUN,JUNB,JUND,NFKB1,MAPKAPK3,BYSL,C1QBP,TAP2,TARBP2,DNMT1,TCF3,ITCH,RARA,SOCS3,CASP8,RELA,IL18BP,REN,TEAD4,GSTP1,TH,OPTN,TNF,PCBP2,CDK6
GO: Biological Process	GO:0051707	response to other organism		2.459e-08	63	CALCOCO2,ABCA1,HLA-A,HLA-B,ADM,HIST1H2BE,HIST1H2BI,HIST2H2BE,IL17RA,EXOSC4,HSPB1,VCAM1,ATG5,FOS,CPA3,SAMHD1,APP,IFI16,IGF1,RBPJ,ASS1,SNRPB2,CTSG,ZC3HAV1,TRAF3IP2,MYD88,TRIM25,CYP17A1,B2M,FADD,IRF1,IRF4,BCL2L1,TNFRSF10B,ACE,PTGER3,STAT1,STAT5B,JUN,JUNB,JUND,NFKB1,MAPKAPK3,BYSL,C1QBP,TAP2,TARBP2,DNMT1,TCF3,ITCH,RARA,SOCS3,CASP8,RELA,IL18BP,REN,TEAD4,GSTP1,TH,OPTN,TNF,PCBP2,CDK6
GO: Biological Process	GO:1902041	regulation of extrinsic apoptotic signaling pathway via death domain receptors		2.495e-08	13	HGF,MADD,ATF3,SP100,PSEN2,FADD,TNFRSF10B,STK3,CFLAR,NF1,CASP8,FAF1,THBS1
GO: Biological Process	GO:0051384	response to glucocorticoid		2.548e-08	22	CBX3,ADM,ADRB2,PIK3R1,AGTR1,AGTR2,HSD11B2,SMYD3,SGK1,FOS,SHC1,IGF1,ASS1,JUNB,C3,CALM1,SOCS3,GSTP1,TH,TK1,EIF4E,TNF
GO: Biological Process	GO:0045927	positive regulation of growth		2.618e-08	28	MAPT,IKZF1,ACTN3,ADAM10,ADRB2,YAP1,AGT,FGFR2,EXOSC4,VEGFA,SGK1,APOE,PPIB,IGF1,CSNK2A1,RBPJ,RAB11A,STAT5B,NDEL1,PEX5,DLG1,C3,SFN,NEDD4L,FGFR1OP,H3F3A,PRKN,CDK1
GO: Biological Process	GO:0050657	nucleic acid transport		3.131e-08	22	MAGOH,NUP62,HNRNPA1,XPO5,AGFG1,QKI,NXF1,SRSF1,RAE1,POLDIP3,SLU7,XPO1,MYO1C,ZC3H3,FIP1L1,MVP,NUP153,NPM1,RPSA,EIF4E,DDX39A,HTT
GO: Biological Process	GO:0050658	RNA transport		3.131e-08	22	MAGOH,NUP62,HNRNPA1,XPO5,AGFG1,QKI,NXF1,SRSF1,RAE1,POLDIP3,SLU7,XPO1,MYO1C,ZC3H3,FIP1L1,MVP,NUP153,NPM1,RPSA,EIF4E,DDX39A,HTT
GO: Biological Process	GO:0006417	regulation of translation		3.139e-08	32	MAGOH,PER1,PPP1R15A,HNRNPL,XPO5,QKI,HSPB1,FOXO3,POLDIP3,POLR2G,APP,ZFP36,PPP1CA,SRRT,IGF1,PINK1,GAPDH,PTBP1,EIF6,STAT3,NFKB1,C1QBP,TARBP2,NPM1,RARA,CALR,VARS2,RGS2,THBS1,TRAP1,EIF4E,TNF
GO: Biological Process	GO:0032446	protein modification by small protein conjugation		3.249e-08	59	PTTG1,STUB1,NUP62,HNRNPC,FZR1,UBC,UBE2B,UBE2D1,ADRB2,UBE2H,USP4,HSPA1A,FKBP1A,HSP90AA1,ATG5,TRAF7,RAE1,DERL1,RCHY1,KLHL40,CBX4,SKP1,RNF11,TRIM23,RBCK1,SUFU,PINK1,SP100,ZBTB16,TRIM25,PSEN2,KCMF1,PSMB2,PSMB3,PSMB4,TRIM21,LNX1,MED12,NUP153,NPM1,RANGAP1,ITCH,TRIM2,NEDD4L,MID2,MED31,SOCS3,TRIM27,EGR1,LNPEP,FBXO31,FANCI,PRKN,CDK1,TOP2A,TP53BP1,PCNA,CDK5,SMAD7
GO: Biological Process	GO:1901566	organonitrogen compound biosynthetic process		3.374e-08	82	ABCA1,MAGOH,RPLP0,RPS2,RPS10,PER1,TNIP1,RPS20,RPS21,PPP1R15A,TUFM,HNRNPL,ADM,ADRB2,XPO5,AGTR1,AGTR2,PKM,AK2,QKI,SDC2,HSPB1,FOXO3,MRPL50,SLC25A5,POLDIP3,POLR2G,SHMT2,APOE,APP,ZFP36,PPP1CA,SRRT,IGF1,MRPL14,VCAN,ASS1,MRPS15,GABBR1,PINK1,IMPDH2,GAPDH,GART,MRPL19,SSB,PTBP1,PTGER3,EIF6,STAT3,BGN,KARS,NF1,GCLM,NFKB1,C1QBP,GNAI2,GNAI3,MRPL49,TARBP2,NPM1,RARA,CALM1,CALR,NR4A2,RPSA,RPL14,VARS2,RGS2,GSTM3,G…
GO: Biological Process	GO:0051347	positive regulation of transferase activity		3.473e-08	48	HGF,STUB1,RPS2,MAS1,ITGB1BP1,EZH2,FZR1,UBC,UBE2D1,ADRB2,PIK3CA,AGT,AGTR1,VEGFA,TRAF7,SHC1,SKP1,CRK,MADD,IGF1,CSK,PRKACB,PRKAR1A,PRKCZ,PINK1,HSPH1,PSMB2,PSMB3,PSMB4,TAB2,TNFRSF10B,ACE,STK3,PTPN11,GADD45G,MAPKAPK3,DLG1,GNAI2,NPM1,CALM1,DVL2,WRAP53,GRM5,THBS1,EFNA1,TNF,CDK1,CDK5
GO: Biological Process	GO:0009790	embryo development		3.597e-08	69	USP9X,MBNL1,ACVR2A,ADAM10,ADD1,MEN1,ADM,UBE2B,FBN1,YAP1,AMOT,PRMT1,FGFR2,VCAM1,COL1A1,VEGFA,SRSF1,SLC8A1,IGF1,RBPJ,PRKACB,PRKAR1A,SMARCA4,RACGAP1,SUFU,ZBTB16,PSEN2,SLC39A1,LAMA1,CLASP2,BCL2L1,KAT2A,ITGB1,ITGB4,STK3,JUNB,BMPR1A,NF1,NDEL1,NFE2,BYSL,DLG1,KDR,GNAQ,NMT1,MED12,DNMT1,SCO2,TCF3,ZEB1,RARA,SOCS3,DVL2,CASP8,TEAD4,TH,EFNA1,GTF2I,THRA,TIE1,TK1,ATP6AP2,TNF,CDK1,LNPK,TOP2A,HTT,HDAC1,TPI1
GO: Biological Process	GO:0038127	ERBB signaling pathway		3.748e-08	20	EPS8,EPS15,STUB1,NUP62,UBC,PIK3CA,PIK3R1,AGT,HSP90AA1,SH3KBP1,SHC1,BCAR1,APP,CSK,RBPJ,PSEN2,PTPN2,PTPN11,ARHGEF7,MVP
GO: Biological Process	GO:0051236	establishment of RNA localization		4.24e-08	22	MAGOH,NUP62,HNRNPA1,XPO5,AGFG1,QKI,NXF1,SRSF1,RAE1,POLDIP3,SLU7,XPO1,MYO1C,ZC3H3,FIP1L1,MVP,NUP153,NPM1,RPSA,EIF4E,DDX39A,HTT
GO: Biological Process	GO:0031349	positive regulation of defense response		4.371e-08	36	HSP90B1,TNIP1,UBC,UBE2D1,FCN1,AGT,AGTR1,IL17RA,HSPA1A,HSPD1,SKP1,IFI16,PRKACB,ZC3HAV1,MYD88,PSMB2,PSMB3,PSMB4,FADD,IRF1,TAB2,IRF4,ACE,PTGER3,STAT5B,NFKB1,MAPKAPK3,C1QBP,C3,ITCH,TANK,CASP8,RELA,RELB,TGM2,TNF
GO: Biological Process	GO:0032147	activation of protein kinase activity		4.449e-08	30	HGF,MAS1,ITGB1BP1,UBC,ADRB2,PIK3CA,AGT,AGTR1,VEGFA,TRAF7,SHC1,CRK,MADD,IGF1,PRKACB,PRKAR1A,PRKCZ,PINK1,TAB2,TNFRSF10B,PTPN11,GADD45G,MAPKAPK3,DLG1,GNAI2,GRM5,THBS1,EFNA1,TNF,CDK1
GO: Biological Process	GO:0051091	positive regulation of DNA-binding transcription factor activity		4.53e-08	26	SAV1,UBC,AGT,HSPA1A,VEGFA,RBCK1,SMARCA4,PRKCZ,PINK1,MYD88,SP100,TRIM25,ERC1,TAB2,TRIM21,STK3,CFLAR,NFKB1,NPM1,TCF3,MID2,DVL2,RELA,TRIM27,TNF,TP53BP1
GO: Biological Process	GO:0030522	intracellular receptor signaling pathway		4.689e-08	29	PER1,NR4A1,EZH2,UBC,DDX54,HSPA1A,VDR,STRN3,CRY2,IGF1,PRCP,SMARCA4,ZC3HAV1,SP100,TAB2,PTGER3,STAT3,C1QBP,MED12,NR1D2,ITCH,RARA,MED16,CALR,NR4A2,CASP8,RELA,THRA,HDAC1
GO: Biological Process	GO:0009416	response to light stimulus		5.469e-08	31	PER1,PPP1R15A,MEN1,UBE2B,PIK3R1,MME,SGK1,FOS,APP,PPP1CA,PPP1CB,CRY2,PCLAF,ITGB1,RUVBL2,JUNB,JUND,NF1,GNAQ,NMT1,NPHP1,CALM1,GRK4,RELA,TH,RDH11,SDF4,ELK1,PCNA,HTT,CDK5
GO: Biological Process	GO:0060284	regulation of cell development		5.525e-08	62	HGF,HLA-A,MAPT,ITGB1BP1,SAV1,EZH2,YAP1,PRMT5,QKI,SDC2,VDR,COL1A1,VEGFA,FOXO3,SGK1,DDX56,APOE,APP,XRCC5,ZHX2,YWHAG,SRRT,IGF1,IGF1R,RBPJ,CTNNA1,CUX1,B2M,RAB11A,CLASP2,PTBP1,ACE,PTGER3,ITGB1,STAT1,STAT3,BMPR1A,NF1,NDEL1,PTPRG,ARHGEF7,C1QBP,KDR,TCF3,ZEB1,RARA,NEDD4L,CALR,RTN4,RELA,TEAD4,GRM5,EFNA1,FBXO31,EIF4E,PRKN,TNF,CDK1,PCM1,HDAC1,CDK5,SMAD7
GO: Biological Process	GO:1901654	response to ketone		5.87e-08	23	CBX3,ADRB2,AGTR1,AGTR2,SMYD3,FOS,TXNIP,ASS1,BCL2L1,PTGER3,JUNB,C3,DNMT1,CALM1,CALR,SOCS3,RELA,TH,THBS1,TK1,EIF4E,CHEK2,ELK1
GO: Biological Process	GO:0010631	epithelial cell migration		6.683e-08	25	ITGB1BP1,NR4A1,PIK3CA,AMOT,AGT,AGTR2,HSPB1,VEGFA,APOE,BCAR1,PRCP,GIPC1,SP100,RAB11A,CLASP2,ITGB1,STAT1,JUN,PTPN11,NF1,PTPRG,KDR,GPLD1,THBS1,EFNA1
GO: Biological Process	GO:0045089	positive regulation of innate immune response		7.23e-08	29	HSP90B1,TNIP1,UBC,UBE2D1,FCN1,HSPA1A,HSPD1,SKP1,IFI16,PRKACB,ZC3HAV1,MYD88,PSMB2,PSMB3,PSMB4,FADD,IRF1,TAB2,IRF4,STAT5B,NFKB1,MAPKAPK3,C1QBP,ITCH,TANK,CASP8,RELA,RELB,TNF
GO: Biological Process	GO:0072657	protein localization to membrane		7.308e-08	40	RPLP0,LIN7C,RPS2,ITGB1BP1,RPS10,RPS20,RPS21,VAMP3,PIK3R1,HSP90AA1,VTI1B,APOE,YWHAG,CSK,DYNLL2,PRKCZ,VAMP4,MYO1C,SPTBN1,RAB11A,CLASP2,BCL2L1,ITGB1,BID,GLRB,PEX5,DLG1,KIF5B,NMT1,SFN,KRT18,CASP8,RPSA,RPL14,GSN,OPTN,RPL26L1,TNF,RPL15,CDK5
GO: Biological Process	GO:0010564	regulation of cell cycle process		7.676e-08	44	PTTG1,EZH2,MEN1,FZR1,UBC,UBE2B,UBE2D1,NDRG1,PRMT5,PRMT1,FGFR2,FOXM1,APC,APEX1,XPO1,APP,SKP1,IGF1,IGF1R,CSNK2A1,PRKAR1A,SMARCA4,RACGAP1,GIPC1,PSMB2,PSMB3,PSMB4,RAB11A,BID,KIF11,SFN,NPM1,TCF3,CALM1,CALR,CAST,CCNA2,FBXO31,FANCI,CHEK2,TNF,CDK1,PCNA,CDK5
GO: Biological Process	GO:0045860	positive regulation of protein kinase activity		7.739e-08	39	HGF,MAS1,ITGB1BP1,EZH2,UBC,ADRB2,PIK3CA,AGT,AGTR1,VEGFA,TRAF7,SHC1,CRK,MADD,IGF1,CSK,PRKACB,PRKAR1A,PRKCZ,PINK1,HSPH1,TAB2,TNFRSF10B,ACE,STK3,PTPN11,GADD45G,MAPKAPK3,DLG1,GNAI2,NPM1,CALM1,DVL2,GRM5,THBS1,EFNA1,TNF,CDK1,CDK5
GO: Biological Process	GO:0051960	regulation of nervous system development		7.899e-08	57	HGF,HLA-A,MAPT,EZH2,YAP1,PRMT5,QKI,SDC2,VEGFA,FOXO3,SGK1,DDX56,APOE,APP,XRCC5,ZHX2,YWHAG,SRRT,IGF1,IGF1R,RBPJ,PRKACB,CTNNA1,SUFU,CUX1,B2M,RAB11A,CLASP2,PTBP1,ACE,PTGER3,ITGB1,STAT3,BMPR1A,NF1,NDEL1,PTPRG,DLG1,KDR,TCF3,ZEB1,RARA,NEDD4L,CALR,RTN4,DVL2,RELA,GRM5,EFNA1,FBXO31,EIF4E,PRKN,TNF,CDK1,PCM1,HDAC1,CDK5
GO: Biological Process	GO:0001819	positive regulation of cytokine production		7.996e-08	35	HGF,HLA-A,FCN1,PIK3R1,AGT,AGTR1,AGTR2,IL17RA,HSPA1A,HSPB1,HSPD1,POLR2H,POLR1C,XRCC5,IFI16,SLAMF1,PRKCZ,ZC3HAV1,MYD88,SPTBN1,B2M,FADD,IRF1,IRF4,STAT5B,NFKB1,C1QBP,C3,RARA,REL,RELA,THBS1,ATP6AP2,TNF,HDAC1
GO: Biological Process	GO:0034248	regulation of cellular amide metabolic process		8.048e-08	33	MAGOH,PER1,PPP1R15A,HNRNPL,XPO5,QKI,HSPB1,FOXO3,POLDIP3,POLR2G,APOE,APP,ZFP36,PPP1CA,SRRT,IGF1,PINK1,GAPDH,PTBP1,EIF6,STAT3,NFKB1,C1QBP,TARBP2,NPM1,RARA,CALR,VARS2,RGS2,THBS1,TRAP1,EIF4E,TNF
GO: Biological Process	GO:0048638	regulation of developmental growth		8.169e-08	31	MAPT,SAV1,IKZF1,ACTN3,MEN1,ADRB2,PIK3CA,YAP1,AGT,FGFR2,VEGFA,APOE,APP,PPIB,IGF1,RBPJ,RAB11A,CLASP2,STAT3,STAT5B,STK3,PTPN11,NDEL1,PEX5,DLG1,C3,NEDD4L,RTN4,PRKN,CDK1,CDK5
GO: Biological Process	GO:0051403	stress-activated MAPK cascade		8.488e-08	27	HGF,PER1,DTNBP1,MEN1,UBC,AGT,PRMT1,VEGFA,FOXM1,SKP1,SLAMF1,CRYAB,IGF1R,PINK1,MYD88,ZMYND11,HSPH1,TAB2,STK3,GADD45G,NFKB1,DLG1,ITCH,DVL2,GSTP1,PRKN,TNF
GO: Biological Process	GO:0045862	positive regulation of proteolysis		8.563e-08	33	STUB1,MEN1,FZR1,UBC,UBE2D1,HSPD1,RCHY1,APOE,APP,SKP1,IFI16,ASPH,PINK1,SART3,PSEN2,PSMB2,PSMB3,PSMB4,FADD,TNFRSF10B,STAT1,STAT3,BID,C3,GPLD1,CASP8,GSN,CYCS,PRKN,CLEC3B,TNF,CDK1,SMAD7
GO: Biological Process	GO:0090132	epithelium migration		8.571e-08	25	ITGB1BP1,NR4A1,PIK3CA,AMOT,AGT,AGTR2,HSPB1,VEGFA,APOE,BCAR1,PRCP,GIPC1,SP100,RAB11A,CLASP2,ITGB1,STAT1,JUN,PTPN11,NF1,PTPRG,KDR,GPLD1,THBS1,EFNA1
GO: Biological Process	GO:0061024	membrane organization		8.835e-08	66	EPS15,ABCA1,RPLP0,LIN7C,RPS2,ITGB1BP1,RPS10,RPS20,RPS21,NUP62,VPS16,VAMP3,SNAP29,NDRG1,PIK3R1,ACAA2,HSPA1A,HSP90AA1,VTI1B,RAE1,SLC25A5,APOE,PPIA,SLAMF1,YWHAG,CSK,DYNLL2,PRKCZ,VAMP4,TOR1AIP1,PINK1,TBC1D9B,MYO1C,SPTBN1,RAB11A,CLASP2,BCL2L1,ITGB1,STAT3,BID,NDEL1,GLRB,PEX5,DLG1,ANKRD28,GNAI3,KIF5B,NMT1,NUP153,SFN,KRT18,CASP8,RPSA,RPL14,GSN,THBS1,OPTN,TIE1,LNPEP,RPL26L1,PRKN,TNF,CDK1,HTT,RPL15,CDK5
GO: Biological Process	GO:0043534	blood vessel endothelial cell migration		9.121e-08	14	ITGB1BP1,NR4A1,AMOT,AGTR2,HSPB1,VEGFA,APOE,PRCP,ITGB1,NF1,KDR,GPLD1,THBS1,EFNA1
GO: Biological Process	GO:0032479	regulation of type I interferon production		1.004e-07	17	UBC,HSPD1,POLR2H,POLR1C,XRCC5,IFI16,ZC3HAV1,MYD88,TRIM25,IRF1,TRIM21,NFKB1,ITCH,REL,RELA,RELB,PCBP2
GO: Biological Process	GO:0043666	regulation of phosphoprotein phosphatase activity		1.007e-07	13	HSP90B1,PPP1R15A,AGTR2,FKBP1A,SET,CRY2,PTPA,VCAN,PPP2R2D,CALM1,TNF,ENSA,HTT
GO: Biological Process	GO:0051301	cell division		1.042e-07	47	PTTG1,MAP4,USP9X,ITGB1BP1,MEN1,FZR1,UBE2B,PRMT5,FGFR2,VEGFA,TUBB,APC,BCAR1,BABAM2,PPP1CA,PPP1CB,TXNIP,IGF1,IGF1R,CSNK2A1,PRKAR1A,RACGAP1,LZTS2,GIPC1,ZBTB16,PPP2R2D,SPTBN1,RAB11A,CLASP2,BCL2L1,GNAI2,GNAI3,KIF11,SFN,RAB35,CALM1,CALR,CCNA2,ZWINT,CHEK2,TNF,CDK1,SKA3,ENSA,TOP2A,CDK5,CDK6
GO: Biological Process	GO:0048511	rhythmic process		1.086e-07	32	PER1,CBX3,EZH2,ADRB2,PRMT5,AGT,VEGFA,FOXO3,PPP1CA,PPP1CB,CRY2,IGF1R,CSNK2A1,CTNNA1,PRKG1,BCL2L1,PTGER3,STAT5B,JUN,JUND,KCND2,KDR,GNAQ,NONO,NR1D2,NPAS2,RELB,LEPR,TH,TOP2A,HDAC1,CDK5
GO: Biological Process	GO:0042445	hormone metabolic process		1.106e-07	23	STUB1,ADM,FDX1,AGT,CMA1,MME,CPA3,IGF1,IGF1R,PRKG1,CTSG,CYP11B1,CYP11B2,CYP17A1,ACE,STAT5B,PTPN11,REN,ACE2,RDH11,ATP6AP2,ENPEP,HTT
GO: Biological Process	GO:0034110	regulation of homotypic cell-cell adhesion		1.132e-07	31	HLA-A,IKZF1,FANCA,ADRB2,PIK3CA,PIK3R1,VCAM1,HSP90AA1,HSPD1,SLAMF1,IGF1,CSK,PRKAR1A,PRKCZ,PRKG1,ZBTB16,HSPH1,FADD,IRF1,IRF4,PTGER3,STAT5B,JAK3,PTPN2,PTPN11,DLG1,ZEB1,ITCH,RARA,GSN,GSTP1
GO: Biological Process	GO:0001934	positive regulation of protein phosphorylation		1.138e-07	60	HGF,MAS1,ITGB1BP1,ACVR2A,PPP1R15A,EZH2,UBC,ADRB2,PIK3CA,PIK3R1,AGT,AGTR1,PRMT1,FGFR2,SMYD3,VEGFA,TRAF7,SHC1,SLAMF1,CRK,MADD,IGF1,IGF1R,CSK,PRKACB,PRKAR1A,PRKCZ,PINK1,MYD88,HSPH1,TAB2,TNFRSF10B,ACE,PTGER3,ITGB1,STAT3,STK3,JUN,BMPR1A,PTPN11,GADD45G,MAPKAPK3,DLG1,C3,KDR,GNAI2,NPM1,RARA,CALM1,SOCS3,DVL2,GRM5,LEPR,THBS1,EFNA1,CHEK2,TNF,CDK1,HDAC1,CDK5
GO: Biological Process	GO:0051051	negative regulation of transport		1.221e-07	40	MAPT,ITGB1BP1,VAMP3,AGT,AGTR2,ACAA2,HSPA1A,FKBP1A,ATG5,ANPEP,SLC25A5,APOE,SLAMF1,MADD,CRY2,CRYAB,CSK,PRKG1,SUFU,GABBR1,SP100,ACE,PTGER3,WNK1,PTPN11,NF1,NFKB1,GNAQ,NUP153,RANGAP1,NEDD4L,CALM1,TRIM27,FAF1,THBS1,THRA,PRKN,TNF,HDAC1,CDK5
GO: Biological Process	GO:0097284	hepatocyte apoptotic process		1.261e-07	7	IGF1R,BCL2L1,BID,STK3,KRT18,CASP8,GSN
GO: Biological Process	GO:0032606	type I interferon production		1.293e-07	17	UBC,HSPD1,POLR2H,POLR1C,XRCC5,IFI16,ZC3HAV1,MYD88,TRIM25,IRF1,TRIM21,NFKB1,ITCH,REL,RELA,RELB,PCBP2
GO: Biological Process	GO:0031098	stress-activated protein kinase signaling cascade		1.328e-07	27	HGF,PER1,DTNBP1,MEN1,UBC,AGT,PRMT1,VEGFA,FOXM1,SKP1,SLAMF1,CRYAB,IGF1R,PINK1,MYD88,ZMYND11,HSPH1,TAB2,STK3,GADD45G,NFKB1,DLG1,ITCH,DVL2,GSTP1,PRKN,TNF
GO: Biological Process	GO:0043900	regulation of multi-organism process		1.375e-07	39	HLA-A,TNIP1,FCN1,DERL1,POLR2C,POLR2G,POLR2H,CPA3,APOE,IFI16,PPIA,PPIB,IGF1,SMARCA4,SNRPB2,CTSG,ZC3HAV1,TRAF3IP2,MYD88,SP100,TRIM25,B2M,TRIM21,STAT1,JUN,C1QBP,TAP1,TAP2,TARBP2,ITCH,MID2,TEAD4,TRIM27,GSN,PRKN,TNF,PCBP2,TOP2A,HDAC1
GO: Biological Process	GO:0090130	tissue migration		1.391e-07	25	ITGB1BP1,NR4A1,PIK3CA,AMOT,AGT,AGTR2,HSPB1,VEGFA,APOE,BCAR1,PRCP,GIPC1,SP100,RAB11A,CLASP2,ITGB1,STAT1,JUN,PTPN11,NF1,PTPRG,KDR,GPLD1,THBS1,EFNA1
GO: Biological Process	GO:0006511	ubiquitin-dependent protein catabolic process		1.414e-07	43	PTTG1,HSP90B1,STUB1,USP9X,FZR1,UBC,UBE2B,UBE2D1,UBE2H,UCHL1,USP4,DERL1,RCHY1,KLHL40,APC,FBXL19,SKP1,RNF11,RBCK1,PPP2CB,CSNK2A1,SUFU,PINK1,GIPC1,TRIM25,PSEN2,AUP1,PSMB2,PSMB3,PSMB4,USP7,LNX1,USP3,ITCH,NEDD4L,TBL1XR1,FAF1,ERLIN2,FBXO31,PRKN,CDK1,PCBP2,SMAD7
GO: Biological Process	GO:0046718	viral entry into host cell		1.465e-07	17	EPS15,VPS16,FCN1,HSPA1A,ANPEP,PPIA,SLAMF1,TRIM25,TRIM21,ITGB1,NUP153,ITCH,MID2,RPSA,GSN,ACE2,SCARB2
GO: Biological Process	GO:0071426	ribonucleoprotein complex export from nucleus		1.465e-07	17	MAGOH,NUP62,AGFG1,NXF1,SRSF1,RAE1,POLDIP3,SLU7,XPO1,ZC3H3,EIF6,FIP1L1,NUP153,NPM1,RPSA,EIF4E,DDX39A
GO: Biological Process	GO:0006405	RNA export from nucleus		1.465e-07	17	MAGOH,NUP62,HNRNPA1,XPO5,AGFG1,NXF1,SRSF1,RAE1,POLDIP3,SLU7,ZC3H3,FIP1L1,NUP153,NPM1,RPSA,EIF4E,DDX39A
GO: Biological Process	GO:0043542	endothelial cell migration		1.506e-07	20	ITGB1BP1,NR4A1,PIK3CA,AMOT,AGT,AGTR2,HSPB1,VEGFA,APOE,BCAR1,PRCP,GIPC1,SP100,ITGB1,STAT1,NF1,KDR,GPLD1,THBS1,EFNA1
GO: Biological Process	GO:0002221	pattern recognition receptor signaling pathway		1.506e-07	20	HSP90B1,TNIP1,UBC,UBE2D1,FCN1,HSPA1A,HSPD1,ZC3HAV1,MYD88,FADD,IRF1,TAB2,IRF4,MAPKAPK3,C1QBP,ITCH,TANK,CASP8,RELA,TNF
GO: Biological Process	GO:0016482	cytosolic transport		1.522e-07	49	EPS15,NUP62,DTNBP1,VAMP3,SNAP29,PIK3R1,AGTR2,FGFR2,FKBP1A,HSPA1L,HSP90AA1,VTI1B,ATG5,ITSN1,XPO1,AP3M1,RBCK1,TGOLN2,SLC8A1,IGF1,CSK,ASPH,VAMP4,SUFU,SNX1,PINK1,SP100,ERC1,KAT2A,ZC3H3,BMPR1A,PTPN11,NF1,DIAPH1,GNAQ,RAB5A,RAB27A,NUP153,SFN,RANGAP1,CALM1,TRIM27,FAF1,THRA,PRKN,TNF,CDK1,HTT,CDK5
GO: Biological Process	GO:0010817	regulation of hormone levels		1.526e-07	41	STUB1,ACVR2A,VAMP3,ADM,FDX1,AGT,AGTR1,AGTR2,CMA1,MME,SLC25A5,CPA3,MADD,CRY2,IGF1,IGF1R,PRKG1,CTSG,GABBR1,CYP11B1,CYP11B2,CYP17A1,PTBP1,ACE,PTGER3,STAT5B,PTPN11,ARHGEF7,KIF5B,GPLD1,REN,LEPR,ACE2,RDH11,ATP6AP2,PRKN,TNF,ENPEP,ENSA,HTT,HDAC1
GO: Biological Process	GO:0035264	multicellular organism growth		1.585e-07	21	HLA-A,IKZF1,ADD1,ADRB2,PIK3CA,AGT,FGFR2,APP,PPIB,IGF1,KAT2A,STAT3,STAT5B,PTPN11,DHCR7,PEX5,DLG1,TARBP2,RARA,TBL1XR1,H3F3A
GO: Biological Process	GO:0022407	regulation of cell-cell adhesion		1.593e-07	35	HLA-A,IKZF1,FANCA,ADRB2,PIK3CA,PIK3R1,VCAM1,HSP90AA1,VEGFA,HSPD1,SLAMF1,IGF1,CSK,ASS1,PRKAR1A,PRKCZ,PRKG1,ZBTB16,HSPH1,FADD,IRF1,IRF4,PTGER3,STAT5B,JAK3,PTPN2,PTPN11,DLG1,ZEB1,ITCH,RARA,GSN,GSTP1,TNF,SMAD7
GO: Biological Process	GO:0019218	regulation of steroid metabolic process		1.611e-07	15	STUB1,AGT,AGTR1,VDR,APOE,IGF1,IGF1R,PRKG1,CYP17A1,STAT5B,DHCR7,NFKB1,ERLIN2,DDX20,TNF
GO: Biological Process	GO:0071396	cellular response to lipid		1.621e-07	42	ABCA1,PER1,CBX3,NR4A1,ADD1,YAP1,AGTR1,AGTR2,DDX54,SMYD3,VDR,COL1A1,STRN3,SGK1,CRY2,IGF1,ASS1,SMARCA4,MYD88,CYP17A1,B2M,PTGER3,ITGB1,RUVBL2,STAT1,NFKB1,BYSL,MED12,NR1D2,GPLD1,RARA,MED16,CALR,NR4A2,RELA,CCNA2,GSTP1,THRA,EIF4E,ELK1,TNF,HDAC1
GO: Biological Process	GO:0002521	leukocyte differentiation		1.734e-07	40	HLA-B,IKZF1,FANCA,ZBTB7A,PIK3R1,VCAM1,HSP90AA1,VEGFA,ATG5,FOS,APC,POU2F2,IFI16,SLAMF1,RBPJ,PRKCZ,ZBTB16,PSEN2,SPIB,B2M,FADD,IRF1,IRF4,ITGB1,STAT5B,JAK3,PTPN2,JUN,JUNB,NF1,GADD45G,TCF3,ZEB1,RARA,CASP8,RELB,LEPR,EGR1,TNF,CDK6
GO: Biological Process	GO:0043161	proteasome-mediated ubiquitin-dependent protein catabolic process		1.768e-07	33	PTTG1,HSP90B1,STUB1,FZR1,UBC,UBE2B,UBE2D1,UBE2H,UCHL1,DERL1,RCHY1,KLHL40,APC,FBXL19,SKP1,RBCK1,PPP2CB,CSNK2A1,GIPC1,PSEN2,AUP1,PSMB2,PSMB3,PSMB4,NEDD4L,TBL1XR1,FAF1,ERLIN2,FBXO31,PRKN,CDK1,PCBP2,SMAD7
GO: Biological Process	GO:0010639	negative regulation of organelle organization		1.842e-07	30	HGF,EPS8,PTTG1,MAP4,HNRNPA1,HNRNPC,ADD1,UBE2B,ACAA2,FGFR2,HSPA1A,ATG5,SET,SLC25A5,SGK1,APC,XRCC5,IGF1,CSNK2A1,PRKAR1A,PINK1,SPTBN1,CLASP2,BCL2L1,PHF8,DNMT1,NPM1,GSN,H3F3A,PRKN
GO: Biological Process	GO:0048525	negative regulation of viral process		1.86e-07	15	TNIP1,FCN1,IFI16,ZC3HAV1,SP100,TRIM25,TRIM21,STAT1,JUN,MID2,TRIM27,GSN,PRKN,TNF,HDAC1
GO: Biological Process	GO:0051028	mRNA transport		1.873e-07	19	MAGOH,NUP62,HNRNPA1,AGFG1,QKI,NXF1,SRSF1,RAE1,POLDIP3,SLU7,XPO1,MYO1C,ZC3H3,FIP1L1,MVP,NUP153,EIF4E,DDX39A,HTT
GO: Biological Process	GO:0048639	positive regulation of developmental growth		1.915e-07	21	MAPT,IKZF1,ACTN3,ADRB2,YAP1,AGT,FGFR2,VEGFA,APOE,PPIB,IGF1,RBPJ,RAB11A,STAT5B,NDEL1,PEX5,DLG1,C3,NEDD4L,PRKN,CDK1
GO: Biological Process	GO:0051223	regulation of protein transport		1.98e-07	53	ITGB1BP1,NUP62,VAMP3,FCN1,PIK3R1,AGT,AGTR1,AGTR2,IL17RA,HSPA1L,HSP90AA1,HSPD1,ATG5,SLC25A5,XPO1,PPIA,SLAMF1,MADD,RBCK1,IGF1,CSK,ASPH,PRKCZ,VAMP4,SUFU,PINK1,SP100,MYO1C,SPTBN1,RAB11A,KAT2A,PTBP1,PTGER3,BMPR1A,PTPN11,NF1,NDEL1,KIF5B,GNAQ,SFN,GPLD1,RANGAP1,TRIM27,LEPR,FAF1,THRA,PRKN,TNF,CDK1,ENSA,PCM1,HDAC1,CDK5
GO: Biological Process	GO:0032868	response to insulin		1.999e-07	26	ADM,PIK3CA,PIK3R1,AGT,PKM,HSD11B2,SGK1,SHC1,ATP6V1G1,BCAR1,YWHAG,CRY2,IGF1,IGF1R,PRKCZ,MYO1C,EIF6,STAT1,PTPN2,PTPN11,GPLD1,SOCS3,RELA,GSTP1,ZNF106,EGR1
GO: Biological Process	GO:1903426	regulation of reactive oxygen species biosynthetic process		2.048e-07	14	DDAH2,AGT,AGTR2,HSP90AA1,HSPD1,FOXO3,IGF1,ASS1,SOD2,STAT3,RAB27A,TRAP1,PRKN,TNF
GO: Biological Process	GO:0019941	modification-dependent protein catabolic process		2.051e-07	43	PTTG1,HSP90B1,STUB1,USP9X,FZR1,UBC,UBE2B,UBE2D1,UBE2H,UCHL1,USP4,DERL1,RCHY1,KLHL40,APC,FBXL19,SKP1,RNF11,RBCK1,PPP2CB,CSNK2A1,SUFU,PINK1,GIPC1,TRIM25,PSEN2,AUP1,PSMB2,PSMB3,PSMB4,USP7,LNX1,USP3,ITCH,NEDD4L,TBL1XR1,FAF1,ERLIN2,FBXO31,PRKN,CDK1,PCBP2,SMAD7
GO: Biological Process	GO:0051591	response to cAMP		2.064e-07	16	PER1,PIK3R1,COL1A1,FOXM1,FOS,APEX1,APP,SLC8A1,ASS1,CYP17A1,STAT1,JUN,JUNB,JUND,RELA,REN
GO: Biological Process	GO:0052192	movement in environment of other organism involved in symbiotic interaction		2.11e-07	17	EPS15,VPS16,FCN1,HSPA1A,ANPEP,PPIA,SLAMF1,TRIM25,TRIM21,ITGB1,NUP153,ITCH,MID2,RPSA,GSN,ACE2,SCARB2
GO: Biological Process	GO:0051806	entry into cell of other organism involved in symbiotic interaction		2.11e-07	17	EPS15,VPS16,FCN1,HSPA1A,ANPEP,PPIA,SLAMF1,TRIM25,TRIM21,ITGB1,NUP153,ITCH,MID2,RPSA,GSN,ACE2,SCARB2
GO: Biological Process	GO:0051828	entry into other organism involved in symbiotic interaction		2.11e-07	17	EPS15,VPS16,FCN1,HSPA1A,ANPEP,PPIA,SLAMF1,TRIM25,TRIM21,ITGB1,NUP153,ITCH,MID2,RPSA,GSN,ACE2,SCARB2
GO: Biological Process	GO:0071166	ribonucleoprotein complex localization		2.11e-07	17	MAGOH,NUP62,AGFG1,NXF1,SRSF1,RAE1,POLDIP3,SLU7,XPO1,ZC3H3,EIF6,FIP1L1,NUP153,NPM1,RPSA,EIF4E,DDX39A
GO: Biological Process	GO:0044409	entry into host		2.11e-07	17	EPS15,VPS16,FCN1,HSPA1A,ANPEP,PPIA,SLAMF1,TRIM25,TRIM21,ITGB1,NUP153,ITCH,MID2,RPSA,GSN,ACE2,SCARB2
GO: Biological Process	GO:0030260	entry into host cell		2.11e-07	17	EPS15,VPS16,FCN1,HSPA1A,ANPEP,PPIA,SLAMF1,TRIM25,TRIM21,ITGB1,NUP153,ITCH,MID2,RPSA,GSN,ACE2,SCARB2
GO: Biological Process	GO:0052126	movement in host environment		2.11e-07	17	EPS15,VPS16,FCN1,HSPA1A,ANPEP,PPIA,SLAMF1,TRIM25,TRIM21,ITGB1,NUP153,ITCH,MID2,RPSA,GSN,ACE2,SCARB2
GO: Biological Process	GO:0031396	regulation of protein ubiquitination		2.153e-07	26	STUB1,FZR1,UBC,UBE2D1,ADRB2,USP4,HSPA1A,FKBP1A,HSP90AA1,ATG5,DERL1,RCHY1,KLHL40,SKP1,SUFU,PINK1,PSEN2,PSMB2,PSMB3,PSMB4,NPM1,FANCI,PRKN,CDK1,CDK5,SMAD7
GO: Biological Process	GO:0051170	import into nucleus		2.163e-07	29	NUP62,HNRNPA1,PIK3R1,AGT,AGTR2,HSP90AA1,RAE1,RBCK1,CRY2,TXNIP,IGF1,IPO9,SUFU,SPTBN1,STAT3,JAK3,JUN,BMPR1A,NF1,GNAQ,NUP153,KPNB1,FAF1,THRA,DDX20,TNF,CDK1,HTT,IPO11
GO: Biological Process	GO:0042327	positive regulation of phosphorylation		2.371e-07	61	HGF,MAS1,ITGB1BP1,ACVR2A,PPP1R15A,EZH2,UBC,ADRB2,PIK3CA,PIK3R1,AGT,AGTR1,PRMT1,FGFR2,SMYD3,VEGFA,TRAF7,ITSN1,SHC1,SLAMF1,CRK,MADD,IGF1,IGF1R,CSK,PRKACB,PRKAR1A,PRKCZ,PINK1,MYD88,HSPH1,TAB2,TNFRSF10B,ACE,PTGER3,ITGB1,STAT3,STK3,JUN,BMPR1A,PTPN11,GADD45G,MAPKAPK3,DLG1,C3,KDR,GNAI2,NPM1,RARA,CALM1,SOCS3,DVL2,GRM5,LEPR,THBS1,EFNA1,CHEK2,TNF,CDK1,HDAC1,CDK5
GO: Biological Process	GO:1903037	regulation of leukocyte cell-cell adhesion		2.379e-07	30	HLA-A,IKZF1,FANCA,PIK3CA,PIK3R1,VCAM1,HSP90AA1,HSPD1,SLAMF1,IGF1,CSK,ASS1,PRKAR1A,PRKCZ,ZBTB16,HSPH1,FADD,IRF1,IRF4,STAT5B,JAK3,PTPN2,PTPN11,DLG1,ZEB1,ITCH,RARA,GSN,GSTP1,TNF
GO: Biological Process	GO:0042026	protein refolding		2.396e-07	8	HSPA1A,FKBP1A,HSPA1L,HSP90AA1,HSPD1,DNAJB1,B2M,ST13
GO: Biological Process	GO:0001889	liver development		2.472e-07	20	HGF,EZH2,ADRB2,PIK3CA,PRMT5,PKM,AK2,FOXM1,ASS1,SMARCA4,SOD2,STAT5B,JUN,PTPN3,NF1,RARA,CAST,RELA,THRA,TK1
GO: Biological Process	GO:0000302	response to reactive oxygen species		2.586e-07	25	HGF,EZH2,COL1A1,FOXO3,FOS,SHC1,APEX1,APOE,CRYAB,TXNIP,PPP2CB,SLC8A1,SOD2,PINK1,HSPH1,JUN,RELA,IL18BP,CCNA2,GSTP1,THBS1,TRAP1,CYCS,TNF,CDK1
GO: Biological Process	GO:0006979	response to oxidative stress		2.62e-07	35	HGF,MAPT,EZH2,HSPA1A,HSPB1,COL1A1,FOXO3,FOS,SHC1,APEX1,APOE,APP,CRYAB,TXNIP,PPP2CB,SLC8A1,SOD2,PINK1,HSPH1,JUN,GCLM,NFKB1,NONO,NR4A2,RELA,IL18BP,CCNA2,GSTP1,THBS1,TRAP1,CYCS,PRKN,TNF,CDK1,HDAC1
GO: Biological Process	GO:0003014	renal system process		2.675e-07	17	ADRB2,AGT,AGTR1,AGTR2,HSD11B2,ANPEP,SGK1,PRKACB,PRKAR1A,SLC4A5,CYP11B1,CYP11B2,RAB11A,PTGER3,KCNJ1,REN,GSN
GO: Biological Process	GO:0009266	response to temperature stimulus		2.841e-07	24	NUP62,ADM,ADRB2,AGT,HSPA1A,HSPA1L,HSPB2,HSP90AA1,HSPD1,DNAJB1,RAE1,FOS,BAG3,SLU7,CRYAB,IGF1,HSPH1,NF1,NUP153,DNMT1,SOCS3,CASP8,THBS1,THRA
GO: Biological Process	GO:0060429	epithelium development		2.896e-07	73	HGF,LIN7C,SAV1,EZH2,MEN1,ADM,ESRP2,FZR1,UBC,YAP1,AGT,AGTR1,AGTR2,SCNN1B,SCNN1G,FGFR2,VCAM1,VDR,VEGFA,COL4A1,FLNB,APC,PPP1CA,TXNIP,SLC8A1,IGF1,IGF1R,RBPJ,PRKACB,SMARCA4,SUFU,SLC4A5,MYD88,PSEN2,PSMB2,PSMB3,PSMB4,LAMA1,CLASP2,KAT2A,STAT1,STAT5B,STK3,JUN,BMPR1A,NF1,PTPRS,DLG1,KDR,GNAQ,MED12,RAB27A,SFN,ZEB1,RARA,FOXP2,SOCS3,DVL2,CASP8,RELA,REN,GSN,GSTM3,TGM2,THRA,ATP6AP2,TNF,CDK1,PCNA,HTT,HDAC1,SMAD7,…
GO: Biological Process	GO:0043632	modification-dependent macromolecule catabolic process		2.95e-07	43	PTTG1,HSP90B1,STUB1,USP9X,FZR1,UBC,UBE2B,UBE2D1,UBE2H,UCHL1,USP4,DERL1,RCHY1,KLHL40,APC,FBXL19,SKP1,RNF11,RBCK1,PPP2CB,CSNK2A1,SUFU,PINK1,GIPC1,TRIM25,PSEN2,AUP1,PSMB2,PSMB3,PSMB4,USP7,LNX1,USP3,ITCH,NEDD4L,TBL1XR1,FAF1,ERLIN2,FBXO31,PRKN,CDK1,PCBP2,SMAD7
GO: Biological Process	GO:0034109	homotypic cell-cell adhesion		2.978e-07	33	HLA-A,IKZF1,FANCA,ADRB2,PIK3CA,PIK3R1,HSPB1,VCAM1,HSP90AA1,HSPD1,SLAMF1,MYL12A,IGF1,CSK,PRKAR1A,PRKCZ,PRKG1,ZBTB16,HSPH1,FADD,IRF1,IRF4,PTGER3,STAT5B,JAK3,PTPN2,PTPN11,DLG1,ZEB1,ITCH,RARA,GSN,GSTP1
GO: Biological Process	GO:0010498	proteasomal protein catabolic process		3.048e-07	34	PTTG1,HSP90B1,STUB1,FZR1,UBC,UBE2B,UBE2D1,UBE2H,UCHL1,DERL1,RCHY1,KLHL40,APC,FBXL19,SKP1,RBCK1,PPP2CB,CSNK2A1,PINK1,GIPC1,PSEN2,AUP1,PSMB2,PSMB3,PSMB4,NEDD4L,TBL1XR1,FAF1,ERLIN2,FBXO31,PRKN,CDK1,PCBP2,SMAD7
GO: Biological Process	GO:0071383	cellular response to steroid hormone stimulus		3.118e-07	27	PER1,CBX3,NR4A1,AGTR1,AGTR2,DDX54,SMYD3,VDR,STRN3,SGK1,CRY2,IGF1,ASS1,SMARCA4,RUVBL2,MED12,NR1D2,RARA,MED16,CALR,NR4A2,CCNA2,GSTP1,THRA,EIF4E,ELK1,HDAC1
GO: Biological Process	GO:1904951	positive regulation of establishment of protein localization		3.122e-07	41	ITGB1BP1,VAMP3,FCN1,PIK3R1,AGT,AGTR1,AGTR2,IL17RA,HSPA1L,HSP90AA1,HSPD1,PPIA,SLAMF1,YWHAG,RBCK1,IGF1,ASPH,DYNLL2,PRKCZ,PINK1,MYO1C,SPTBN1,KAT2A,PTBP1,ITGB1,BID,BMPR1A,DLG1,KIF5B,NMT1,SFN,GPLD1,CASP8,WRAP53,LEPR,CCT6A,PRKN,TNF,CDK1,PCM1,CDK5
GO: Biological Process	GO:0045596	negative regulation of cell differentiation		3.181e-07	47	ABCA1,HLA-A,ITGB1BP1,EZH2,MEN1,YAP1,PIK3R1,PRMT5,PRMT1,VEGFA,FOXO3,APOE,APP,ZHX2,ZFP36,IGF1,RBPJ,CTNNA1,SUFU,SOD2,ZBTB16,B2M,IRF1,PTBP1,PTGER3,ITGB1,STAT1,STAT3,STAT5B,CFLAR,JAK3,PTPN2,BMPR1A,NF1,PTPRG,ZEB1,RARA,CALR,RTN4,EFNA1,EIF4E,TNF,PCM1,HDAC1,CDK5,SMAD7,CDK6
GO: Biological Process	GO:0044257	cellular protein catabolic process		3.181e-07	47	PTTG1,HSP90B1,STUB1,USP9X,FZR1,UBC,UBE2B,UBE2D1,UBE2H,UCHL1,USP4,DERL1,RCHY1,KLHL40,APC,APOE,FBXL19,SKP1,CTSA,RNF11,RBCK1,PPP2CB,CSNK2A1,SUFU,PINK1,GIPC1,TRIM25,PSEN2,AUP1,PSMB2,PSMB3,PSMB4,USP7,LNX1,USP3,ITCH,NEDD4L,CASP8,TBL1XR1,FAF1,ERLIN2,FBXO31,CHEK2,PRKN,CDK1,PCBP2,SMAD7
GO: Biological Process	GO:0061008	hepaticobiliary system development		3.297e-07	20	HGF,EZH2,ADRB2,PIK3CA,PRMT5,PKM,AK2,FOXM1,ASS1,SMARCA4,SOD2,STAT5B,JUN,PTPN3,NF1,RARA,CAST,RELA,THRA,TK1
GO: Biological Process	GO:0044087	regulation of cellular component biogenesis		3.375e-07	53	EPS8,STUB1,MAP4,MAPT,ITGB1BP1,IKZF1,SYNPO,VPS16,ADD1,AMOT,PIK3R1,AGT,HSPA1A,HSP90AA1,VEGFA,ATG5,SLAIN2,DNAJB1,SGK1,APC,APOE,FHOD1,PRKCZ,PINK1,TBC1D9B,PSEN2,MYO1C,SPTBN1,CLASP2,ACE,BID,JUN,PTPN11,PEX5,DLG1,KDR,WASF1,RAB5A,NPM1,NEDD4L,TRIM27,RGS2,ARPC3,FAF1,GSN,ACE2,THBS1,GTF2H1,THRA,H3F3A,PRKN,TNF,HTT
GO: Biological Process	GO:0050767	regulation of neurogenesis		3.376e-07	51	HGF,HLA-A,MAPT,EZH2,YAP1,PRMT5,QKI,SDC2,VEGFA,FOXO3,SGK1,DDX56,APOE,APP,XRCC5,ZHX2,YWHAG,SRRT,IGF1R,RBPJ,CTNNA1,CUX1,B2M,RAB11A,CLASP2,PTBP1,ACE,PTGER3,ITGB1,STAT3,BMPR1A,NF1,NDEL1,PTPRG,KDR,TCF3,ZEB1,RARA,NEDD4L,CALR,RTN4,RELA,GRM5,EFNA1,FBXO31,EIF4E,PRKN,CDK1,PCM1,HDAC1,CDK5
GO: Biological Process	GO:0018108	peptidyl-tyrosine phosphorylation		3.419e-07	32	HGF,AGT,AGTR1,FGFR2,HSP90AA1,VEGFA,SHC1,APP,IGF1,IGF1R,CSK,PRKCZ,CUX1,PSEN2,HSPH1,IRF1,ACE,ITGB1,STAT3,STAT5B,JAK3,PTPN2,KDR,MVP,SOCS3,DVL2,TRIM27,FGFR1OP,EFNA1,ERLIN2,TIE1,HDAC1
GO: Biological Process	GO:0001525	angiogenesis		3.421e-07	36	HGF,ITGB1BP1,NR4A1,PPP1R15A,ADD1,ADM,ADRB2,PIK3CA,AMOT,AGT,CMA1,FGFR2,HSPB1,VEGFA,COL4A1,ANPEP,SHC1,PRCP,RBPJ,SP100,ACE,ITGB1,STAT1,JUN,NF1,C3,KDR,GPLD1,RTN4,CASP8,LEPR,THBS1,EFNA1,GTF2I,TIE1,ENPEP
GO: Biological Process	GO:0044703	multi-organism reproductive process		3.738e-07	62	PTTG1,MAGOH,HLA-A,CCT3,MAPT,MAS1,USP9X,NUP62,ACVR2A,MEN1,ADM,UBE2B,ADRB2,AGT,AGFG1,MLH1,HSD11B2,QKI,HSPA1L,VDR,FOXO3,ADAMTS2,FOS,APP,IGF1,SMARCA2,SMARCA4,RACGAP1,ZBTB16,CYP17A1,BCL2L1,BCL2L2,ACE,PTGER3,ITGB1,ITGB4,STAT3,STAT5B,JUNB,GLRB,BYSL,C1QBP,TARBP2,NPHP1,RARA,CALR,CAST,TEAD4,TRIM27,CREB3L4,RGS2,LEPR,CCT6A,TH,THRA,DAZAP1,TK1,LNPEP,H3F3A,DDX20,CDK1,HTT
GO: Biological Process	GO:0018212	peptidyl-tyrosine modification		3.838e-07	32	HGF,AGT,AGTR1,FGFR2,HSP90AA1,VEGFA,SHC1,APP,IGF1,IGF1R,CSK,PRKCZ,CUX1,PSEN2,HSPH1,IRF1,ACE,ITGB1,STAT3,STAT5B,JAK3,PTPN2,KDR,MVP,SOCS3,DVL2,TRIM27,FGFR1OP,EFNA1,ERLIN2,TIE1,HDAC1
GO: Biological Process	GO:0001649	osteoblast differentiation		3.906e-07	23	HGF,CEBPD,ACVR2A,HNRNPC,MEN1,FGFR2,COL1A1,VEGFA,APC,IFI16,IGF1,VCAN,SUFU,SNRNP200,GABBR1,WWOX,JUNB,JUND,BMPR1A,NF1,H3F3A,TNF,CDK6
GO: Biological Process	GO:0030099	myeloid cell differentiation		4.065e-07	32	IKZF1,ACVR2A,ADD1,ZBTB7A,PIK3R1,PRMT1,VEGFA,FOXO3,FOS,APC,IFI16,ZFP36,RBPJ,SMARCA4,ZBTB16,PSEN2,SPIB,FADD,IRF4,EIF6,STAT5B,PTPN2,JUN,JUNB,PTPN11,NF1,RARA,CASP8,RELB,THRA,TNF,CDK6
GO: Biological Process	GO:0009792	embryo development ending in birth or egg hatching		4.073e-07	47	USP9X,MBNL1,ACVR2A,ADAM10,ADD1,MEN1,ADM,UBE2B,AMOT,PRMT1,FGFR2,VCAM1,COL1A1,VEGFA,SRSF1,SLC8A1,IGF1,RBPJ,PRKACB,SMARCA4,SUFU,PSEN2,SLC39A1,BCL2L1,KAT2A,ITGB1,STK3,JUNB,BMPR1A,NF1,NDEL1,NFE2,BYSL,DLG1,NMT1,MED12,SCO2,ZEB1,RARA,SOCS3,DVL2,CASP8,TEAD4,TIE1,TK1,ATP6AP2,HTT
GO: Biological Process	GO:0060047	heart contraction		4.112e-07	26	MEF2A,ADM,ADRB2,PIK3CA,PIK3R1,AGT,AGTR2,HSP90AA1,ATG5,SRSF1,SLC8A1,ASPH,PRKG1,AHCYL1,PSEN2,ACE,KCND2,GNAI2,GNAI3,NEDD4L,CALM1,RGS2,ACE2,TH,THRA,SMAD7
GO: Biological Process	GO:0033674	positive regulation of kinase activity		4.297e-07	39	HGF,MAS1,ITGB1BP1,EZH2,UBC,ADRB2,PIK3CA,AGT,AGTR1,VEGFA,TRAF7,SHC1,CRK,MADD,IGF1,CSK,PRKACB,PRKAR1A,PRKCZ,PINK1,HSPH1,TAB2,TNFRSF10B,ACE,STK3,PTPN11,GADD45G,MAPKAPK3,DLG1,GNAI2,NPM1,CALM1,DVL2,GRM5,THBS1,EFNA1,TNF,CDK1,CDK5
GO: Biological Process	GO:0051098	regulation of binding		4.387e-07	29	STUB1,ITGB1BP1,DTNBP1,ADD1,HNRNPL,MEN1,ADRB2,FKBP1A,DERL1,APP,IFI16,PPP1CA,IGF1,SMARCA4,SP100,PSEN2,B2M,IRF4,KAT2A,ACE,RUVBL2,STK3,JUN,ARHGEF7,MAP1LC3B,RARA,CALM1,PRKN,CDK5
GO: Biological Process	GO:1903706	regulation of hemopoiesis		4.39e-07	31	HLA-B,IKZF1,ACVR2A,FANCA,ZBTB7A,PIK3R1,PRMT1,HSP90AA1,VEGFA,FOXO3,FOS,APC,ZFP36,PRKCZ,ZBTB16,FADD,IRF1,IRF4,ACE,EIF6,STAT5B,JAK3,PTPN2,JUN,NF1,KDR,ZEB1,RARA,CASP8,TNF,CDK6
GO: Biological Process	GO:0019221	cytokine-mediated signaling pathway		4.743e-07	40	HLA-A,HLA-B,HLA-C,UBC,IL17RA,HSPA1A,FKBP1A,VCAM1,FOXO3,SAMHD1,MADD,RBCK1,MYD88,SP100,TRIM25,B2M,PSMB2,PSMB3,PSMB4,FADD,IRF1,IRF4,TRIM21,TNFRSF10B,STAT1,STAT3,STAT5B,BGN,JAK3,PTPN2,PTPN11,KRT18,SOCS3,CASP8,RELA,LEPR,GSTP1,EGR1,PRKN,TNF
GO: Biological Process	GO:0019725	cellular homeostasis		4.931e-07	55	HSP90B1,SLC24A3,ADD1,MEN1,ADM,UBC,PIK3CA,PIK3R1,UBTF,AGT,AGTR1,AGTR2,CMA1,FKBP1A,VCAM1,VDR,ATG5,SGK1,APC,APEX1,ATP6V1G1,APOE,APP,SLC8A1,IGF1,IGF1R,ASPH,SMARCA4,FTL,PRKG1,SLC4A4,SLC4A5,PINK1,ERP44,PSEN2,PTGER3,ITGB1,JAK3,DIAPH1,KDR,KIF5B,NPM1,GPLD1,SCO2,NEDD4L,CALM1,CALR,LEPR,TGM2,TH,PDIA6,GTF2I,PRKN,PCNA,HTT
GO: Biological Process	GO:0016192	vesicle-mediated transport		5.024e-07	81	HGF,EPS15,HSP90B1,ABCA1,LIN7C,VPS16,DTNBP1,ADD1,VAMP3,SNAP29,ADM,ADRB2,PIK3CA,FCN1,PIK3R1,FGFR2,HSP90AA1,VTI1B,VEGFA,ATG5,COPZ1,COPB1,ITSN1,SH3KBP1,ATL3,APOE,APP,SLAMF1,AP3M1,CRK,TGOLN2,IGF1,CSK,DYNLL2,RACGAP1,VAMP4,SNX1,CUX1,PINK1,TBC1D9B,MYO1C,ERC1,SPTBN1,B2M,HSPH1,RAB11A,CLASP2,BCL2L1,PTGER3,ITGB1,MAPKAPK3,ANKRD28,C2,C3,GNAI3,KIF5B,RAB5A,RAB27A,KLC1,KIF11,RAB35,RARA,NEDD4L,CALM1,KRT18,CALR,GRK…
GO: Biological Process	GO:0003015	heart process		5.068e-07	26	MEF2A,ADM,ADRB2,PIK3CA,PIK3R1,AGT,AGTR2,HSP90AA1,ATG5,SRSF1,SLC8A1,ASPH,PRKG1,AHCYL1,PSEN2,ACE,KCND2,GNAI2,GNAI3,NEDD4L,CALM1,RGS2,ACE2,TH,THRA,SMAD7
GO: Biological Process	GO:0051603	proteolysis involved in cellular protein catabolic process		5.168e-07	45	PTTG1,HSP90B1,STUB1,USP9X,FZR1,UBC,UBE2B,UBE2D1,UBE2H,UCHL1,USP4,DERL1,RCHY1,KLHL40,APC,FBXL19,SKP1,CTSA,RNF11,RBCK1,PPP2CB,CSNK2A1,SUFU,PINK1,GIPC1,TRIM25,PSEN2,AUP1,PSMB2,PSMB3,PSMB4,USP7,LNX1,USP3,ITCH,NEDD4L,CASP8,TBL1XR1,FAF1,ERLIN2,FBXO31,PRKN,CDK1,PCBP2,SMAD7
GO: Biological Process	GO:0098609	cell-cell adhesion		5.308e-07	59	HLA-A,TNIP1,IKZF1,FANCA,ADRB2,PIK3CA,PIK3R1,FKBP1A,HSPB1,VCAM1,HSP90AA1,VEGFA,HSPD1,ATG5,SHC1,APC,SLAMF1,MYL12A,IGF1,CSK,ASS1,PRKAR1A,PRKCZ,CTNNA1,PRKG1,ZBTB16,PSEN2,B2M,HSPH1,FADD,IRF1,IRF4,PTGER3,ITGB1,DDOST,STAT5B,JAK3,PTPN2,PTPN11,GADD45G,PTPRG,DLG1,RAB27A,NPHP1,TCF3,ZEB1,ITCH,RARA,CASP8,RPSA,RELB,LEPR,GSN,GSTP1,EGR1,TNF,PCDH9,SMAD7,CDK6
GO: Biological Process	GO:0042542	response to hydrogen peroxide		5.338e-07	18	HGF,EZH2,COL1A1,FOXO3,SHC1,APEX1,CRYAB,TXNIP,PPP2CB,SLC8A1,SOD2,PINK1,HSPH1,JUN,RELA,IL18BP,TRAP1,CDK1
GO: Biological Process	GO:0046683	response to organophosphorus		5.338e-07	18	HSP90B1,PER1,PIK3R1,COL1A1,FOXM1,FOS,APEX1,APP,SLC8A1,ASPH,ASS1,CYP17A1,STAT1,JUN,JUNB,JUND,RELA,REN
GO: Biological Process	GO:0072593	reactive oxygen species metabolic process		5.398e-07	25	DDAH2,AGT,AGTR1,AGTR2,HSP90AA1,HSPD1,FOXM1,ATG5,FOXO3,CRYAB,IGF1,PRCP,ASS1,SOD2,PINK1,EIF6,STAT3,RAB27A,GSTP1,ACE2,THBS1,TRAP1,CYCS,PRKN,TNF
GO: Biological Process	GO:0007006	mitochondrial membrane organization		5.492e-07	15	ACAA2,HSPA1A,HSP90AA1,SLC25A5,YWHAG,DYNLL2,PINK1,BCL2L1,STAT3,BID,PEX5,NMT1,SFN,CASP8,HTT
GO: Biological Process	GO:0010959	regulation of metal ion transport		5.542e-07	31	PER1,ADRB2,AHNAK,AGT,SCNN1B,FKBP1A,UTRN,VDR,ATG5,SGK1,CASK,SLC8A1,IGF1,ASPH,PRKG1,AHCYL1,B2M,ACE,PTGER3,JAK3,PTPN3,KCNJ1,DIAPH1,DLG1,GNAI2,KIF5B,GNAQ,NEDD4L,CALM1,TRIM27,HTT
GO: Biological Process	GO:0006413	translational initiation		5.619e-07	21	RPLP0,RPS2,RPS10,RPS20,RPS21,PPP1R15A,HSPB1,POLR2G,PPP1CA,SSB,PTBP1,EIF6,NPM1,RARA,RPSA,RPL14,RPL26L1,EIF4E,TNF,PCBP2,RPL15
GO: Biological Process	GO:0071356	cellular response to tumor necrosis factor		5.65e-07	24	UBC,HSPA1A,VCAM1,COL1A1,FOXO3,MADD,RBCK1,ASS1,PSMB2,PSMB3,PSMB4,IRF1,KAT2A,TNFRSF10B,STAT1,PTPN2,NFKB1,KRT18,CASP8,RELA,IL18BP,GSTP1,PRKN,TNF
GO: Biological Process	GO:0031100	animal organ regeneration		5.749e-07	14	HGF,EZH2,ADM,ADRB2,PRMT5,PKM,SHC1,ACE,PTPN3,SOCS3,CAST,CCNA2,GSTP1,CDK1
GO: Biological Process	GO:0009896	positive regulation of catabolic process		5.805e-07	33	CALCOCO2,STUB1,ACTN3,FZR1,UBC,UBE2D1,ADRB2,ATG5,RCHY1,POLR2G,APC,APOE,SKP1,ZFP36,IGF1,CSNK2A1,SNX1,PINK1,ZC3HAV1,PSEN2,PSMB2,PSMB3,PSMB4,TRIM21,KDR,GPLD1,ITCH,NEDD4L,MID2,PRKN,TNF,CDK1,SMAD7
GO: Biological Process	GO:0046649	lymphocyte activation		5.861e-07	47	HLA-A,IKZF1,FANCA,PIK3CA,PIK3R1,MLH1,FKBP1A,VCAM1,HSP90AA1,HSPD1,ATG5,APC,POU2F2,SLAMF1,IGF1,CSK,RBPJ,PRKAR1A,PRKCZ,MYD88,ZBTB16,IMPDH2,PSEN2,B2M,HSPH1,FADD,IRF1,IRF4,ITGB1,DDOST,STAT5B,JAK3,PTPN2,PTPN11,GADD45G,DLG1,RAB27A,TCF3,ZEB1,ITCH,RARA,CASP8,RELB,LEPR,GSN,EGR1,CDK6
GO: Biological Process	GO:0043405	regulation of MAP kinase activity		5.966e-07	30	HGF,NUP62,DTNBP1,EZH2,UBC,UCHL1,VEGFA,TRAF7,SHC1,APOE,CRK,MADD,IGF1,IGF1R,CSK,TAB2,PTPN11,NF1,GADD45G,MAPKAPK3,GNAI2,DVL2,GRM5,RGS2,RGS3,GSTP1,THBS1,EFNA1,TNF,CDK1
GO: Biological Process	GO:0009755	hormone-mediated signaling pathway		6.259e-07	23	PER1,NUP62,NR4A1,DDX54,VDR,STRN3,SGK1,CRY2,IGF1,PRCP,SMARCA4,STAT5B,PTPN2,PTPN11,MED12,NR1D2,RARA,MED16,CALR,NR4A2,REN,THRA,HDAC1
GO: Biological Process	GO:0006954	inflammatory response		6.347e-07	47	CFH,HGF,MAS1,PER1,TNIP1,VAMP3,FANCA,ADRB2,AGT,AGTR1,AGTR2,CMA1,IL17RA,VCAM1,HSPD1,FOS,APOE,IFI16,ZFP36,PRCP,RBPJ,ASS1,PRKCZ,MYD88,SP100,PSMB4,TNFRSF10B,ACE,PTGER3,STAT3,STAT5B,PTPN2,NFKB1,C1QBP,C2,C3,NR1D2,ITCH,SOCS3,REL,RELA,RELB,GSTP1,ACE2,TGM2,THBS1,TNF
GO: Biological Process	GO:0048646	anatomical structure formation involved in morphogenesis		6.458e-07	72	HGF,MAP4,ITGB1BP1,NR4A1,PPP1R15A,MEF2A,ADD1,SNAP29,ADM,UBE2B,ADRB2,PIK3CA,AMOT,AGT,CMA1,AGFG1,FGFR2,FKBP1A,HSPB1,COL1A1,VEGFA,COL4A1,ATG5,ANPEP,CNTNAP1,SHC1,PRCP,RBPJ,PRKACB,PRKAR1A,SMARCA4,SUFU,SP100,TBC1D9B,PSEN2,CLASP2,KAT2A,ACE,ITGB1,ITGB4,STAT1,STK3,CFLAR,JUN,JUNB,BMPR1A,PTPN11,NF1,NFE2,BYSL,C3,KDR,MED12,GPLD1,RARA,RTN4,CAST,DVL2,CASP8,TEAD4,LEPR,TGM2,THBS1,EFNA1,GTF2I,TIE1,TNF,ENPEP,PCM1,HT…
GO: Biological Process	GO:0043269	regulation of ion transport		6.904e-07	45	PER1,DTNBP1,VAMP3,ADRB2,CLCNKB,AHNAK,AGT,AGTR2,SCNN1B,FKBP1A,UTRN,VDR,ATG5,SGK1,APOE,CASK,CRY2,SLC8A1,IGF1,ASPH,PRKG1,GABBR1,PINK1,AHCYL1,B2M,ACE,PTGER3,WNK1,JAK3,PTPN3,KCND2,KCNJ1,DIAPH1,DLG1,GNAI2,KIF5B,GNAQ,NEDD4L,CALM1,RTN4,TRIM27,THBS1,PRKN,TNF,HTT
GO: Biological Process	GO:0043009	chordate embryonic development		6.906e-07	46	USP9X,MBNL1,ACVR2A,ADAM10,ADD1,MEN1,ADM,UBE2B,AMOT,PRMT1,FGFR2,VCAM1,COL1A1,VEGFA,SRSF1,SLC8A1,IGF1,RBPJ,PRKACB,SMARCA4,SUFU,PSEN2,SLC39A1,BCL2L1,KAT2A,ITGB1,STK3,JUNB,BMPR1A,NF1,NDEL1,NFE2,BYSL,DLG1,NMT1,MED12,SCO2,ZEB1,RARA,SOCS3,DVL2,CASP8,TEAD4,TIE1,ATP6AP2,HTT
GO: Biological Process	GO:0046903	secretion		6.954e-07	69	HGF,ABCA1,LIN7C,ACVR2A,DTNBP1,VAMP3,SNAP29,ADM,FCN1,AGT,AGTR1,AGTR2,IL17RA,VTI1B,VDR,VEGFA,HSPD1,ATG5,ANPEP,SLC25A5,SGK1,POU2F2,APP,PPIA,SLAMF1,MADD,CASK,CRY2,IGF1,RBPJ,PRKCZ,PRKG1,VAMP4,SLC4A5,GABBR1,PINK1,GIPC1,TRAF3IP2,SPTBN1,RAB11A,CLASP2,PTBP1,ACE,PTGER3,WNK1,STAT5B,PTPN11,NF1,ARHGEF7,KIF5B,MAP1LC3B,RAB5A,RAB27A,GPLD1,CALM1,RTN4,REN,TRIM27,LEPR,THBS1,OPTN,SDF4,PRKN,CLEC3B,TNF,ENSA,HTT,HDAC1,…
GO: Biological Process	GO:0043123	positive regulation of I-kappaB kinase/NF-kappaB signaling		7.512e-07	20	NUP62,UBC,FKBP1A,RBCK1,PINK1,ZC3HAV1,TRAF3IP2,MYD88,TRIM25,FADD,TAB2,TNFRSF10B,CFLAR,MID2,CASP8,REL,RELA,TGM2,PRKN,TNF
GO: Biological Process	GO:0045321	leukocyte activation		7.523e-07	52	HLA-A,IKZF1,ADAM10,VAMP3,FANCA,NDRG1,PIK3CA,PIK3R1,MLH1,FKBP1A,VCAM1,HSP90AA1,HSPD1,ATG5,APC,POU2F2,SLAMF1,IGF1,CSK,RBPJ,PRKAR1A,PRKCZ,MYD88,ZBTB16,IMPDH2,PSEN2,B2M,HSPH1,FADD,IRF1,IRF4,ITGB1,DDOST,STAT5B,JAK3,PTPN2,JUN,PTPN11,GADD45G,DLG1,RAB27A,TCF3,ZEB1,ITCH,RARA,CASP8,RELB,LEPR,GSN,THBS1,EGR1,CDK6
GO: Biological Process	GO:0002252	immune effector process		7.552e-07	53	CFH,HLA-A,HLA-B,VAMP3,PIK3CA,FCN1,PIK3R1,MLH1,EXOSC4,HSP90AA1,HSPD1,ATG5,TUBB,POU2F2,CPA3,SAMHD1,IFI16,SLAMF1,CRK,PRKCZ,SNRPB2,CTSG,ZC3HAV1,TRAF3IP2,MYD88,TRIM25,PSEN2,MYO1C,B2M,FADD,IRF1,IRF4,ACE,STAT1,STAT5B,JAK3,GADD45G,C1QBP,DLG1,C2,C3,TAP1,TAP2,TARBP2,RAB27A,ITCH,RARA,RELA,RELB,TEAD4,ARPC3,TNF,PCBP2
GO: Biological Process	GO:1903901	negative regulation of viral life cycle		7.576e-07	14	TNIP1,FCN1,IFI16,ZC3HAV1,SP100,TRIM25,TRIM21,JUN,MID2,TRIM27,GSN,PRKN,TNF,HDAC1
GO: Biological Process	GO:0034612	response to tumor necrosis factor		7.681e-07	25	ADAM10,UBC,HSPA1A,VCAM1,COL1A1,FOXO3,MADD,RBCK1,ASS1,PSMB2,PSMB3,PSMB4,IRF1,KAT2A,TNFRSF10B,STAT1,PTPN2,NFKB1,KRT18,CASP8,RELA,IL18BP,GSTP1,PRKN,TNF
GO: Biological Process	GO:0015931	nucleobase-containing compound transport		7.987e-07	22	MAGOH,NUP62,HNRNPA1,XPO5,AGFG1,QKI,NXF1,SRSF1,RAE1,POLDIP3,SLU7,XPO1,MYO1C,ZC3H3,FIP1L1,MVP,NUP153,NPM1,RPSA,EIF4E,DDX39A,HTT
GO: Biological Process	GO:0070303	negative regulation of stress-activated protein kinase signaling cascade		8.101e-07	10	PER1,MEN1,FOXM1,PINK1,ZMYND11,HSPH1,DLG1,ITCH,GSTP1,PRKN
GO: Biological Process	GO:0032873	negative regulation of stress-activated MAPK cascade		8.101e-07	10	PER1,MEN1,FOXM1,PINK1,ZMYND11,HSPH1,DLG1,ITCH,GSTP1,PRKN
GO: Biological Process	GO:0044706	multi-multicellular organism process		8.15e-07	24	HLA-A,MAPT,ACVR2A,MEN1,ADM,ADRB2,AGT,HSD11B2,VDR,FOS,IGF1,PTGER3,ITGB1,ITGB4,STAT5B,JUNB,BYSL,C1QBP,RARA,TEAD4,DAZAP1,TK1,LNPEP,H3F3A
GO: Biological Process	GO:0006352	DNA-templated transcription, initiation		8.488e-07	23	IKZF1,NR4A1,YAP1,UBTF,VDR,POLR2C,POLR2G,POLR2H,POLR1C,MED15,RBPJ,CAVIN1,JUN,MED12,NR1D2,RARA,MED16,MED31,NR4A2,TEAD4,GTF2H1,GTF2I,THRA
GO: Biological Process	GO:1902043	positive regulation of extrinsic apoptotic signaling pathway via death domain receptors		8.873e-07	7	ATF3,PSEN2,FADD,STK3,NF1,FAF1,THBS1
GO: Biological Process	GO:0019883	antigen processing and presentation of endogenous antigen		8.873e-07	7	HLA-A,HLA-B,HLA-C,ATG5,B2M,TAP1,TAP2
GO: Biological Process	GO:1904385	cellular response to angiotensin		8.873e-07	7	MAS1,AGT,AGTR1,AGTR2,IGF1R,AHCYL1,AGTRAP
GO: Biological Process	GO:0002018	renin-angiotensin regulation of aldosterone production		8.968e-07	4	AGT,AGTR1,AGTR2,REN
GO: Biological Process	GO:2000116	regulation of cysteine-type endopeptidase activity		9.149e-07	23	HGF,NR4A1,MEN1,VEGFA,HSPD1,IFI16,CRYAB,IGF1,CSNK2A1,ASPH,FADD,BCL2L1,TNFRSF10B,STAT1,BID,CFLAR,SFN,CASP8,GSN,THBS1,CYCS,TNF,HTT
GO: Biological Process	GO:0034329	cell junction assembly		9.3e-07	21	ITGB1BP1,ACTN3,AMOT,AGT,VEGFA,CNTNAP1,APC,CTNNA1,MYO1C,CLASP2,ACE,ITGB1,ITGB4,ARHGEF7,DLG1,KDR,NEDD4L,ACE2,THBS1,TNF,SMAD7
GO: Biological Process	GO:0007565	female pregnancy		9.348e-07	22	HLA-A,MAPT,MEN1,ADM,ADRB2,AGT,HSD11B2,VDR,FOS,IGF1,PTGER3,ITGB1,ITGB4,STAT5B,JUNB,BYSL,C1QBP,RARA,TEAD4,DAZAP1,LNPEP,H3F3A
GO: Biological Process	GO:0033157	regulation of intracellular protein transport		9.369e-07	32	ITGB1BP1,NUP62,PIK3R1,AGTR2,HSPA1L,HSP90AA1,XPO1,RBCK1,IGF1,CSK,ASPH,VAMP4,SUFU,PINK1,SP100,MYO1C,KAT2A,BMPR1A,PTPN11,NF1,NDEL1,KIF5B,GNAQ,SFN,RANGAP1,FAF1,THRA,PRKN,TNF,CDK1,PCM1,CDK5
GO: Biological Process	GO:0009617	response to bacterium		9.613e-07	41	ABCA1,HLA-A,HLA-B,ADM,HIST1H2BE,HIST1H2BI,HIST2H2BE,VCAM1,FOS,APP,IGF1,RBPJ,ASS1,CTSG,MYD88,CYP17A1,B2M,TNFRSF10B,ACE,PTGER3,STAT1,STAT5B,JUN,JUNB,JUND,NFKB1,MAPKAPK3,BYSL,TAP2,DNMT1,TCF3,RARA,SOCS3,CASP8,RELA,IL18BP,REN,GSTP1,TH,OPTN,TNF
GO: Biological Process	GO:0051099	positive regulation of binding		9.725e-07	18	ADD1,HNRNPL,MEN1,FKBP1A,DERL1,IGF1,SMARCA4,B2M,IRF4,KAT2A,ACE,STK3,ARHGEF7,MAP1LC3B,RARA,CALM1,PRKN,CDK5
GO: Biological Process	GO:0055078	sodium ion homeostasis		1.032e-06	11	AGT,AGTR1,AGTR2,SCNN1A,SCNN1B,SCNN1G,ANPEP,SGK1,SLC8A1,CYP11B2,NEDD4L
GO: Biological Process	GO:0045785	positive regulation of cell adhesion		1.043e-06	33	HLA-A,ITGB1BP1,IKZF1,PIK3CA,PIK3R1,UTRN,VCAM1,HSP90AA1,VEGFA,HSPD1,APC,SLAMF1,IGF1,CSK,PRKCZ,ZBTB16,HSPH1,FADD,IRF1,ITGB1,STAT5B,JAK3,PTPN11,ARHGEF7,C1QBP,KDR,RARA,CALR,TGM2,THBS1,TNF,SMAD7,CDK6
GO: Biological Process	GO:0009612	response to mechanical stimulus		1.061e-06	23	AGT,COL1A1,FOS,BAG3,TXNIP,SLC8A1,IGF1,MYD88,FADD,IRF1,TNFRSF10B,ITGB1,STAT1,JUN,JUNB,JUND,NFKB1,FOXP2,CASP8,RELA,THBS1,TNF,HTT
GO: Biological Process	GO:0045861	negative regulation of proteolysis		1.066e-06	30	HGF,PTTG1,NR4A1,PPP1R15A,PIK3R1,AGT,VEGFA,KLHL40,APC,APP,IFI16,CRYAB,IGF1,CSNK2A1,CST1,CST2,SUFU,GIPC1,PSEN2,TRIM21,BCL2L1,CFLAR,PTPN3,C3,SFN,CAST,CASP8,THBS1,HTT,CDK5
GO: Biological Process	GO:0001667	ameboidal-type cell migration		1.088e-06	29	ITGB1BP1,NR4A1,PIK3CA,AMOT,AGT,AGTR2,HSPB1,VEGFA,APOE,BCAR1,SLC8A1,PRCP,GIPC1,SP100,RAB11A,CLASP2,ITGB1,ITGB4,STAT1,JUN,PTPN11,NF1,PTPRG,ARHGEF7,C1QBP,KDR,GPLD1,THBS1,EFNA1
GO: Biological Process	GO:0002016	regulation of blood volume by renin-angiotensin		1.144e-06	6	AGT,AGTR1,AGTR2,ACE,REN,ACE2
GO: Biological Process	GO:0030900	forebrain development		1.161e-06	32	MAS1,USP9X,IKZF1,EZH2,FGFR2,APP,SLC8A1,RBPJ,SMARCA4,PRKG1,PSEN2,CYP17A1,GART,KAT2A,PTGER3,BMPR1A,NF1,NDEL1,PTPRS,PEX5,GNAQ,RARA,FOXP2,RTN4,NR4A2,TH,PCDH9,PCM1,HTT,HDAC1,CDK5,CDK6
GO: Biological Process	GO:0046902	regulation of mitochondrial membrane permeability		1.269e-06	12	ACAA2,HSPA1A,SLC25A5,YWHAG,DYNLL2,BCL2L1,STAT3,BID,NMT1,SFN,CASP8,HTT
GO: Biological Process	GO:0030182	neuron differentiation		1.271e-06	75	HGF,HLA-A,MAP4,MAPT,USP9X,IKZF1,DTNBP1,EZH2,MEF2A,ADM,UCHL1,PRMT1,FGFR2,QKI,SDC2,VEGFA,FOXO3,SGK1,CNTNAP1,SHC1,APC,DDX56,APOE,APP,ZHX2,PPIA,YWHAG,IGF1R,RBPJ,DYNLL2,PRKCZ,CTNNA1,PRKG1,SUFU,CUX1,SOD2,SPTBN1,B2M,LAMA1,RAB11A,CLASP2,PTBP1,PTGER3,WNK1,ITGB1,STAT3,JUN,PTPN11,NF1,NDEL1,PTPRG,BYSL,DIAPH1,PEX5,KDR,KIF5B,GNAQ,DNMT1,NPHP1,RAB35,TCF3,ZEB1,RARA,NEDD4L,CALR,RTN4,NR4A2,TH,EFNA1,FBXO31,EIF4E,PRK…
GO: Biological Process	GO:0051341	regulation of oxidoreductase activity		1.286e-06	14	DDAH2,ACVR2A,FDX1,AGT,AGTR1,AGTR2,HSP90AA1,VDR,APOE,NFKB1,CALM1,GSTP1,PRKN,TNF
GO: Biological Process	GO:1990776	response to angiotensin		1.329e-06	7	MAS1,AGT,AGTR1,AGTR2,IGF1R,AHCYL1,AGTRAP
GO: Biological Process	GO:0097192	extrinsic apoptotic signaling pathway in absence of ligand		1.341e-06	13	HSPA1A,FOXO3,BAG3,PPP1CA,IGF1,CTNNA1,WWOX,FADD,BCL2L1,BCL2L2,JAK3,NF1,TNF
GO: Biological Process	GO:0038034	signal transduction in absence of ligand		1.341e-06	13	HSPA1A,FOXO3,BAG3,PPP1CA,IGF1,CTNNA1,WWOX,FADD,BCL2L1,BCL2L2,JAK3,NF1,TNF
GO: Biological Process	GO:0035295	tube development		1.365e-06	45	ITGB1BP1,SAV1,ADM,ESRP2,YAP1,AGT,AGTR1,AGTR2,FGFR2,VDR,VEGFA,COL4A1,ADAMTS2,PPP1CA,SLC8A1,IGF1,RBPJ,ASS1,PRKACB,SUFU,PSEN2,LAMA1,KAT2A,ACE,ITGB4,STAT1,STK3,BMPR1A,NF1,DHCR7,DLG1,KDR,MED12,ZEB1,RARA,FOXP2,DVL2,CASP8,TGM2,THRA,TK1,ATP6AP2,EIF4E,TNF,SMAD7
GO: Biological Process	GO:0017038	protein import		1.373e-06	29	NUP62,PIK3R1,AGT,AGTR2,TIMM44,HSP90AA1,RAE1,APOE,RBCK1,CRY2,TXNIP,IGF1,IPO9,SUFU,SPTBN1,STAT3,JAK3,JUN,BMPR1A,NF1,PEX5,GNAQ,KPNB1,FAF1,THRA,TNF,CDK1,HTT,IPO11
GO: Biological Process	GO:0071478	cellular response to radiation		1.423e-06	19	PPP1R15A,YAP1,PIK3R1,MME,XRCC5,IFI16,CRY2,CRYAB,BCL2L1,ITGB1,RUVBL2,NMT1,CALM1,GRK4,RDH11,EGR1,ELK1,TP53BP1,PCNA
GO: Biological Process	GO:0052548	regulation of endopeptidase activity		1.594e-06	31	HGF,PTTG1,NR4A1,MEN1,AGT,VEGFA,HSPD1,APP,IFI16,CRYAB,IGF1,CSNK2A1,ASPH,CST1,CST2,FADD,BCL2L1,TNFRSF10B,STAT1,STAT3,BID,CFLAR,C3,SFN,CAST,CASP8,GSN,THBS1,CYCS,TNF,HTT
GO: Biological Process	GO:0042311	vasodilation		1.771e-06	13	ADM,ADRB2,AGT,AGTR1,AGTR2,ATG5,APOE,PRKG1,SOD2,ACE,KDR,RGS2,ACE2
GO: Biological Process	GO:0060333	interferon-gamma-mediated signaling pathway		1.771e-06	13	HLA-A,HLA-B,HLA-C,VCAM1,SP100,TRIM25,B2M,IRF1,IRF4,TRIM21,STAT1,PTPN2,SOCS3
GO: Biological Process	GO:0040014	regulation of multicellular organism growth		1.771e-06	13	IKZF1,ADRB2,PIK3CA,AGT,FGFR2,APP,PPIB,IGF1,STAT3,STAT5B,PTPN11,PEX5,DLG1
GO: Biological Process	GO:0006367	transcription initiation from RNA polymerase II promoter		1.849e-06	19	IKZF1,NR4A1,YAP1,VDR,POLR2C,POLR2G,POLR2H,MED15,RBPJ,MED12,NR1D2,RARA,MED16,MED31,NR4A2,TEAD4,GTF2H1,GTF2I,THRA
GO: Biological Process	GO:0010632	regulation of epithelial cell migration		1.849e-06	19	ITGB1BP1,AMOT,AGT,AGTR2,HSPB1,VEGFA,APOE,BCAR1,PRCP,SP100,RAB11A,CLASP2,JUN,NF1,PTPRG,KDR,GPLD1,THBS1,EFNA1
GO: Biological Process	GO:0052547	regulation of peptidase activity		1.858e-06	32	HGF,PTTG1,NR4A1,MEN1,AGT,VEGFA,HSPD1,APP,IFI16,CRYAB,IGF1,CSNK2A1,ASPH,CST1,CST2,PINK1,FADD,BCL2L1,TNFRSF10B,STAT1,STAT3,BID,CFLAR,C3,SFN,CAST,CASP8,GSN,THBS1,CYCS,TNF,HTT
GO: Biological Process	GO:0048729	tissue morphogenesis		1.881e-06	48	HGF,LIN7C,IKZF1,ADM,ESRP2,UBC,YAP1,AGT,AGTR1,AGTR2,SCNN1B,SCNN1G,FGFR2,FKBP1A,VDR,VEGFA,COL4A1,PPP1CA,IGF1,IGF1R,RBPJ,PRKACB,PRKAR1A,SMARCA4,SUFU,PSMB2,PSMB3,PSMB4,LAMA1,CLASP2,KAT2A,ITGB1,ITGB4,STAT1,STK3,BMPR1A,DLG1,KDR,MED12,RARA,SOCS3,DVL2,CASP8,GSN,TGM2,TNF,HTT,SMAD7
GO: Biological Process	GO:1902176	negative regulation of oxidative stress-induced intrinsic apoptotic signaling pathway		1.941e-06	7	HSPB1,SOD2,PINK1,HSPH1,NONO,TRAP1,PRKN
GO: Biological Process	GO:0038166	angiotensin-activated signaling pathway		1.951e-06	6	MAS1,AGT,AGTR1,AGTR2,AHCYL1,AGTRAP
GO: Biological Process	GO:0019885	antigen processing and presentation of endogenous peptide antigen via MHC class I		1.951e-06	6	HLA-A,HLA-B,HLA-C,B2M,TAP1,TAP2
GO: Biological Process	GO:0001701	in utero embryonic development		1.956e-06	32	USP9X,MBNL1,ADAM10,ADD1,ADM,UBE2B,AMOT,PRMT1,FGFR2,VCAM1,VEGFA,SRSF1,SLC8A1,IGF1,RBPJ,SMARCA4,SLC39A1,BCL2L1,KAT2A,ITGB1,STK3,JUNB,BMPR1A,NDEL1,NFE2,BYSL,NMT1,SCO2,SOCS3,CASP8,TEAD4,TIE1
GO: Biological Process	GO:0071241	cellular response to inorganic substance		2.015e-06	19	MEF2A,FOS,ASPH,FUS,CYP11B1,CYP11B2,B2M,JUN,JUNB,JUND,KCNJ1,DNMT1,GPLD1,CALR,GSN,CCNA2,TH,THBS1,PRKN
GO: Biological Process	GO:0043488	regulation of mRNA stability		2.026e-06	17	HNRNPC,UBC,QKI,HSPA1A,EXOSC4,HSPB1,VEGFA,SET,APEX1,XPO1,ZFP36,MYD88,SERBP1,PSMB2,PSMB3,PSMB4,PTBP1
GO: Biological Process	GO:0034340	response to type I interferon		2.029e-06	13	HLA-A,HLA-B,HLA-C,SHMT2,SAMHD1,SP100,FADD,IRF1,IRF4,STAT1,PTPN2,PTPN11,EGR1
GO: Biological Process	GO:0044057	regulation of system process		2.038e-06	40	HGF,ACAT2,ACTN3,ACVR2A,MEF2A,ADM,ADRB2,PIK3R1,AGT,AGTR1,AGTR2,HSP90AA1,ANPEP,SGK1,SHC1,MADD,CRY2,SLC8A1,IGF1,ASPH,PRKG1,AHCYL1,ACE,PTGER3,WNK1,PTPN11,KCND2,KDR,GNAI2,GNAI3,CALM1,RTN4,REN,RGS2,ACE2,TH,GTF2I,THRA,TNF,SMAD7
GO: Biological Process	GO:0046782	regulation of viral transcription		2.093e-06	11	POLR2C,POLR2G,POLR2H,SMARCA4,SP100,TRIM21,JUN,TARBP2,MID2,TRIM27,HDAC1
GO: Biological Process	GO:0090066	regulation of anatomical structure size		2.138e-06	38	EPS8,MAPT,ITGB1BP1,ADD1,ADM,ADRB2,AMOT,AGT,AGTR1,AGTR2,HSP90AA1,VEGFA,ATG5,SHC1,APOE,SLC8A1,PRKG1,SOD2,MYO1C,SPTBN1,RAB11A,CLASP2,ACE,PTGER3,NDEL1,GCLM,DLG1,KDR,WASF1,RAB5A,NPM1,RTN4,TRIM27,RGS2,ARPC3,GSN,ACE2,CDK5
GO: Biological Process	GO:0002009	morphogenesis of an epithelium		2.142e-06	41	HGF,LIN7C,ADM,ESRP2,UBC,YAP1,AGT,AGTR1,AGTR2,SCNN1B,SCNN1G,FGFR2,VDR,VEGFA,COL4A1,PPP1CA,IGF1,IGF1R,RBPJ,PRKACB,SMARCA4,SUFU,PSMB2,PSMB3,PSMB4,LAMA1,CLASP2,KAT2A,STAT1,STK3,DLG1,KDR,MED12,RARA,SOCS3,DVL2,CASP8,GSN,TGM2,TNF,HTT
GO: Biological Process	GO:0010506	regulation of autophagy		2.152e-06	24	CALCOCO2,HGF,MAPT,ADRB2,UCHL1,HSPB1,ATG5,ATP6V1G1,IFI16,CTSA,POLDIP2,PINK1,GAPDH,TAB2,TRIM21,BCL2L1,KAT2A,KDR,MAP1LC3B,RAB5A,MID2,LEPR,PRKN,CDK5
GO: Biological Process	GO:0098727	maintenance of cell number		2.194e-06	19	SAV1,EZH2,YAP1,FOXO3,POLR2C,POLR2G,POLR2H,APC,ZHX2,SRRT,IGF1,RBPJ,SMARCA4,STAT3,BMPR1A,MED12,TEAD4,EIF4E,PCM1
GO: Biological Process	GO:0006606	protein import into nucleus		2.265e-06	26	NUP62,PIK3R1,AGT,AGTR2,HSP90AA1,RAE1,RBCK1,CRY2,TXNIP,IGF1,IPO9,SUFU,SPTBN1,STAT3,JAK3,JUN,BMPR1A,NF1,GNAQ,KPNB1,FAF1,THRA,TNF,CDK1,HTT,IPO11
GO: Biological Process	GO:0034976	response to endoplasmic reticulum stress		2.3e-06	24	HSP90B1,STUB1,PPP1R15A,ADD1,PIK3R1,HSPA1A,DERL1,SHC1,ATF6B,PPP2CB,ATF3,TRIM25,ERP44,AUP1,TNFRSF10B,PTPN2,JUN,CALR,CREB3L4,THBS1,PDIA6,ERLIN2,PRKN,HDGF
GO: Biological Process	GO:0043254	regulation of protein complex assembly		2.305e-06	31	EPS8,STUB1,MAPT,IKZF1,VPS16,ADD1,HSP90AA1,VEGFA,SLAIN2,SGK1,APC,PRKCZ,PINK1,PSEN2,MYO1C,SPTBN1,CLASP2,BID,JUN,PTPN11,PEX5,DLG1,WASF1,TRIM27,RGS2,ARPC3,FAF1,GSN,GTF2H1,THRA,TNF
GO: Biological Process	GO:0034599	cellular response to oxidative stress		2.328e-06	23	HGF,MAPT,EZH2,HSPA1A,HSPB1,FOXO3,FOS,APEX1,SLC8A1,SOD2,PINK1,HSPH1,NONO,NR4A2,RELA,IL18BP,CCNA2,THBS1,TRAP1,PRKN,TNF,CDK1,HDAC1
GO: Biological Process	GO:0048732	gland development		2.394e-06	36	HGF,IKZF1,EZH2,ESRP2,ADRB2,PIK3CA,PRMT5,PKM,AK2,FGFR2,VDR,VEGFA,FOXM1,APC,IGF1,IGF1R,RBPJ,ASS1,SMARCA4,SOD2,PSEN2,CYP17A1,LAMA1,FADD,STAT5B,JUN,PTPN3,BMPR1A,NF1,RARA,CAST,RELA,TGM2,THRA,TK1,TNF
GO: Biological Process	GO:0030036	actin cytoskeleton organization		2.51e-06	40	EPS8,HSP90B1,ITGB1BP1,SYNPO,PARVB,DTNBP1,MEF2A,ADD1,AMOT,PIK3R1,MKLN1,FLNB,SHC1,BCAR1,CRK,FHOD1,PRKAR1A,RACGAP1,PRKCZ,CTNNA1,PRKG1,MYO1C,SPTBN1,CLASP2,ITGB1,CFLAR,NF1,DIAPH1,DLG1,WASF1,NPHP1,CALR,TRIM27,ARPC3,GSN,PRKN,TNF,EPB41L1,EPB41L2,CDK5
GO: Biological Process	GO:1903829	positive regulation of cellular protein localization		2.706e-06	30	CCT3,ITGB1BP1,PIK3R1,HSPA1L,HSP90AA1,VEGFA,YWHAG,RBCK1,IGF1,ASPH,DYNLL2,PINK1,MYO1C,SPTBN1,KAT2A,ITGB1,BID,BMPR1A,DLG1,KIF5B,NMT1,SFN,NPM1,CASP8,WRAP53,CCT6A,TNF,CDK1,PCM1,CDK5
GO: Biological Process	GO:0001503	ossification		2.833e-06	31	HGF,CEBPD,ACVR2A,HNRNPC,MEN1,ADRB2,FGFR2,COL1A1,VEGFA,APC,IFI16,SLC8A1,IGF1,VCAN,RBPJ,SUFU,SNRNP200,GABBR1,ZBTB16,WWOX,JUNB,JUND,BMPR1A,NF1,NFE2,GPLD1,THRA,H3F3A,CLEC3B,TNF,CDK6
GO: Biological Process	GO:0030335	positive regulation of cell migration		2.846e-06	33	HGF,ITGB1BP1,ADAM10,AMOT,PIK3R1,AGT,HSPB1,COL1A1,VEGFA,APC,BCAR1,SLC8A1,IGF1,IGF1R,MYO1C,RAB11A,FADD,CLASP2,PTGER3,ITGB1,JUN,ARHGEF7,DIAPH1,C1QBP,KDR,RAB5A,GPLD1,CALR,FGFR1OP,THBS1,EGR1,FBXO31,TNF
GO: Biological Process	GO:0007173	epidermal growth factor receptor signaling pathway		2.847e-06	16	EPS8,EPS15,NUP62,UBC,PIK3CA,PIK3R1,AGT,SH3KBP1,SHC1,BCAR1,APP,CSK,PSEN2,PTPN2,PTPN11,ARHGEF7
GO: Biological Process	GO:0043487	regulation of RNA stability		2.964e-06	17	HNRNPC,UBC,QKI,HSPA1A,EXOSC4,HSPB1,VEGFA,SET,APEX1,XPO1,ZFP36,MYD88,SERBP1,PSMB2,PSMB3,PSMB4,PTBP1
GO: Biological Process	GO:0002480	antigen processing and presentation of exogenous peptide antigen via MHC class I, TAP-independent		3.004e-06	5	HLA-A,HLA-B,HLA-C,B2M,LNPEP
GO: Biological Process	GO:0002484	antigen processing and presentation of endogenous peptide antigen via MHC class I via ER pathway		3.004e-06	5	HLA-A,HLA-B,HLA-C,TAP1,TAP2
GO: Biological Process	GO:0030029	actin filament-based process		3.104e-06	44	EPS8,HSP90B1,ITGB1BP1,SYNPO,PARVB,ACTN3,DTNBP1,MEF2A,ADD1,AMOT,PIK3R1,MKLN1,FLNB,MYO19,SHC1,BCAR1,CRK,FHOD1,PRKAR1A,RACGAP1,PRKCZ,CTNNA1,PRKG1,MYO1C,SPTBN1,CLASP2,PTGER3,ITGB1,CFLAR,NF1,DIAPH1,DLG1,WASF1,NPHP1,NEDD4L,CALR,TRIM27,ARPC3,GSN,PRKN,TNF,EPB41L1,EPB41L2,CDK5
GO: Biological Process	GO:0090559	regulation of membrane permeability		3.131e-06	12	ACAA2,HSPA1A,SLC25A5,YWHAG,DYNLL2,BCL2L1,STAT3,BID,NMT1,SFN,CASP8,HTT
GO: Biological Process	GO:0034620	cellular response to unfolded protein		3.147e-06	16	HSP90B1,STUB1,PPP1R15A,ADD1,PIK3R1,HSPA1A,DERL1,SHC1,ATF6B,ATF3,PTPN2,CALR,CREB3L4,PDIA6,PRKN,HDGF
GO: Biological Process	GO:0050863	regulation of T cell activation		3.207e-06	27	HLA-A,IKZF1,FANCA,PIK3CA,PIK3R1,VCAM1,HSP90AA1,HSPD1,SLAMF1,IGF1,CSK,PRKAR1A,PRKCZ,ZBTB16,HSPH1,FADD,IRF1,IRF4,STAT5B,JAK3,PTPN2,PTPN11,DLG1,ZEB1,ITCH,RARA,GSN
GO: Biological Process	GO:0060070	canonical Wnt signaling pathway		3.254e-06	26	UBC,UBE2B,YAP1,FGFR2,COL1A1,FOXO3,APC,APOE,PPP1CA,RBPJ,LZTS2,PSMB2,PSMB3,PSMB4,STK3,NDEL1,NFKB1,RAB5A,MED12,DVL2,NR4A2,TBL1XR1,THRA,EGR1,PRKN,HDAC1
GO: Biological Process	GO:0006897	endocytosis		3.405e-06	43	EPS15,HSP90B1,ABCA1,ADD1,ADM,ADRB2,PIK3CA,FCN1,PIK3R1,HSP90AA1,VEGFA,ATG5,ITSN1,SH3KBP1,APOE,APP,SLAMF1,CRK,CSK,SNX1,MYO1C,B2M,HSPH1,BCL2L1,PTGER3,ITGB1,MAPKAPK3,C2,C3,RAB5A,RAB27A,RARA,NEDD4L,CALR,GRK4,ARPC3,LEPR,GSN,TGM2,THBS1,PDIA6,TNF,CDK5
GO: Biological Process	GO:1903409	reactive oxygen species biosynthetic process		3.415e-06	14	DDAH2,AGT,AGTR2,HSP90AA1,HSPD1,FOXO3,IGF1,ASS1,SOD2,STAT3,RAB27A,TRAP1,PRKN,TNF
GO: Biological Process	GO:0072001	renal system development		3.453e-06	26	FBN1,CLCNKB,YAP1,AGT,AGTR1,AGTR2,FGFR2,MME,VEGFA,COL4A1,APC,ASS1,LZTS2,ZBTB16,ACE,ITGB4,STAT1,NF1,KCNJ1,DLG1,RARA,REN,THRA,EGR1,ENPEP,SMAD7
GO: Biological Process	GO:0051272	positive regulation of cellular component movement		3.47e-06	34	HGF,ITGB1BP1,ADAM10,AMOT,PIK3R1,AGT,HSPB1,COL1A1,VEGFA,APC,BCAR1,SLC8A1,IGF1,IGF1R,MYO1C,RAB11A,FADD,CLASP2,PTGER3,ITGB1,STAT5B,JUN,ARHGEF7,DIAPH1,C1QBP,KDR,RAB5A,GPLD1,CALR,FGFR1OP,THBS1,EGR1,FBXO31,TNF
GO: Biological Process	GO:0051052	regulation of DNA metabolic process		3.522e-06	29	HGF,CCT3,MAS1,HNRNPA1,HNRNPC,MEN1,UBE2B,PIK3CA,PRMT5,MLH1,FOXM1,SHC1,APEX1,XRCC5,BABAM2,IGF1,IGF1R,JUN,USP7,DNMT1,NPAS2,NPM1,CALR,WRAP53,CCT6A,CHEK2,CDK1,TOP2A,PCNA
GO: Biological Process	GO:0010594	regulation of endothelial cell migration		3.55e-06	15	ITGB1BP1,AMOT,AGT,AGTR2,HSPB1,VEGFA,APOE,BCAR1,PRCP,SP100,NF1,KDR,GPLD1,THBS1,EFNA1
GO: Biological Process	GO:0038061	NIK/NF-kappaB signaling		3.55e-06	15	MAS1,UBC,AGT,SKP1,PSMB2,PSMB3,PSMB4,TNFRSF10B,NFKB1,DLG1,CALR,REL,RELA,RELB,TNF
GO: Biological Process	GO:0016567	protein ubiquitination		3.7e-06	48	PTTG1,STUB1,FZR1,UBC,UBE2B,UBE2D1,ADRB2,UBE2H,USP4,HSPA1A,FKBP1A,HSP90AA1,ATG5,TRAF7,DERL1,RCHY1,KLHL40,SKP1,RNF11,TRIM23,RBCK1,SUFU,PINK1,ZBTB16,TRIM25,PSEN2,KCMF1,PSMB2,PSMB3,PSMB4,TRIM21,LNX1,MED12,NPM1,ITCH,TRIM2,NEDD4L,MID2,MED31,SOCS3,TRIM27,LNPEP,FBXO31,FANCI,PRKN,CDK1,CDK5,SMAD7
GO: Biological Process	GO:0032940	secretion by cell		3.703e-06	61	HGF,ABCA1,LIN7C,ACVR2A,DTNBP1,VAMP3,SNAP29,ADM,FCN1,AGT,AGTR1,AGTR2,IL17RA,VTI1B,VEGFA,HSPD1,ATG5,SLC25A5,POU2F2,APP,PPIA,SLAMF1,MADD,CASK,CRY2,IGF1,RBPJ,PRKCZ,PRKG1,VAMP4,GABBR1,PINK1,GIPC1,TRAF3IP2,SPTBN1,RAB11A,CLASP2,PTBP1,PTGER3,PTPN11,NF1,ARHGEF7,KIF5B,RAB5A,RAB27A,GPLD1,CALM1,RTN4,REN,TRIM27,LEPR,THBS1,OPTN,SDF4,PRKN,CLEC3B,TNF,ENSA,HTT,HDAC1,CDK5
GO: Biological Process	GO:0046822	regulation of nucleocytoplasmic transport		3.781e-06	22	NUP62,PIK3R1,AGTR2,HSP90AA1,XPO1,RBCK1,IGF1,SUFU,SP100,ZC3H3,BMPR1A,PTPN11,NF1,GNAQ,NUP153,SFN,RANGAP1,FAF1,THRA,TNF,CDK1,CDK5
GO: Biological Process	GO:0071248	cellular response to metal ion		3.906e-06	17	MEF2A,FOS,ASPH,FUS,CYP11B1,CYP11B2,B2M,JUN,JUNB,JUND,KCNJ1,DNMT1,GPLD1,CALR,GSN,TH,PRKN
GO: Biological Process	GO:0031123	RNA 3'-end processing		3.945e-06	15	MAGOH,RPS21,EXOSC4,SRSF1,POLDIP3,POLR2G,SLU7,APP,ZFP36,AHCYL1,ZC3H3,FIP1L1,NUDT21,RPSA,DDX39A
GO: Biological Process	GO:0006909	phagocytosis		3.992e-06	23	ABCA1,PIK3CA,FCN1,PIK3R1,HSP90AA1,ATG5,SLAMF1,CRK,CSK,MYO1C,C2,C3,RAB5A,RAB27A,RARA,CALR,ARPC3,LEPR,GSN,TGM2,THBS1,PDIA6,TNF
GO: Biological Process	GO:0050810	regulation of steroid biosynthetic process		4.01e-06	11	VDR,APOE,IGF1,IGF1R,PRKG1,CYP17A1,DHCR7,NFKB1,ERLIN2,DDX20,TNF
GO: Biological Process	GO:0003018	vascular process in circulatory system		4.179e-06	20	ITGB1BP1,ADM,ADRB2,AMOT,AGT,AGTR1,AGTR2,VEGFA,ATG5,SHC1,APOE,SLC8A1,PRKG1,SOD2,ACE,PTGER3,GCLM,KDR,RGS2,ACE2
GO: Biological Process	GO:0071901	negative regulation of protein serine/threonine kinase activity		4.222e-06	16	NUP62,DTNBP1,MEN1,UCHL1,HSPB1,APC,APOE,YWHAG,PRKAR1A,WNK1,NF1,SFN,RGS2,RGS3,GSTP1,FBXO31
GO: Biological Process	GO:0071705	nitrogen compound transport		4.323e-06	52	ABCA1,MAGOH,NUP62,DTNBP1,HNRNPA1,VAMP3,XPO5,AGT,AGTR2,AGFG1,QKI,NXF1,SRSF1,RAE1,SLC25A5,POLDIP3,SLU7,XPO1,MADD,RBCK1,PRKG1,GABBR1,PINK1,GIPC1,MYO1C,PTBP1,PTGER3,ZC3H3,PTPN11,NF1,ARHGEF7,FIP1L1,KIF5B,MVP,TAP1,TAP2,NUP153,NPM1,GPLD1,RTN4,RPSA,LEPR,FAF1,ACE2,TH,EIF4E,PRKN,TNF,DDX39A,ENSA,HTT,HDAC1
GO: Biological Process	GO:0031331	positive regulation of cellular catabolic process		4.336e-06	28	CALCOCO2,STUB1,ACTN3,FZR1,UBC,UBE2D1,ADRB2,ATG5,RCHY1,POLR2G,APOE,SKP1,ZFP36,IGF1,PINK1,ZC3HAV1,PSEN2,PSMB2,PSMB3,PSMB4,TRIM21,KDR,GPLD1,MID2,PRKN,TNF,CDK1,SMAD7
GO: Biological Process	GO:0002460	adaptive immune response based on somatic recombination of immune receptors built from immunoglobulin superfamily domains		4.38e-06	24	HLA-A,HLA-B,MLH1,VEGFA,HSPD1,POU2F2,SLAMF1,PRKCZ,MYD88,B2M,FADD,IRF1,IRF4,JAK3,GADD45G,C1QBP,DLG1,C2,C3,TAP2,RAB27A,RELB,IL18BP,TNF
GO: Biological Process	GO:0051054	positive regulation of DNA metabolic process		4.506e-06	20	HGF,CCT3,MAS1,HNRNPA1,UBE2B,FOXM1,SHC1,APEX1,BABAM2,IGF1,IGF1R,JUN,NPAS2,NPM1,CALR,WRAP53,CCT6A,CDK1,TOP2A,PCNA
GO: Biological Process	GO:0008202	steroid metabolic process		4.626e-06	26	ABCA1,STUB1,ADM,FDX1,AGT,AGTR1,ACAA2,HSD11B2,VDR,APOE,APP,IGF1,IGF1R,PRKG1,WWOX,CYP3A5,CYP11B1,CYP11B2,CYP17A1,STAT5B,DHCR7,NFKB1,LEPR,ERLIN2,DDX20,TNF
GO: Biological Process	GO:1903649	regulation of cytoplasmic transport		4.652e-06	36	NUP62,PIK3R1,AGTR2,FKBP1A,HSPA1L,HSP90AA1,ATG5,XPO1,RBCK1,SLC8A1,IGF1,CSK,ASPH,VAMP4,SUFU,PINK1,SP100,KAT2A,ZC3H3,BMPR1A,PTPN11,NF1,DIAPH1,GNAQ,RAB5A,NUP153,SFN,RANGAP1,CALM1,FAF1,THRA,PRKN,TNF,CDK1,HTT,CDK5
GO: Biological Process	GO:0042176	regulation of protein catabolic process		4.676e-06	31	STUB1,FZR1,UBC,UBE2D1,RCHY1,KLHL40,APC,XPO1,APOE,SKP1,CSNK2A1,SUFU,SNX1,PINK1,GIPC1,PSEN2,PSMB2,PSMB3,PSMB4,PTPN3,GPLD1,ITCH,NEDD4L,RELA,FAF1,SF3B3,CHEK2,PRKN,TNF,CDK1,SMAD7
GO: Biological Process	GO:0043535	regulation of blood vessel endothelial cell migration		4.744e-06	10	ITGB1BP1,AMOT,AGTR2,HSPB1,VEGFA,APOE,PRCP,NF1,THBS1,EFNA1
GO: Biological Process	GO:0040017	positive regulation of locomotion		4.782e-06	34	HGF,ITGB1BP1,ADAM10,AMOT,PIK3R1,AGT,HSPB1,COL1A1,VEGFA,APC,BCAR1,SLC8A1,IGF1,IGF1R,MYO1C,RAB11A,FADD,TRIM21,CLASP2,PTGER3,ITGB1,JUN,ARHGEF7,DIAPH1,C1QBP,KDR,RAB5A,GPLD1,CALR,FGFR1OP,THBS1,EGR1,FBXO31,TNF
GO: Biological Process	GO:0002483	antigen processing and presentation of endogenous peptide antigen		4.936e-06	6	HLA-A,HLA-B,HLA-C,B2M,TAP1,TAP2
GO: Biological Process	GO:0032872	regulation of stress-activated MAPK cascade		4.977e-06	21	HGF,PER1,DTNBP1,MEN1,PRMT1,VEGFA,FOXM1,SLAMF1,IGF1R,PINK1,MYD88,ZMYND11,HSPH1,STK3,GADD45G,DLG1,ITCH,DVL2,GSTP1,PRKN,TNF
GO: Biological Process	GO:0001655	urogenital system development		5.096e-06	28	FBN1,CLCNKB,YAP1,AGT,AGTR1,AGTR2,FGFR2,MME,VEGFA,COL4A1,APC,IGF1,IGF1R,ASS1,LZTS2,ZBTB16,ACE,ITGB4,STAT1,NF1,KCNJ1,DLG1,RARA,REN,THRA,EGR1,ENPEP,SMAD7
GO: Biological Process	GO:0045637	regulation of myeloid cell differentiation		5.231e-06	20	IKZF1,ACVR2A,ZBTB7A,PIK3R1,PRMT1,FOXO3,FOS,APC,ZFP36,ZBTB16,FADD,EIF6,STAT5B,PTPN2,JUN,NF1,RARA,CASP8,TNF,CDK6
GO: Biological Process	GO:2000147	positive regulation of cell motility		5.257e-06	33	HGF,ITGB1BP1,ADAM10,AMOT,PIK3R1,AGT,HSPB1,COL1A1,VEGFA,APC,BCAR1,SLC8A1,IGF1,IGF1R,MYO1C,RAB11A,FADD,CLASP2,PTGER3,ITGB1,JUN,ARHGEF7,DIAPH1,C1QBP,KDR,RAB5A,GPLD1,CALR,FGFR1OP,THBS1,EGR1,FBXO31,TNF
GO: Biological Process	GO:0043410	positive regulation of MAPK cascade		5.293e-06	36	HGF,EZH2,UBC,ADRB2,AGT,PRMT1,FGFR2,VEGFA,TRAF7,SHC1,SLAMF1,CRK,MADD,IGF1,IGF1R,CSK,PRKCZ,MYD88,TAB2,ITGB1,STK3,JUN,PTPN11,GADD45G,MAPKAPK3,C3,KDR,GNAI2,RARA,DVL2,GRM5,LEPR,THBS1,EFNA1,TNF,CDK1
GO: Biological Process	GO:0070302	regulation of stress-activated protein kinase signaling cascade		5.341e-06	21	HGF,PER1,DTNBP1,MEN1,PRMT1,VEGFA,FOXM1,SLAMF1,IGF1R,PINK1,MYD88,ZMYND11,HSPH1,STK3,GADD45G,DLG1,ITCH,DVL2,GSTP1,PRKN,TNF
GO: Biological Process	GO:0030098	lymphocyte differentiation		5.375e-06	28	IKZF1,FANCA,PIK3R1,VCAM1,HSP90AA1,ATG5,APC,POU2F2,SLAMF1,RBPJ,PRKCZ,ZBTB16,B2M,FADD,IRF1,IRF4,ITGB1,STAT5B,JAK3,PTPN2,GADD45G,TCF3,ZEB1,RARA,RELB,LEPR,EGR1,CDK6
GO: Biological Process	GO:0045740	positive regulation of DNA replication		5.617e-06	13	CCT3,MAS1,HNRNPA1,SHC1,IGF1,IGF1R,JUN,NPM1,CALR,WRAP53,CCT6A,CDK1,PCNA
GO: Biological Process	GO:1903322	positive regulation of protein modification by small protein conjugation or removal		5.631e-06	20	STUB1,FZR1,UBC,UBE2D1,ADRB2,FKBP1A,TRAF7,DERL1,RCHY1,SKP1,PINK1,SART3,PSMB2,PSMB3,PSMB4,NPM1,FANCI,PRKN,CDK1,SMAD7
GO: Biological Process	GO:0031348	negative regulation of defense response		5.797e-06	18	HGF,HLA-A,HLA-B,ADRB2,APOE,IFI16,ZFP36,PSMB4,PTPN2,NFKB1,C1QBP,TAP1,TAP2,TARBP2,ITCH,SOCS3,GSTP1,PCBP2
GO: Biological Process	GO:0007017	microtubule-based process		6.106e-06	42	MAP4,MAPT,DTNBP1,UBE2B,UCHL1,MLH1,SLAIN2,SGK1,NTMT1,TUBB,APC,XPO1,APP,AP3M1,CRYAB,PTPA,DYNLL2,RACGAP1,PRKCZ,LZTS2,VAMP4,GAPDH,PCLAF,HSPH1,RAB11A,CLASP2,NDEL1,DIAPH1,DLG1,KIF5B,KLC1,KIF11,KPNB1,NPM1,LCA5,FGFR1OP,RGS2,CHEK2,CDK1,SKA3,PCM1,HTT
GO: Biological Process	GO:0045930	negative regulation of mitotic cell cycle		6.141e-06	21	PTTG1,EZH2,UBC,PRMT1,FGFR2,APC,CSNK2A1,SMARCA4,BCL2L1,PTPN3,DLG1,SFN,NPM1,CCNA2,ZWINT,FBXO31,FANCI,CHEK2,CDK1,TOP2A,PCNA
GO: Biological Process	GO:0010821	regulation of mitochondrion organization		6.141e-06	21	HGF,ADRB2,ACAA2,HSPA1A,HSPA1L,ATG5,SLC25A5,YWHAG,IGF1,DYNLL2,PINK1,BCL2L1,KAT2A,BID,C1QBP,KDR,MAP1LC3B,NMT1,SFN,CASP8,PRKN
GO: Biological Process	GO:0060337	type I interferon signaling pathway		6.212e-06	12	HLA-A,HLA-B,HLA-C,SAMHD1,SP100,FADD,IRF1,IRF4,STAT1,PTPN2,PTPN11,EGR1
GO: Biological Process	GO:0048285	organelle fission		6.219e-06	41	HGF,EPS8,PTTG1,USP9X,NUP62,FANCA,FZR1,UBE2B,PRMT5,MLH1,FGFR2,APC,SIRT7,BABAM2,PPP1CA,IGF1,IGF1R,CSNK2A1,PRKAR1A,SMARCA4,RACGAP1,LZTS2,PINK1,PPP2R2D,RAB11A,CLASP2,NDEL1,KDR,NUP153,KIF11,KPNB1,CALR,CCNA2,ZWINT,CHEK2,PRKN,TNF,CDK1,SKA3,ENSA,TOP2A
GO: Biological Process	GO:0048608	reproductive structure development		6.256e-06	34	MAS1,ACVR2A,MEN1,FANCA,ADM,AGT,FGFR2,VCAM1,VDR,VEGFA,FOXO3,APC,SLC8A1,IGF1,IGF1R,RBPJ,CTNNA1,CYP17A1,BCL2L1,BCL2L2,STAT5B,CSDE1,STK3,JUNB,PTPN11,NFE2,DLG1,KDR,RARA,SOCS3,CASP8,REN,DAZAP1,H3F3A
GO: Biological Process	GO:0042060	wound healing		6.369e-06	38	DTNBP1,EZH2,ADRB2,PIK3CA,PIK3R1,SCNN1B,PKM,SCNN1G,SDC2,HSPB1,COL1A1,APOE,CASK,MYL12A,IGF1,PRCP,PRKACB,PRKAR1A,PRKG1,IRF1,CLASP2,PTGER3,CFLAR,PTPN11,NF1,NFE2,C1QBP,C3,GNAQ,RAB5A,RAB27A,GSN,THBS1,CBX5,H3F3A,LNPK,ENO3,HDAC1
GO: Biological Process	GO:0003006	developmental process involved in reproduction		6.492e-06	45	MAS1,ACVR2A,MEN1,FANCA,ADM,UBE2B,AGT,AGFG1,MLH1,FGFR2,QKI,VCAM1,VDR,VEGFA,FOXO3,APC,SLC8A1,IGF1,IGF1R,RBPJ,SMARCA2,SMARCA4,CTNNA1,ZBTB16,CYP17A1,BCL2L1,BCL2L2,STAT5B,CSDE1,STK3,JUNB,BMPR1A,PTPN11,NFE2,DLG1,KDR,TARBP2,NPHP1,RARA,SOCS3,CASP8,REN,DAZAP1,H3F3A,DDX20
GO: Biological Process	GO:0032869	cellular response to insulin stimulus		6.516e-06	20	PIK3CA,PIK3R1,AGT,SGK1,SHC1,ATP6V1G1,BCAR1,YWHAG,IGF1,IGF1R,PRKCZ,MYO1C,STAT1,PTPN2,PTPN11,GPLD1,SOCS3,RELA,GSTP1,ZNF106
GO: Biological Process	GO:0010212	response to ionizing radiation		6.637e-06	17	MEN1,YAP1,VCAM1,XRCC5,IFI16,BABAM2,CRYAB,SOD2,CYP17A1,BCL2L1,ITGB1,DNMT1,SOCS3,EGR1,CHEK2,ELK1,TP53BP1
GO: Biological Process	GO:0010332	response to gamma radiation		6.681e-06	10	MEN1,YAP1,XRCC5,CRYAB,SOD2,BCL2L1,SOCS3,EGR1,CHEK2,ELK1
GO: Biological Process	GO:0035967	cellular response to topologically incorrect protein		6.759e-06	16	HSP90B1,STUB1,PPP1R15A,ADD1,PIK3R1,HSPA1A,DERL1,SHC1,ATF6B,ATF3,PTPN2,CALR,CREB3L4,PDIA6,PRKN,HDGF
GO: Biological Process	GO:0000226	microtubule cytoskeleton organization		6.91e-06	33	MAP4,MAPT,UBE2B,MLH1,SLAIN2,SGK1,NTMT1,TUBB,APC,XPO1,CRYAB,PTPA,RACGAP1,PRKCZ,LZTS2,VAMP4,GAPDH,PCLAF,HSPH1,RAB11A,CLASP2,NDEL1,DLG1,KIF11,KPNB1,NPM1,FGFR1OP,RGS2,CHEK2,CDK1,SKA3,PCM1,HTT
GO: Biological Process	GO:0030217	T cell differentiation		6.928e-06	22	IKZF1,FANCA,HSP90AA1,ATG5,APC,PRKCZ,ZBTB16,B2M,FADD,IRF1,IRF4,STAT5B,JAK3,PTPN2,GADD45G,TCF3,ZEB1,RARA,RELB,LEPR,EGR1,CDK6
GO: Biological Process	GO:0071357	cellular response to type I interferon		7.078e-06	12	HLA-A,HLA-B,HLA-C,SAMHD1,SP100,FADD,IRF1,IRF4,STAT1,PTPN2,PTPN11,EGR1
GO: Biological Process	GO:1901028	regulation of mitochondrial outer membrane permeabilization involved in apoptotic signaling pathway		7.331e-06	9	ACAA2,HSPA1A,SLC25A5,YWHAG,DYNLL2,BID,NMT1,SFN,CASP8
GO: Biological Process	GO:0022411	cellular component disassembly		7.348e-06	42	EPS8,NUP62,ADAM10,ADD1,FBN1,ADRB2,PIK3CA,CMA1,ATG5,MRPL50,SET,RAE1,SGK1,APC,PPP1CA,MRPL14,ASPH,MRPS15,SMARCA4,PRKG1,CTSG,PINK1,SPTBN1,MRPL19,CLASP2,KAT2A,NDEL1,NFE2,KIF5B,MAP1LC3B,MRPL49,KLK2,NUP153,KLC1,KPNB1,DVL2,CASP8,GSN,PRKN,TNF,CDK1,TOP2A
GO: Biological Process	GO:0050880	regulation of blood vessel size		7.389e-06	18	ITGB1BP1,ADM,ADRB2,AGT,AGTR1,AGTR2,ATG5,SHC1,APOE,SLC8A1,PRKG1,SOD2,ACE,PTGER3,GCLM,KDR,RGS2,ACE2
GO: Biological Process	GO:2000846	regulation of corticosteroid hormone secretion		7.431e-06	6	AGT,AGTR1,AGTR2,CRY2,PTPN11,REN
GO: Biological Process	GO:1902895	positive regulation of pri-miRNA transcription by RNA polymerase II		7.431e-06	6	FOS,SMARCA4,STAT3,JUN,BMPR1A,NFKB1
GO: Biological Process	GO:0061458	reproductive system development		7.46e-06	34	MAS1,ACVR2A,MEN1,FANCA,ADM,AGT,FGFR2,VCAM1,VDR,VEGFA,FOXO3,APC,SLC8A1,IGF1,IGF1R,RBPJ,CTNNA1,CYP17A1,BCL2L1,BCL2L2,STAT5B,CSDE1,STK3,JUNB,PTPN11,NFE2,DLG1,KDR,RARA,SOCS3,CASP8,REN,DAZAP1,H3F3A
GO: Biological Process	GO:0010001	glial cell differentiation		7.525e-06	20	HDAC11,NDRG1,PRMT5,AGT,QKI,IGF1,CSK,SMARCA4,STAT3,PTPN11,NF1,MED12,RTN4,RELA,GSN,GSTP1,CDK1,HDAC1,CDK5,CDK6
GO: Biological Process	GO:0032655	regulation of interleukin-12 production		7.883e-06	10	HLA-B,HSPD1,SLAMF1,IRF1,JAK3,NFKB1,C1QBP,REL,RELA,THBS1
GO: Biological Process	GO:0035150	regulation of tube size		8.002e-06	18	ITGB1BP1,ADM,ADRB2,AGT,AGTR1,AGTR2,ATG5,SHC1,APOE,SLC8A1,PRKG1,SOD2,ACE,PTGER3,GCLM,KDR,RGS2,ACE2
GO: Biological Process	GO:1903321	negative regulation of protein modification by small protein conjugation or removal		8.107e-06	16	FZR1,UBC,UBE2D1,USP4,HSPA1A,ATG5,KLHL40,SUFU,PSEN2,PSMB2,PSMB3,PSMB4,TRIM21,CDK1,CDK5,SMAD7
GO: Biological Process	GO:0050801	ion homeostasis		8.524e-06	46	HSP90B1,ABCA1,SLC24A3,ADM,AGT,AGTR1,AGTR2,SCNN1A,SCNN1B,SCNN1G,FKBP1A,VDR,ATG5,ANPEP,SGK1,ATP6V1G1,APOE,APP,SLC8A1,ASPH,FTL,PRKG1,SLC4A4,SLC4A5,SOD2,PSEN2,CYP11B1,CYP11B2,B2M,PTGER3,WNK1,ITGB1,JAK3,PTPN3,GCLM,DIAPH1,KDR,SCO2,NEDD4L,CALM1,CALR,TGM2,GTF2I,PRKN,HTT,SMAD7
GO: Biological Process	GO:0045216	cell-cell junction organization		8.638e-06	21	ITGB1BP1,ACTN3,AMOT,AGT,VEGFA,CNTNAP1,APC,CSK,CTNNA1,MYO1C,CLASP2,ACE,ITGB1,ARHGEF7,DLG1,KDR,NEDD4L,ACE2,THBS1,TNF,SMAD7
GO: Biological Process	GO:1904019	epithelial cell apoptotic process		8.963e-06	13	FOXO3,IGF1,IGF1R,BCL2L1,BID,STK3,KDR,KRT18,CAST,CASP8,GSN,THBS1,HDAC1
GO: Biological Process	GO:0002768	immune response-regulating cell surface receptor signaling pathway		9.047e-06	28	UBC,UBE2D1,PIK3CA,FCN1,PIK3R1,HSP90AA1,FOS,SHC1,BCAR1,SKP1,CRK,RBCK1,CSK,PRKACB,PSEN2,MYO1C,PSMB2,PSMB3,PSMB4,TAB2,PTPN2,JUN,NFKB1,GPLD1,CALM1,RELA,RELB,ARPC3
GO: Biological Process	GO:0032387	negative regulation of intracellular transport		9.305e-06	17	MAPT,ITGB1BP1,ACAA2,HSPA1A,FKBP1A,SLC25A5,CRYAB,CSK,SUFU,SP100,NF1,NUP153,RANGAP1,CALM1,FAF1,THRA,CDK5
GO: Biological Process	GO:0007162	negative regulation of cell adhesion		9.563e-06	22	ITGB1BP1,ADAM10,MEN1,ADRB2,PIK3R1,COL1A1,VEGFA,CASK,ASS1,PRKAR1A,PRKG1,IRF1,CLASP2,PTGER3,JAK3,PTPN2,PTPN11,NF1,DLG1,ITCH,GSTP1,THBS1
GO: Biological Process	GO:1901888	regulation of cell junction assembly		9.719e-06	11	ITGB1BP1,AGT,VEGFA,MYO1C,CLASP2,ACE,KDR,NEDD4L,ACE2,THBS1,TNF
GO: Biological Process	GO:0019882	antigen processing and presentation		9.87e-06	21	HLA-A,HLA-B,HLA-C,ATG5,DYNLL2,RACGAP1,B2M,PSMB2,PSMB3,PSMB4,ACE,TAP1,TAP2,RAB27A,KLC1,KIF11,RAB35,CALR,RELB,THBS1,LNPEP
GO: Biological Process	GO:0007623	circadian rhythm		9.976e-06	20	PER1,EZH2,PRMT5,PPP1CA,PPP1CB,CRY2,PRKG1,PTGER3,JUN,JUND,KCND2,GNAQ,NONO,NR1D2,NPAS2,RELB,LEPR,TH,TOP2A,HDAC1
GO: Biological Process	GO:2000117	negative regulation of cysteine-type endopeptidase activity		1.003e-05	13	HGF,NR4A1,VEGFA,IFI16,CRYAB,IGF1,CSNK2A1,BCL2L1,CFLAR,SFN,CASP8,THBS1,HTT
GO: Biological Process	GO:0051146	striated muscle cell differentiation		1.019e-05	24	EZH2,MEF2A,NLN,UCHL1,AGT,AGTR2,SMYD3,VEGFA,ATG5,KLHL40,SLC8A1,IGF1,RBPJ,PRKAR1A,PRKG1,KAT2A,ITGB1,CFLAR,RARA,CALR,CAST,THRA,CDK1,HDAC1
GO: Biological Process	GO:0030968	endoplasmic reticulum unfolded protein response		1.065e-05	15	HSP90B1,STUB1,PPP1R15A,ADD1,PIK3R1,HSPA1A,DERL1,SHC1,ATF6B,ATF3,PTPN2,CALR,CREB3L4,PDIA6,HDGF
GO: Biological Process	GO:0048738	cardiac muscle tissue development		1.069e-05	20	SAV1,MEF2A,AGT,AGTR2,FGFR2,FKBP1A,VEGFA,ATG5,SLC8A1,RBPJ,PRKAR1A,PRKG1,FADD,KAT2A,ITGB1,RARA,CALR,CASP8,CDK1,SMAD7
GO: Biological Process	GO:0002573	myeloid leukocyte differentiation		1.069e-05	20	IKZF1,ZBTB7A,PIK3R1,VEGFA,FOS,APC,IFI16,RBPJ,PSEN2,SPIB,FADD,IRF4,PTPN2,JUN,JUNB,NF1,RARA,CASP8,RELB,TNF
GO: Biological Process	GO:0035930	corticosteroid hormone secretion		1.086e-05	6	AGT,AGTR1,AGTR2,CRY2,PTPN11,REN
GO: Biological Process	GO:0000075	cell cycle checkpoint		1.126e-05	21	FZR1,UBC,NDRG1,PRMT1,APC,BABAM2,CSNK2A1,BCL2L1,PTPN11,DLG1,SFN,NPM1,CCNA2,ZWINT,FBXO31,FANCI,CHEK2,CDK1,TOP2A,TP53BP1,PCNA
GO: Biological Process	GO:0001822	kidney development		1.144e-05	24	FBN1,CLCNKB,YAP1,AGT,AGTR1,AGTR2,FGFR2,MME,VEGFA,APC,ASS1,LZTS2,ZBTB16,ACE,STAT1,NF1,KCNJ1,DLG1,RARA,REN,THRA,EGR1,ENPEP,SMAD7
GO: Biological Process	GO:0055082	cellular chemical homeostasis		1.152e-05	46	HSP90B1,SLC24A3,MEN1,ADM,PIK3CA,PIK3R1,UBTF,AGT,AGTR1,AGTR2,CMA1,FKBP1A,VCAM1,VDR,ATG5,SGK1,ATP6V1G1,APOE,APP,SLC8A1,IGF1,IGF1R,ASPH,SMARCA4,FTL,PRKG1,SLC4A4,SLC4A5,PSEN2,PTGER3,ITGB1,JAK3,DIAPH1,KDR,KIF5B,GPLD1,SCO2,NEDD4L,CALM1,CALR,LEPR,TGM2,TH,GTF2I,PRKN,HTT
GO: Biological Process	GO:0048609	multicellular organismal reproductive process		1.175e-05	51	PTTG1,MAGOH,MAS1,USP9X,NUP62,ACVR2A,MEN1,UBE2B,ADRB2,AGT,AGFG1,MLH1,QKI,HSPA1L,VDR,VEGFA,FOXO3,ADAMTS2,APP,IGF1,IGF1R,SMARCA2,SMARCA4,RACGAP1,CTNNA1,ZBTB16,CYP17A1,BCL2L1,BCL2L2,ACE,PTGER3,ITGB1,STAT5B,JUNB,PTPN11,KDR,GNAQ,TARBP2,NPHP1,RARA,CALR,TRIM27,CREB3L4,RGS2,TH,THRA,DAZAP1,TK1,H3F3A,DDX20,HTT
GO: Biological Process	GO:0045787	positive regulation of cell cycle		1.244e-05	27	UBC,UBE2B,NDRG1,PRMT1,FGFR2,APEX1,APP,IGF1,IGF1R,RACGAP1,POLDIP2,GIPC1,RAB11A,TRIM21,STAT5B,PTPN11,SFN,NPM1,TCF3,RARA,CALR,CAST,EIF4E,CHEK2,TNF,CDK1,PCNA
GO: Biological Process	GO:2000379	positive regulation of reactive oxygen species metabolic process		1.252e-05	13	DDAH2,AGT,AGTR1,AGTR2,HSP90AA1,FOXO3,ASS1,SOD2,RAB27A,GSTP1,ACE2,THBS1,TNF
GO: Biological Process	GO:0043112	receptor metabolic process		1.29e-05	17	EPS15,VAMP3,ADM,AGTR1,VEGFA,APOE,SNX1,PSEN2,PTGER3,ITGB1,RAB5A,GRK4,ACE2,OPTN,TNF,HDAC1,CDK5
GO: Biological Process	GO:0006814	sodium ion transport		1.312e-05	20	PER1,SLC24A3,ADRB2,AGT,SCNN1A,SCNN1B,SCNN1D,SCNN1G,UTRN,SGK1,SLC8A1,SLC4A4,SLC4A5,AHCYL1,PTPN3,KCNJ1,DLG1,KIF5B,NEDD4L,COMMD3
GO: Biological Process	GO:0034614	cellular response to reactive oxygen species		1.371e-05	16	HGF,EZH2,FOXO3,FOS,APEX1,SLC8A1,SOD2,PINK1,HSPH1,RELA,IL18BP,CCNA2,THBS1,TRAP1,TNF,CDK1
GO: Biological Process	GO:0006353	DNA-templated transcription, termination		1.395e-05	13	MAGOH,UBTF,PRMT5,SRSF1,POLDIP3,POLR2H,POLR1C,SLU7,CAVIN1,FIP1L1,NUDT21,GTF2H1,DDX39A
GO: Biological Process	GO:0031397	negative regulation of protein ubiquitination		1.405e-05	15	FZR1,UBC,UBE2D1,USP4,HSPA1A,ATG5,KLHL40,SUFU,PSEN2,PSMB2,PSMB3,PSMB4,CDK1,CDK5,SMAD7
GO: Biological Process	GO:0051346	negative regulation of hydrolase activity		1.448e-05	30	HGF,PTTG1,NR4A1,PPP1R15A,AMOT,AGT,FKBP1A,VEGFA,APP,IFI16,CRY2,CRYAB,PTPA,IGF1,CSNK2A1,CST1,CST2,PRKCZ,BCL2L1,WNK1,CFLAR,C3,SFN,CAST,CASP8,RGS2,LEPR,THBS1,TNF,HTT
GO: Biological Process	GO:0032615	interleukin-12 production		1.475e-05	10	HLA-B,HSPD1,SLAMF1,IRF1,JAK3,NFKB1,C1QBP,REL,RELA,THBS1
GO: Biological Process	GO:0044843	cell cycle G1/S phase transition		1.478e-05	22	MCM3,MCM4,MCM5,MCM6,EZH2,MEN1,UBC,PRMT1,APEX1,SMARCA4,PHF8,ITGB1,BID,SFN,NPM1,TCF3,FBXO31,EIF4E,CHEK2,CDK1,PCNA,CDK6
GO: Biological Process	GO:0002028	regulation of sodium ion transport		1.485e-05	12	PER1,ADRB2,AGT,SCNN1B,UTRN,SGK1,SLC8A1,AHCYL1,PTPN3,DLG1,KIF5B,NEDD4L
GO: Biological Process	GO:0035265	organ growth		1.512e-05	17	SAV1,MEN1,YAP1,AGT,AGTR2,FGFR2,IGF1,RBPJ,PRKAR1A,PRKG1,STK3,PTPN11,KDR,RARA,LEPR,THBS1,CDK1
GO: Biological Process	GO:0034330	cell junction organization		1.57e-05	22	ITGB1BP1,ACTN3,AMOT,AGT,VEGFA,CNTNAP1,APC,CSK,CTNNA1,MYO1C,CLASP2,ACE,ITGB1,ITGB4,ARHGEF7,DLG1,KDR,NEDD4L,ACE2,THBS1,TNF,SMAD7
GO: Biological Process	GO:1903202	negative regulation of oxidative stress-induced cell death		1.594e-05	8	HGF,HSPB1,SOD2,PINK1,HSPH1,NONO,TRAP1,PRKN
GO: Biological Process	GO:0043281	regulation of cysteine-type endopeptidase activity involved in apoptotic process		1.604e-05	20	HGF,NR4A1,MEN1,VEGFA,HSPD1,CRYAB,IGF1,CSNK2A1,FADD,BCL2L1,TNFRSF10B,STAT1,BID,CFLAR,SFN,CASP8,GSN,THBS1,CYCS,TNF
GO: Biological Process	GO:0003071	renal system process involved in regulation of systemic arterial blood pressure		1.64e-05	7	AGT,AGTR1,AGTR2,HSD11B2,CYP11B1,CYP11B2,REN
GO: Biological Process	GO:0045786	negative regulation of cell cycle		1.649e-05	33	PTTG1,NR4A1,PPP1R15A,EZH2,MEN1,UBC,PRMT1,FGFR2,FOXM1,APC,CSNK2A1,PRKACB,PRKAR1A,SMARCA4,IRF1,BCL2L1,PTPN3,DLG1,SFN,NPM1,CALR,CAST,CCNA2,ZWINT,THBS1,FBXO31,FANCI,CHEK2,CDK1,TOP2A,PCNA,CDK5,CDK6
GO: Biological Process	GO:1901987	regulation of cell cycle phase transition		1.711e-05	26	EZH2,MEN1,FZR1,UBC,UBE2D1,PRMT1,APC,APEX1,APP,SKP1,CSNK2A1,SMARCA4,PSMB2,PSMB3,PSMB4,RAB11A,BID,SFN,NPM1,TCF3,CCNA2,FBXO31,FANCI,CHEK2,CDK1,PCNA
GO: Biological Process	GO:1901990	regulation of mitotic cell cycle phase transition		1.716e-05	25	EZH2,FZR1,UBC,UBE2D1,PRMT1,APC,APEX1,APP,SKP1,CSNK2A1,SMARCA4,PSMB2,PSMB3,PSMB4,RAB11A,BID,SFN,NPM1,TCF3,CCNA2,FBXO31,FANCI,CHEK2,CDK1,PCNA
GO: Biological Process	GO:0032504	multicellular organism reproduction		1.739e-05	51	PTTG1,MAGOH,MAS1,USP9X,NUP62,ACVR2A,MEN1,UBE2B,ADRB2,AGT,AGFG1,MLH1,QKI,HSPA1L,VDR,VEGFA,FOXO3,ADAMTS2,APP,IGF1,IGF1R,SMARCA2,SMARCA4,RACGAP1,CTNNA1,ZBTB16,CYP17A1,BCL2L1,BCL2L2,ACE,PTGER3,ITGB1,STAT5B,JUNB,PTPN11,KDR,GNAQ,TARBP2,NPHP1,RARA,CALR,TRIM27,CREB3L4,RGS2,TH,THRA,DAZAP1,TK1,H3F3A,DDX20,HTT
GO: Biological Process	GO:0042063	gliogenesis		1.747e-05	23	HDAC11,EZH2,NDRG1,PRMT5,AGT,QKI,IGF1,CSK,VCAN,SMARCA4,STAT3,PTPN11,NF1,ARHGEF7,MED12,RTN4,RELA,GSN,GSTP1,CDK1,HDAC1,CDK5,CDK6
GO: Biological Process	GO:1901298	regulation of hydrogen peroxide-mediated programmed cell death		1.749e-05	5	HGF,FOXO3,PINK1,HSPH1,TRAP1
GO: Biological Process	GO:0032570	response to progesterone		1.809e-05	9	ADRB2,FOS,TXNIP,PTGER3,JUNB,C3,SOCS3,RELA,THBS1
GO: Biological Process	GO:0044839	cell cycle G2/M phase transition		1.861e-05	19	UBC,HSP90AA1,FOXM1,TUBB,APP,SKP1,YWHAG,PPP1CB,RAB11A,NPM1,CALM1,FGFR1OP,CCNA2,OPTN,FANCI,CHEK2,CDK1,ENSA,PCM1
GO: Biological Process	GO:0009743	response to carbohydrate		1.876e-05	21	PPP1R15A,MEN1,PIK3CA,UBTF,CMA1,VCAM1,TXNIP,SLC8A1,IGF1,IGF1R,SMARCA4,NFKB1,KIF5B,GPLD1,LEPR,GSTP1,TH,THBS1,EGR1,PRKN,ENSA
GO: Biological Process	GO:0000280	nuclear division		1.948e-05	38	HGF,EPS8,PTTG1,USP9X,NUP62,FANCA,FZR1,UBE2B,PRMT5,MLH1,FGFR2,APC,SIRT7,BABAM2,PPP1CA,IGF1,IGF1R,CSNK2A1,PRKAR1A,SMARCA4,RACGAP1,LZTS2,PPP2R2D,RAB11A,CLASP2,NDEL1,NUP153,KIF11,KPNB1,CALR,CCNA2,ZWINT,CHEK2,TNF,CDK1,SKA3,ENSA,TOP2A
GO: Biological Process	GO:0038093	Fc receptor signaling pathway		1.993e-05	19	UBC,UBE2D1,PIK3CA,PIK3R1,HSP90AA1,FOS,SHC1,SKP1,CRK,MYO1C,PSMB2,PSMB3,PSMB4,TAB2,JUN,NFKB1,CALM1,RELA,ARPC3
GO: Biological Process	GO:0030278	regulation of ossification		1.993e-05	19	HGF,CEBPD,ACVR2A,MEN1,ADRB2,FGFR2,VEGFA,APC,IFI16,SLC8A1,IGF1,RBPJ,SUFU,ZBTB16,JUND,BMPR1A,NFE2,TNF,CDK6
GO: Biological Process	GO:0007160	cell-matrix adhesion		1.993e-05	19	ITGB1BP1,ACTN3,PIK3R1,AGT,MKLN1,UTRN,VCAM1,VEGFA,CASK,PRKCZ,CLASP2,ITGB1,ITGB4,NF1,ARHGEF7,KDR,THBS1,CDK5,CDK6
GO: Biological Process	GO:0051345	positive regulation of hydrolase activity		2e-05	52	PPP1R15A,EZH2,MEN1,ADRB2,AGT,AGTR1,AGTR2,AGFG1,FGFR2,HSPA1A,VEGFA,HSPD1,DNAJB1,RGS5,ITSN1,SHC1,APP,IFI16,MADD,PTPA,ASPH,RACGAP1,PRKCZ,TOR1AIP1,PINK1,ZC3HAV1,TBC1D9B,SPTBN1,FADD,TNFRSF10B,ITGB1,STAT1,STAT3,BID,JAK3,JUN,NF1,NDEL1,ARHGEF7,GNAQ,GPLD1,RANGAP1,CALM1,DVL2,ARHGEF12,CASP8,RGS2,RGS3,GSN,CYCS,TNF,PCNA
GO: Biological Process	GO:0097193	intrinsic apoptotic signaling pathway		2.001e-05	24	MAPT,PPP1R15A,PIK3R1,MLH1,HSPA1A,HSPB1,IFI16,SOD2,PINK1,WWOX,HSPH1,BCL2L1,BCL2L2,TNFRSF10B,BID,PTPN2,NONO,SFN,TRAP1,CYCS,CHEK2,PRKN,TNF,HDAC1
GO: Biological Process	GO:0010921	regulation of phosphatase activity		2.008e-05	15	HSP90B1,PPP1R15A,AGTR2,FKBP1A,SET,CRY2,PTPA,VCAN,PPP2R2D,WNK1,GPLD1,CALM1,TNF,ENSA,HTT
GO: Biological Process	GO:0006694	steroid biosynthetic process		2.061e-05	17	ADM,FDX1,ACAA2,HSD11B2,VDR,APOE,IGF1,IGF1R,PRKG1,CYP11B1,CYP11B2,CYP17A1,DHCR7,NFKB1,ERLIN2,DDX20,TNF
GO: Biological Process	GO:0009408	response to heat		2.061e-05	17	NUP62,HSPA1A,HSPA1L,HSPB2,HSP90AA1,DNAJB1,RAE1,BAG3,SLU7,CRYAB,IGF1,HSPH1,NF1,NUP153,DNMT1,SOCS3,THBS1
GO: Biological Process	GO:0010256	endomembrane system organization		2.063e-05	37	ABCA1,LIN7C,NUP62,DTNBP1,VAMP3,NDRG1,PIK3R1,PRMT5,AGFG1,VTI1B,RAE1,ATL3,CSK,PRKCZ,VAMP4,TOR1AIP1,SPTBN1,RAB11A,CLASP2,BCL2L1,PTBP1,ITGB1,NDEL1,ARHGEF7,PEX5,DLG1,KIF5B,RAB5A,RAB27A,NUP153,KRT18,RTN4,OPTN,TNF,CDK1,LNPK,HTT
GO: Biological Process	GO:0030111	regulation of Wnt signaling pathway		2.119e-05	25	UBC,YAP1,FGFR2,COL1A1,FOXO3,APC,APOE,PPP1CA,CSNK2A1,RBPJ,SMARCA4,LZTS2,WWOX,PSMB2,PSMB3,PSMB4,STK3,NFKB1,MED12,DVL2,THRA,EGR1,ATP6AP2,PRKN,HDAC1
GO: Biological Process	GO:0031589	cell-substrate adhesion		2.119e-05	25	ITGB1BP1,ACTN3,VAMP3,MEN1,PIK3R1,AGT,MKLN1,UTRN,VCAM1,COL1A1,VEGFA,CASK,PRKCZ,CLASP2,ITGB1,ITGB4,NF1,ARHGEF7,C1QBP,KDR,CALR,THBS1,EFNA1,CDK5,CDK6
GO: Biological Process	GO:0006406	mRNA export from nucleus		2.124e-05	13	MAGOH,NUP62,AGFG1,NXF1,SRSF1,RAE1,POLDIP3,SLU7,ZC3H3,FIP1L1,NUP153,EIF4E,DDX39A
GO: Biological Process	GO:0071427	mRNA-containing ribonucleoprotein complex export from nucleus		2.124e-05	13	MAGOH,NUP62,AGFG1,NXF1,SRSF1,RAE1,POLDIP3,SLU7,ZC3H3,FIP1L1,NUP153,EIF4E,DDX39A
GO: Biological Process	GO:0031398	positive regulation of protein ubiquitination		2.13e-05	18	STUB1,FZR1,UBC,UBE2D1,ADRB2,FKBP1A,DERL1,RCHY1,SKP1,PINK1,PSMB2,PSMB3,PSMB4,NPM1,FANCI,PRKN,CDK1,SMAD7
GO: Biological Process	GO:0010803	regulation of tumor necrosis factor-mediated signaling pathway		2.138e-05	9	UBC,HSPA1A,MADD,RBCK1,PTPN2,CASP8,GSTP1,PRKN,TNF
GO: Biological Process	GO:0003084	positive regulation of systemic arterial blood pressure		2.152e-05	6	AGT,HSD11B2,CYP11B1,CYP11B2,ACE,WNK1
GO: Biological Process	GO:0007517	muscle organ development		2.19e-05	29	MBNL1,SAV1,CHD2,ACTN3,NR4A1,DTNBP1,MEF2A,NLN,ADRB2,FGFR2,FKBP1A,UTRN,FLNB,FOS,KLHL40,CRYAB,IGF1,RBPJ,ASS1,ATF3,CFLAR,NF1,NR1D2,FOXP2,TEAD4,EGR1,CDK1,CDK5,SMAD7
GO: Biological Process	GO:0007610	behavior		2.203e-05	41	EPS8,MAPT,ADRB2,UCHL1,AGT,AGTR1,AGTR2,SGK1,FOS,APP,IGF1,PRKCZ,SOD2,PSEN2,CYP11B1,ACE,PTGER3,ITGB1,STAT3,JUN,NF1,KCND2,GLRB,GNAQ,NPAS2,NPHP1,FOXP2,NR4A2,REN,GRM5,SEZ6L2,LEPR,ACE2,TH,THBS1,THRA,EGR1,EIF4E,PRKN,HTT,CDK5
GO: Biological Process	GO:0033209	tumor necrosis factor-mediated signaling pathway		2.252e-05	16	UBC,HSPA1A,FOXO3,MADD,RBCK1,PSMB2,PSMB3,PSMB4,TNFRSF10B,STAT1,PTPN2,KRT18,CASP8,GSTP1,PRKN,TNF
GO: Biological Process	GO:0006470	protein dephosphorylation		2.319e-05	26	HSP90B1,PPP1R15A,AGTR2,FKBP1A,SET,PPP1CA,PPP1CB,CRY2,PPP2CB,PTPA,VCAN,PINK1,PPP2R2D,WNK1,PTPN2,PTPN3,PTPN11,PTPRG,PTPRS,DLG1,GPLD1,CALM1,CYCS,TNF,ENSA,HTT
GO: Biological Process	GO:0031124	mRNA 3'-end processing		2.348e-05	12	MAGOH,SRSF1,POLDIP3,POLR2G,SLU7,APP,ZFP36,AHCYL1,ZC3H3,FIP1L1,NUDT21,DDX39A
GO: Biological Process	GO:0030865	cortical cytoskeleton organization		2.375e-05	8	SYNPO,RACGAP1,DLG1,CALR,TNF,EPB41L1,EPB41L2,CDK5
GO: Biological Process	GO:0045667	regulation of osteoblast differentiation		2.435e-05	14	HGF,CEBPD,ACVR2A,MEN1,FGFR2,VEGFA,APC,IFI16,IGF1,SUFU,JUND,BMPR1A,TNF,CDK6
GO: Biological Process	GO:0051047	positive regulation of secretion		2.435e-05	31	ACVR2A,DTNBP1,VAMP3,FCN1,AGT,AGTR1,AGTR2,IL17RA,HSPD1,ATG5,PPIA,SLAMF1,IGF1,PRKCZ,GABBR1,PINK1,SPTBN1,CLASP2,PTBP1,PTPN11,ARHGEF7,KIF5B,MAP1LC3B,RAB5A,RAB27A,GPLD1,RTN4,LEPR,PRKN,TNF,CDK5
GO: Biological Process	GO:0007584	response to nutrient		2.441e-05	19	ABCA1,MAPT,PKM,VCAM1,VDR,COL1A1,SLC8A1,IGF1,ASS1,ITGB1,STAT1,C2,GNAI2,DNMT1,RARA,RELA,GSN,GSTP1,ENSA
GO: Biological Process	GO:0071103	DNA conformation change		2.452e-05	23	MCM3,MCM4,MCM5,MCM6,CHD2,UBC,HIST1H2BE,HIST1H2BI,HIST2H2BE,SMYD3,SET,XRCC5,SMARCA2,SMARCA4,SART3,NAP1L1,RUVBL2,NPM1,GTF2H1,HIST1H2BD,H3F3A,CDK1,TOP2A
GO: Biological Process	GO:0006281	DNA repair		2.489e-05	34	PTTG1,STUB1,MEN1,FANCA,FZR1,UBC,UBE2B,COPS7B,MLH1,HSPA1A,FOXM1,RCHY1,POLR2C,POLR2G,POLR2H,APEX1,XRCC5,BABAM2,CRY2,TRIM25,PCLAF,RUVBL2,USP7,MMS19,USP3,NONO,NPAS2,NPM1,GTF2H1,FANCI,CHEK2,CDK1,TP53BP1,PCNA
GO: Biological Process	GO:0061077	chaperone-mediated protein folding		2.516e-05	9	FKBP1A,HSPD1,DNAJB1,PPIB,CSNK2A1,HSPH1,ST13,CALR,TRAP1
GO: Biological Process	GO:0000082	G1/S transition of mitotic cell cycle		2.548e-05	21	MCM3,MCM4,MCM5,MCM6,EZH2,UBC,PRMT1,APEX1,SMARCA4,PHF8,ITGB1,BID,SFN,NPM1,TCF3,FBXO31,EIF4E,CHEK2,CDK1,PCNA,CDK6
GO: Biological Process	GO:0019827	stem cell population maintenance		2.583e-05	17	SAV1,YAP1,FOXO3,POLR2C,POLR2G,POLR2H,APC,ZHX2,SRRT,RBPJ,SMARCA4,STAT3,BMPR1A,MED12,TEAD4,EIF4E,PCM1
GO: Biological Process	GO:0051092	positive regulation of NF-kappaB transcription factor activity		2.601e-05	15	UBC,AGT,HSPA1A,RBCK1,PRKCZ,MYD88,TRIM25,ERC1,TAB2,CFLAR,NFKB1,NPM1,MID2,RELA,TNF
GO: Biological Process	GO:0071346	cellular response to interferon-gamma		2.601e-05	15	HLA-A,HLA-B,HLA-C,VCAM1,ASS1,SP100,TRIM25,GAPDH,B2M,IRF1,IRF4,TRIM21,STAT1,PTPN2,SOCS3
GO: Biological Process	GO:0006325	chromatin organization		2.631e-05	45	HDAC11,SAP18,PER1,CBX3,IKZF1,CHD2,EZH2,HNRNPC,MEN1,HIST2H2AA3,HIST1H2BE,UBE2B,HIST1H2BI,HIST2H2BE,UBTF,PRMT5,PRMT1,SMYD3,VEGFA,ATG5,SET,CBX4,SIRT7,SKP1,BABAM2,SMARCA2,SMARCA4,PINK1,SART3,ZMYND11,NAP1L1,IRF4,KAT2A,PHF8,RUVBL2,NFE2,USP3,DNMT1,NPM1,TCF3,TBL1XR1,HIST1H2BD,H3F3A,CDK1,HDAC1
GO: Biological Process	GO:0043279	response to alkaloid		2.641e-05	16	PPP1R15A,FKBP1A,SDC2,VCAM1,SHC1,SLC8A1,IGF1,GABBR1,BCL2L1,NFKB1,DNMT1,RELA,CCNA2,TH,TNF,CDK5
GO: Biological Process	GO:0002224	toll-like receptor signaling pathway		2.669e-05	14	HSP90B1,TNIP1,UBC,UBE2D1,HSPD1,MYD88,FADD,IRF1,TAB2,IRF4,MAPKAPK3,TANK,CASP8,TNF
GO: Biological Process	GO:1900744	regulation of p38MAPK cascade		2.675e-05	7	HGF,PER1,PRMT1,VEGFA,HSPH1,GADD45G,DLG1
GO: Biological Process	GO:1902175	regulation of oxidative stress-induced intrinsic apoptotic signaling pathway		2.675e-05	7	HSPB1,SOD2,PINK1,HSPH1,NONO,TRAP1,PRKN
GO: Biological Process	GO:0050817	coagulation		2.74e-05	27	DTNBP1,ADRB2,PIK3CA,PIK3R1,HSPB1,COL1A1,APOE,MYL12A,PRCP,PRKACB,PRKAR1A,PRKG1,PSEN2,IRF1,PTGER3,PTPN11,NFE2,C1QBP,C3,GNAQ,RAB5A,RAB27A,THBS1,CBX5,H3F3A,LNPK,HDAC1
GO: Biological Process	GO:2000855	regulation of mineralocorticoid secretion		2.824e-05	4	AGT,AGTR1,AGTR2,REN
GO: Biological Process	GO:0071316	cellular response to nicotine		2.824e-05	4	NFKB1,RELA,TH,TNF
GO: Biological Process	GO:0038089	positive regulation of cell migration by vascular endothelial growth factor signaling pathway		2.824e-05	4	HSPB1,VEGFA,MYO1C,KDR
GO: Biological Process	GO:0035932	aldosterone secretion		2.824e-05	4	AGT,AGTR1,AGTR2,REN
GO: Biological Process	GO:2000858	regulation of aldosterone secretion		2.824e-05	4	AGT,AGTR1,AGTR2,REN
GO: Biological Process	GO:0035931	mineralocorticoid secretion		2.824e-05	4	AGT,AGTR1,AGTR2,REN
GO: Biological Process	GO:0042270	protection from natural killer cell mediated cytotoxicity		2.824e-05	4	HLA-A,HLA-B,TAP1,TAP2
GO: Biological Process	GO:0097306	cellular response to alcohol		2.83e-05	15	ABCA1,CBX3,AGTR1,AGTR2,SMYD3,VDR,IGF1,ASS1,CTNNA1,ITGB1,RUVBL2,GPLD1,CCNA2,EIF4E,ELK1
GO: Biological Process	GO:0071560	cellular response to transforming growth factor beta stimulus		2.863e-05	20	STUB1,USP9X,MEN1,UBC,FBN1,FKBP1A,COL1A1,FOS,PRKCZ,SNX1,GIPC1,WWOX,ITGB1,JUN,BMPR1A,DNMT1,ZEB1,THBS1,CLEC3B,SMAD7
GO: Biological Process	GO:0043484	regulation of RNA splicing		2.87e-05	13	MAGOH,SAP18,MBNL1,HNRNPL,ESRP2,PIK3R1,AHNAK,HSPA1A,SRSF1,PTBP1,C1QBP,NPM1,DAZAP1
GO: Biological Process	GO:1900408	negative regulation of cellular response to oxidative stress		2.872e-05	8	HGF,HSPB1,SOD2,PINK1,HSPH1,NONO,TRAP1,PRKN
GO: Biological Process	GO:1902883	negative regulation of response to oxidative stress		2.872e-05	8	HGF,HSPB1,SOD2,PINK1,HSPH1,NONO,TRAP1,PRKN
GO: Biological Process	GO:0032103	positive regulation of response to external stimulus		2.885e-05	25	CALCOCO2,TNIP1,ADAM10,ADRB2,AGT,AGTR1,IL17RA,HSPB1,VEGFA,HSPD1,ATG5,IGF1R,PINK1,ZC3HAV1,ACE,PTGER3,STAT5B,NDEL1,C1QBP,C3,KDR,CALR,TGM2,THBS1,TNF
GO: Biological Process	GO:0002474	antigen processing and presentation of peptide antigen via MHC class I		2.924e-05	12	HLA-A,HLA-B,HLA-C,B2M,PSMB2,PSMB3,PSMB4,ACE,TAP1,TAP2,CALR,LNPEP
GO: Biological Process	GO:0071480	cellular response to gamma radiation		2.935e-05	6	YAP1,XRCC5,CRYAB,BCL2L1,EGR1,ELK1
GO: Biological Process	GO:0002017	regulation of blood volume by renal aldosterone		2.945e-05	3	HSD11B2,CYP11B1,CYP11B2
GO: Biological Process	GO:0002486	antigen processing and presentation of endogenous peptide antigen via MHC class I via ER pathway, TAP-independent		2.945e-05	3	HLA-A,HLA-B,HLA-C
GO: Biological Process	GO:0097345	mitochondrial outer membrane permeabilization		2.949e-05	9	ACAA2,HSPA1A,SLC25A5,YWHAG,DYNLL2,BID,NMT1,SFN,CASP8
GO: Biological Process	GO:0043393	regulation of protein binding		3.026e-05	18	STUB1,ITGB1BP1,DTNBP1,ADD1,MEN1,ADRB2,FKBP1A,DERL1,APP,PPP1CA,PSEN2,B2M,ACE,RUVBL2,STK3,ARHGEF7,MAP1LC3B,CDK5
GO: Biological Process	GO:0038095	Fc-epsilon receptor signaling pathway		3.076e-05	15	UBC,UBE2D1,PIK3CA,PIK3R1,FOS,SHC1,SKP1,PSMB2,PSMB3,PSMB4,TAB2,JUN,NFKB1,CALM1,RELA
GO: Biological Process	GO:0007588	excretion		3.102e-05	11	CLCNKB,AGT,AGTR1,AGTR2,SCNN1B,SCNN1G,ANPEP,PTGER3,KCNJ1,NPHP1,NEDD4L
GO: Biological Process	GO:0006914	autophagy		3.208e-05	37	CALCOCO2,HGF,MAPT,VPS16,SNAP29,UBC,ADRB2,PIK3CA,UCHL1,HSPB1,HSP90AA1,VTI1B,ATG5,ATP6V1G1,CPA3,IFI16,CTSA,DYNLL2,PRKG1,POLDIP2,SNRPB2,PINK1,GAPDH,TAB2,TRIM21,BCL2L1,KAT2A,ITGB4,KDR,MAP1LC3B,RAB5A,MID2,TEAD4,LEPR,OPTN,PRKN,CDK5
GO: Biological Process	GO:0007043	cell-cell junction assembly		3.255e-05	12	AMOT,AGT,CNTNAP1,APC,CTNNA1,MYO1C,ACE,ITGB1,DLG1,NEDD4L,ACE2,TNF
GO: Biological Process	GO:0032989	cellular component morphogenesis		3.436e-05	71	HGF,EPS8,MAP4,MAPT,USP9X,ITGB1BP1,PARVB,DTNBP1,EZH2,MEF2A,ADD1,VAMP3,SNAP29,UBE2B,YAP1,UCHL1,MKLN1,AGFG1,FGFR2,SDC2,VDR,COL1A1,VEGFA,ATG5,FLNB,SGK1,CNTNAP1,SH3KBP1,APC,APOE,APP,MYL12A,IGF1R,RBPJ,PRKAR1A,SMARCA4,PRKCZ,POLDIP2,SNX1,CUX1,SART3,TBC1D9B,SPTBN1,RAB11A,CLASP2,BCL2L1,ITGB1,STAT1,CFLAR,PTPN11,NDEL1,ARHGEF7,DIAPH1,C1QBP,DLG1,KDR,KIF5B,WASF1,NEDD4L,CALR,RTN4,NR4A2,GSN,EFNA1,FBXO31,PRKN,PCM1…
GO: Biological Process	GO:1902110	positive regulation of mitochondrial membrane permeability involved in apoptotic process		3.444e-05	9	ACAA2,HSPA1A,SLC25A5,YWHAG,DYNLL2,BID,NMT1,SFN,CASP8
GO: Biological Process	GO:1902686	mitochondrial outer membrane permeabilization involved in programmed cell death		3.444e-05	9	ACAA2,HSPA1A,SLC25A5,YWHAG,DYNLL2,BID,NMT1,SFN,CASP8
GO: Biological Process	GO:0071559	response to transforming growth factor beta		3.446e-05	20	STUB1,USP9X,MEN1,UBC,FBN1,FKBP1A,COL1A1,FOS,PRKCZ,SNX1,GIPC1,WWOX,ITGB1,JUN,BMPR1A,DNMT1,ZEB1,THBS1,CLEC3B,SMAD7
GO: Biological Process	GO:0008088	axo-dendritic transport		3.453e-05	8	MAPT,DTNBP1,UCHL1,APP,AP3M1,NDEL1,KLC1,HTT
GO: Biological Process	GO:0055065	metal ion homeostasis		3.573e-05	37	HSP90B1,SLC24A3,ADM,AGT,AGTR1,AGTR2,SCNN1A,SCNN1B,SCNN1G,FKBP1A,VDR,ATG5,ANPEP,SGK1,APOE,APP,SLC8A1,ASPH,FTL,PRKG1,SOD2,PSEN2,CYP11B2,B2M,PTGER3,ITGB1,JAK3,DIAPH1,KDR,SCO2,NEDD4L,CALM1,CALR,TGM2,GTF2I,PRKN,HTT
GO: Biological Process	GO:0035304	regulation of protein dephosphorylation		3.602e-05	16	HSP90B1,PPP1R15A,AGTR2,FKBP1A,SET,CRY2,PTPA,VCAN,PINK1,PPP2R2D,WNK1,GPLD1,CALM1,TNF,ENSA,HTT
GO: Biological Process	GO:0051817	modification of morphology or physiology of other organism involved in symbiotic interaction		3.619e-05	12	TNIP1,APOE,PPIB,SMARCA4,CTSG,ZC3HAV1,BCL2L1,JUN,KPNB1,CASP8,PRKN,HDAC1
GO: Biological Process	GO:0000086	G2/M transition of mitotic cell cycle		3.712e-05	18	UBC,HSP90AA1,FOXM1,TUBB,APP,SKP1,YWHAG,PPP1CB,RAB11A,CALM1,FGFR1OP,CCNA2,OPTN,FANCI,CHEK2,CDK1,ENSA,PCM1
GO: Biological Process	GO:1903532	positive regulation of secretion by cell		3.736e-05	29	ACVR2A,DTNBP1,VAMP3,FCN1,AGT,AGTR1,AGTR2,IL17RA,HSPD1,PPIA,SLAMF1,IGF1,PRKCZ,GABBR1,PINK1,SPTBN1,CLASP2,PTBP1,PTPN11,ARHGEF7,KIF5B,RAB5A,RAB27A,GPLD1,RTN4,LEPR,PRKN,TNF,CDK5
GO: Biological Process	GO:0010720	positive regulation of cell development		3.804e-05	36	HGF,MAPT,EZH2,YAP1,PRMT5,QKI,VDR,COL1A1,VEGFA,SGK1,DDX56,APOE,XRCC5,SRRT,IGF1R,CUX1,RAB11A,PTBP1,ACE,ITGB1,NDEL1,ARHGEF7,C1QBP,KDR,TCF3,ZEB1,RARA,NEDD4L,CALR,RTN4,RELA,TEAD4,GRM5,FBXO31,PRKN,HDAC1
GO: Biological Process	GO:0060541	respiratory system development		3.851e-05	21	SAV1,ESRP2,YAP1,FGFR2,VEGFA,ADAMTS2,PPP1CA,IGF1,RBPJ,ASS1,PSEN2,LAMA1,ACE,BMPR1A,DHCR7,KDR,RARA,FOXP2,THRA,EIF4E,TNF
GO: Biological Process	GO:0007093	mitotic cell cycle checkpoint		3.886e-05	16	UBC,PRMT1,APC,CSNK2A1,BCL2L1,DLG1,SFN,NPM1,CCNA2,ZWINT,FBXO31,FANCI,CHEK2,CDK1,TOP2A,PCNA
GO: Biological Process	GO:0050865	regulation of cell activation		3.891e-05	35	HLA-A,IKZF1,VAMP3,FANCA,ADRB2,PIK3CA,PIK3R1,VCAM1,HSP90AA1,HSPD1,APOE,SLAMF1,IGF1,CSK,PRKAR1A,PRKCZ,PRKG1,MYD88,ZBTB16,HSPH1,FADD,IRF1,IRF4,PTGER3,STAT5B,JAK3,PTPN2,PTPN11,DLG1,TCF3,ZEB1,ITCH,RARA,GSN,THBS1
GO: Biological Process	GO:1903522	regulation of blood circulation		3.893e-05	25	MEF2A,ADM,ADRB2,PIK3R1,AGT,AGTR1,AGTR2,HSP90AA1,SHC1,SLC8A1,ASPH,PRKG1,AHCYL1,ACE,PTGER3,KCND2,KDR,GNAI2,GNAI3,CALM1,RGS2,ACE2,TH,THRA,SMAD7
GO: Biological Process	GO:1903201	regulation of oxidative stress-induced cell death		4.007e-05	9	HGF,HSPB1,FOXO3,SOD2,PINK1,HSPH1,NONO,TRAP1,PRKN
GO: Biological Process	GO:0034284	response to monosaccharide		4.103e-05	19	MEN1,PIK3CA,UBTF,CMA1,VCAM1,TXNIP,SLC8A1,IGF1,IGF1R,SMARCA4,KIF5B,GPLD1,LEPR,GSTP1,TH,THBS1,EGR1,PRKN,ENSA
GO: Biological Process	GO:1902105	regulation of leukocyte differentiation		4.182e-05	22	HLA-B,IKZF1,FANCA,ZBTB7A,PIK3R1,HSP90AA1,FOS,APC,PRKCZ,ZBTB16,FADD,IRF1,IRF4,STAT5B,JAK3,PTPN2,JUN,NF1,ZEB1,RARA,CASP8,TNF
GO: Biological Process	GO:0034341	response to interferon-gamma		4.19e-05	16	CALCOCO2,HLA-A,HLA-B,HLA-C,VCAM1,ASS1,SP100,TRIM25,GAPDH,B2M,IRF1,IRF4,TRIM21,STAT1,PTPN2,SOCS3
GO: Biological Process	GO:0097468	programmed cell death in response to reactive oxygen species		4.201e-05	5	HGF,FOXO3,PINK1,HSPH1,TRAP1
GO: Biological Process	GO:0010421	hydrogen peroxide-mediated programmed cell death		4.201e-05	5	HGF,FOXO3,PINK1,HSPH1,TRAP1
GO: Biological Process	GO:0034605	cellular response to heat		4.216e-05	13	NUP62,HSPA1A,HSPA1L,HSP90AA1,DNAJB1,RAE1,BAG3,SLU7,CRYAB,HSPH1,NF1,NUP153,THBS1
GO: Biological Process	GO:0002683	negative regulation of immune system process		4.253e-05	29	HLA-A,HLA-B,PIK3R1,PRMT1,IFI16,SLAMF1,ZFP36,PRKAR1A,ZBTB16,PSMB4,FADD,IRF1,IRF4,STAT5B,JAK3,PTPN2,NF1,C1QBP,DLG1,TAP1,TAP2,TARBP2,ITCH,RARA,TRIM27,THBS1,TNF,PCBP2,CDK6
GO: Biological Process	GO:0048871	multicellular organismal homeostasis		4.363e-05	27	ADD1,ADRB2,PIK3CA,SCNN1A,SCNN1B,SCNN1G,HSPB1,VEGFA,CSK,PRCP,PRKACB,PRKAR1A,CYP11B2,B2M,RAB11A,PTGER3,ITGB1,STAT3,PTPN11,NF1,KCNJ1,KDR,NR1D2,SFN,LCA5,LEPR,TNF
GO: Biological Process	GO:0006402	mRNA catabolic process		4.37e-05	19	MAGOH,RPLP0,RPS2,RPS10,RPS20,RPS21,MLH1,EXOSC4,POLR2G,ZHX2,ZFP36,ZC3HAV1,PTBP1,CSDE1,RPSA,RPL14,RPL26L1,EIF4E,RPL15
GO: Biological Process	GO:0009895	negative regulation of catabolic process		4.388e-05	20	HGF,ACTN3,KLHL40,APC,CTSA,CSNK2A1,POLDIP2,SUFU,PINK1,GIPC1,PSEN2,TAB2,BCL2L1,STAT3,PTPN3,GPLD1,RELA,LEPR,SF3B3,TNF
GO: Biological Process	GO:0001763	morphogenesis of a branching structure		4.388e-05	20	HGF,ADM,ESRP2,YAP1,AGT,AGTR1,AGTR2,FGFR2,VDR,VEGFA,COL4A1,PPP1CA,IGF1,LAMA1,DLG1,KDR,RTN4,SOCS3,TGM2,TNF
GO: Biological Process	GO:0051235	maintenance of location		4.392e-05	24	HSP90B1,ABCA1,FBN1,FKBP1A,ATG5,FLNB,APOE,CRY2,SLC8A1,ASPH,SUFU,PINK1,STAT5B,PTPN2,NFKB1,DIAPH1,C3,CALM1,CALR,FAF1,GSN,THRA,TNF,HTT
GO: Biological Process	GO:0061097	regulation of protein tyrosine kinase activity		4.467e-05	10	AGT,SHC1,APP,PSEN2,HSPH1,ACE,PTPN2,MVP,DVL2,FGFR1OP
GO: Biological Process	GO:1900407	regulation of cellular response to oxidative stress		4.467e-05	10	HGF,HSPB1,FOXO3,SOD2,PINK1,HSPH1,NONO,TRAP1,PRKN,TNF
GO: Biological Process	GO:1903311	regulation of mRNA metabolic process		4.536e-05	14	MAGOH,SAP18,MBNL1,HNRNPC,HNRNPL,HSPA1A,POLR2G,ZFP36,ZC3HAV1,AHCYL1,PTBP1,C1QBP,NPM1,DAZAP1
GO: Biological Process	GO:0035794	positive regulation of mitochondrial membrane permeability		4.647e-05	9	ACAA2,HSPA1A,SLC25A5,YWHAG,DYNLL2,BID,NMT1,SFN,CASP8
GO: Biological Process	GO:0051640	organelle localization		4.672e-05	33	MAP4,MAPT,DTNBP1,MEF2A,VAMP3,SNAP29,UBE2B,UCHL1,MLH1,FGFR2,MYO19,ITSN1,XPO1,AP3M1,PRKCZ,SLC4A5,PINK1,RAB11A,CLASP2,KAT2A,EIF6,NDEL1,DLG1,ANKRD28,KIF5B,RAB5A,RAB27A,KPNB1,NPM1,PRKN,PCM1,HTT,CDK5
GO: Biological Process	GO:0010823	negative regulation of mitochondrion organization		4.914e-05	8	HGF,ACAA2,HSPA1A,SLC25A5,IGF1,PINK1,BCL2L1,PRKN
GO: Biological Process	GO:0045778	positive regulation of ossification		4.928e-05	12	HGF,CEBPD,ACVR2A,MEN1,ADRB2,VEGFA,IFI16,SLC8A1,IGF1,ZBTB16,JUND,BMPR1A
GO: Biological Process	GO:0045765	regulation of angiogenesis		4.941e-05	20	HGF,ITGB1BP1,PPP1R15A,ADD1,ADM,ADRB2,AMOT,AGT,CMA1,HSPB1,VEGFA,SP100,STAT1,NF1,C3,KDR,THBS1,EFNA1,GTF2I,TIE1
GO: Biological Process	GO:0007005	mitochondrion organization		5.013e-05	44	HGF,MEF2A,TUFM,ADRB2,PIK3CA,ACAA2,TIMM44,HSPA1A,HSPA1L,HSP90AA1,HSPD1,ATG5,MRPL50,SLC25A5,YWHAG,PPP2CB,IGF1,MRPL14,DYNLL2,MRPS15,PUS1,PRKG1,POLDIP2,SLC4A5,SOD2,PINK1,MRPL19,BCL2L1,KAT2A,STAT3,BID,JUN,GCLM,C1QBP,PEX5,KDR,MAP1LC3B,MRPL49,NMT1,SFN,CASP8,CYCS,PRKN,HTT
GO: Biological Process	GO:0046794	transport of virus		5.071e-05	10	EPS15,NUP62,UBC,RAE1,DERL1,XPO1,TAP1,TAP2,NUP153,KPNB1
GO: Biological Process	GO:0042752	regulation of circadian rhythm		5.075e-05	13	PER1,EZH2,PPP1CA,PPP1CB,CRY2,PRKG1,PTGER3,GNAQ,NONO,NR1D2,NPAS2,LEPR,TOP2A
GO: Biological Process	GO:0022613	ribonucleoprotein complex biogenesis		5.119e-05	31	RPLP0,RPS2,MBNL1,RPS10,RPS20,RPS21,PRMT5,USP4,EXOSC4,SRSF1,NOP56,RPP30,SLU7,DDX56,XPO1,DHX30,IPO9,SNRNP200,SART3,EIF6,BYSL,C1QBP,NOP2,TARBP2,NPM1,RPSA,RPL14,HEATR1,RPL26L1,DDX20,RPL15
GO: Biological Process	GO:1902893	regulation of pri-miRNA transcription by RNA polymerase II		5.182e-05	6	FOS,SMARCA4,STAT3,JUN,BMPR1A,NFKB1
GO: Biological Process	GO:0030866	cortical actin cytoskeleton organization		5.183e-05	7	RACGAP1,DLG1,CALR,TNF,EPB41L1,EPB41L2,CDK5
GO: Biological Process	GO:0033144	negative regulation of intracellular steroid hormone receptor signaling pathway		5.183e-05	7	PER1,STRN3,CRY2,IGF1,SMARCA4,CALR,HDAC1
GO: Biological Process	GO:0050730	regulation of peptidyl-tyrosine phosphorylation		5.239e-05	20	HGF,AGT,VEGFA,SHC1,APP,IGF1,PRKCZ,PSEN2,HSPH1,IRF1,ACE,ITGB1,STAT3,PTPN2,MVP,SOCS3,DVL2,FGFR1OP,EFNA1,HDAC1
GO: Biological Process	GO:1903039	positive regulation of leukocyte cell-cell adhesion		5.239e-05	20	HLA-A,IKZF1,PIK3CA,PIK3R1,VCAM1,HSP90AA1,HSPD1,SLAMF1,IGF1,CSK,PRKCZ,ZBTB16,HSPH1,FADD,IRF1,STAT5B,JAK3,PTPN11,RARA,TNF
GO: Biological Process	GO:0061138	morphogenesis of a branching epithelium		5.264e-05	19	HGF,ADM,ESRP2,YAP1,AGT,AGTR1,AGTR2,FGFR2,VDR,VEGFA,COL4A1,PPP1CA,IGF1,LAMA1,DLG1,KDR,SOCS3,TGM2,TNF
GO: Biological Process	GO:0030324	lung development		5.264e-05	19	SAV1,ESRP2,YAP1,FGFR2,VEGFA,ADAMTS2,PPP1CA,IGF1,RBPJ,PSEN2,LAMA1,ACE,BMPR1A,DHCR7,KDR,FOXP2,THRA,EIF4E,TNF
GO: Biological Process	GO:0010810	regulation of cell-substrate adhesion		5.273e-05	17	ITGB1BP1,MEN1,PIK3R1,UTRN,COL1A1,VEGFA,CASK,PRKCZ,CLASP2,ITGB1,NF1,ARHGEF7,C1QBP,KDR,CALR,THBS1,CDK6
GO: Biological Process	GO:0035725	sodium ion transmembrane transport		5.373e-05	14	SLC24A3,AGT,SCNN1A,SCNN1B,SCNN1D,SCNN1G,UTRN,SLC8A1,SLC4A4,SLC4A5,PTPN3,DLG1,KIF5B,NEDD4L
GO: Biological Process	GO:0071322	cellular response to carbohydrate stimulus		5.401e-05	15	PPP1R15A,MEN1,PIK3CA,UBTF,CMA1,VCAM1,IGF1,IGF1R,SMARCA4,NFKB1,KIF5B,GPLD1,LEPR,TH,PRKN
GO: Biological Process	GO:0033500	carbohydrate homeostasis		5.412e-05	21	MEN1,PIK3CA,PIK3R1,UBTF,CMA1,VCAM1,FOXO3,CRY2,IGF1,IGF1R,PRCP,SMARCA4,CYP11B1,STAT3,PTPN2,PTPN11,KIF5B,GPLD1,LEPR,TH,PRKN
GO: Biological Process	GO:0042593	glucose homeostasis		5.412e-05	21	MEN1,PIK3CA,PIK3R1,UBTF,CMA1,VCAM1,FOXO3,CRY2,IGF1,IGF1R,PRCP,SMARCA4,CYP11B1,STAT3,PTPN2,PTPN11,KIF5B,GPLD1,LEPR,TH,PRKN
GO: Biological Process	GO:0002035	brain renin-angiotensin system		5.511e-05	4	AGT,AGTR1,AGTR2,ACE2
GO: Biological Process	GO:1901299	negative regulation of hydrogen peroxide-mediated programmed cell death		5.511e-05	4	HGF,PINK1,HSPH1,TRAP1
GO: Biological Process	GO:0035303	regulation of dephosphorylation		5.624e-05	16	HSP90B1,PPP1R15A,AGTR2,FKBP1A,SET,CRY2,PTPA,VCAN,PINK1,PPP2R2D,WNK1,GPLD1,CALM1,TNF,ENSA,HTT
GO: Biological Process	GO:0071902	positive regulation of protein serine/threonine kinase activity		5.633e-05	24	HGF,MAS1,EZH2,UBC,AGT,VEGFA,TRAF7,SHC1,MADD,IGF1,CSK,TAB2,TNFRSF10B,STK3,PTPN11,GADD45G,MAPKAPK3,CALM1,DVL2,GRM5,THBS1,EFNA1,TNF,CDK1
GO: Biological Process	GO:1902579	multi-organism localization		5.743e-05	10	EPS15,NUP62,UBC,RAE1,DERL1,XPO1,TAP1,TAP2,NUP153,KPNB1
GO: Biological Process	GO:0044766	multi-organism transport		5.743e-05	10	EPS15,NUP62,UBC,RAE1,DERL1,XPO1,TAP1,TAP2,NUP153,KPNB1
GO: Biological Process	GO:0007596	blood coagulation		5.751e-05	26	DTNBP1,ADRB2,PIK3CA,PIK3R1,HSPB1,COL1A1,APOE,MYL12A,PRCP,PRKACB,PRKAR1A,PRKG1,IRF1,PTGER3,PTPN11,NFE2,C1QBP,C3,GNAQ,RAB5A,RAB27A,THBS1,CBX5,H3F3A,LNPK,HDAC1
GO: Biological Process	GO:0009749	response to glucose		5.876e-05	18	MEN1,PIK3CA,UBTF,CMA1,VCAM1,TXNIP,SLC8A1,IGF1,IGF1R,SMARCA4,KIF5B,GPLD1,LEPR,TH,THBS1,EGR1,PRKN,ENSA
GO: Biological Process	GO:0008016	regulation of heart contraction		5.885e-05	20	MEF2A,ADM,ADRB2,PIK3R1,AGT,AGTR2,HSP90AA1,SLC8A1,ASPH,PRKG1,AHCYL1,KCND2,GNAI2,GNAI3,CALM1,RGS2,ACE2,TH,THRA,SMAD7
GO: Biological Process	GO:0016055	Wnt signaling pathway		5.949e-05	32	UBC,UBE2B,YAP1,FGFR2,COL1A1,FOXO3,APC,APOE,SKP1,PPP1CA,CSNK2A1,RBPJ,SMARCA4,LZTS2,WWOX,PSMB2,PSMB3,PSMB4,STK3,NDEL1,NFKB1,RAB5A,MED12,CALM1,DVL2,NR4A2,TBL1XR1,THRA,EGR1,ATP6AP2,PRKN,HDAC1
GO: Biological Process	GO:0007178	transmembrane receptor protein serine/threonine kinase signaling pathway		6.005e-05	25	STUB1,USP9X,ACVR2A,MEN1,UBC,FBN1,UBE2D1,FKBP1A,FOS,RBPJ,PRKCZ,SNX1,GIPC1,MYD88,SPTBN1,ITGB1,ZC3H3,JUN,BMPR1A,KDR,ZEB1,THBS1,EGR1,LNPEP,SMAD7
GO: Biological Process	GO:0016049	cell growth		6.019e-05	35	PTTG1,MAPT,USP9X,ADAM10,AGT,AGTR1,AGTR2,EXOSC4,VEGFA,FOXM1,SGK1,APOE,BCAR1,APP,IFI16,CRYAB,IGF1,CSNK2A1,SMARCA2,SMARCA4,PRKCZ,PRKG1,RAB11A,CLASP2,ITGB1,NDEL1,SFN,NPM1,ITCH,NEDD4L,RTN4,FGFR1OP,H3F3A,PRKN,CDK5
GO: Biological Process	GO:0055007	cardiac muscle cell differentiation		6.082e-05	13	MEF2A,AGT,AGTR2,VEGFA,ATG5,SLC8A1,RBPJ,PRKG1,KAT2A,ITGB1,RARA,CALR,CDK1
GO: Biological Process	GO:0042756	drinking behavior		6.143e-05	5	AGT,AGTR1,CYP11B1,REN,ACE2
GO: Biological Process	GO:0045943	positive regulation of transcription by RNA polymerase I		6.143e-05	5	PPP1R15A,UBTF,SMARCA4,PHF8,HEATR1
GO: Biological Process	GO:0001974	blood vessel remodeling		6.186e-05	9	AGT,AGTR2,VEGFA,ATG5,IGF1,RBPJ,ACE,BGN,TGM2
GO: Biological Process	GO:0071479	cellular response to ionizing radiation		6.186e-05	9	YAP1,XRCC5,IFI16,CRYAB,BCL2L1,ITGB1,EGR1,ELK1,TP53BP1
GO: Biological Process	GO:0009887	animal organ morphogenesis		6.249e-05	58	HGF,SAV1,IKZF1,MEN1,ADM,ESRP2,UBC,FBN1,YAP1,AGT,AGTR1,AGTR2,FGFR2,FKBP1A,VDR,COL1A1,VEGFA,FOXO3,APC,SLC8A1,IGF1,IGF1R,RBPJ,PRKAR1A,SMARCA4,CTNNA1,SUFU,WWOX,PSEN2,SLC39A1,PSMB2,PSMB3,PSMB4,LAMA1,ITGB4,STAT1,STAT3,JUN,BMPR1A,NF1,DLG1,KDR,MED12,ZEB1,RARA,FOXP2,RTN4,DVL2,RELA,TGM2,TH,THBS1,EFNA1,THRA,TNF,HTT,HDAC1,SMAD7
GO: Biological Process	GO:0030705	cytoskeleton-dependent intracellular transport		6.341e-05	14	MAPT,DTNBP1,UCHL1,MYO19,TUBB,APP,AP3M1,PRKCZ,NDEL1,KIF5B,KLC1,LCA5,PCM1,HTT
GO: Biological Process	GO:0045940	positive regulation of steroid metabolic process		6.355e-05	7	AGT,AGTR1,APOE,IGF1,IGF1R,CYP17A1,TNF
GO: Biological Process	GO:0048169	regulation of long-term neuronal synaptic plasticity		6.355e-05	7	AGT,RAB11A,NF1,KDR,RAB5A,GRM5,EGR1
GO: Biological Process	GO:0038066	p38MAPK cascade		6.355e-05	7	HGF,PER1,PRMT1,VEGFA,HSPH1,GADD45G,DLG1
GO: Biological Process	GO:0031330	negative regulation of cellular catabolic process		6.46e-05	17	HGF,ACTN3,KLHL40,APC,CTSA,CSNK2A1,POLDIP2,SUFU,PINK1,GIPC1,PSEN2,TAB2,BCL2L1,STAT3,PTPN3,GPLD1,LEPR
GO: Biological Process	GO:0032481	positive regulation of type I interferon production		6.489e-05	10	HSPD1,POLR2H,POLR1C,XRCC5,IFI16,ZC3HAV1,MYD88,IRF1,NFKB1,RELA
GO: Biological Process	GO:0048167	regulation of synaptic plasticity		6.491e-05	16	MAPT,AGT,APOE,YWHAG,PRKCZ,GIPC1,PSEN2,RAB11A,NF1,KDR,RAB5A,RARA,GRM5,EGR1,HTT,CDK5
GO: Biological Process	GO:0060828	regulation of canonical Wnt signaling pathway		6.601e-05	20	UBC,YAP1,FGFR2,COL1A1,FOXO3,APC,APOE,PPP1CA,RBPJ,LZTS2,PSMB2,PSMB3,PSMB4,STK3,NFKB1,DVL2,THRA,EGR1,PRKN,HDAC1
GO: Biological Process	GO:0019079	viral genome replication		6.628e-05	12	TNIP1,ATG5,IFI16,PPIA,PPIB,ZC3HAV1,NFIA,TARBP2,PRKN,TNF,PCBP2,TOP2A
GO: Biological Process	GO:0030323	respiratory tube development		6.707e-05	19	SAV1,ESRP2,YAP1,FGFR2,VEGFA,ADAMTS2,PPP1CA,IGF1,RBPJ,PSEN2,LAMA1,ACE,BMPR1A,DHCR7,KDR,FOXP2,THRA,EIF4E,TNF
GO: Biological Process	GO:0032897	negative regulation of viral transcription		6.732e-05	6	SP100,TRIM21,JUN,MID2,TRIM27,HDAC1
GO: Biological Process	GO:2000831	regulation of steroid hormone secretion		6.732e-05	6	AGT,AGTR1,AGTR2,CRY2,PTPN11,REN
GO: Biological Process	GO:1901342	regulation of vasculature development		6.744e-05	21	HGF,ITGB1BP1,PPP1R15A,ADD1,ADM,ADRB2,AMOT,AGT,CMA1,HSPB1,VEGFA,SP100,STAT1,NF1,C3,KDR,THBS1,EFNA1,GTF2I,TIE1,EGR1
GO: Biological Process	GO:0044089	positive regulation of cellular component biogenesis		6.772e-05	30	STUB1,MAPT,ITGB1BP1,IKZF1,SYNPO,AMOT,AGT,HSP90AA1,VEGFA,SLAIN2,APC,APOE,FHOD1,PINK1,MYO1C,CLASP2,BID,JUN,DLG1,KDR,WASF1,TRIM27,RGS2,ARPC3,FAF1,GSN,ACE2,GTF2H1,TNF,HTT
GO: Biological Process	GO:0055080	cation homeostasis		6.857e-05	40	HSP90B1,SLC24A3,ADM,AGT,AGTR1,AGTR2,SCNN1A,SCNN1B,SCNN1G,FKBP1A,VDR,ATG5,ANPEP,SGK1,ATP6V1G1,APOE,APP,SLC8A1,ASPH,FTL,PRKG1,SLC4A4,SLC4A5,SOD2,PSEN2,CYP11B2,B2M,PTGER3,ITGB1,JAK3,DIAPH1,KDR,SCO2,NEDD4L,CALM1,CALR,TGM2,GTF2I,PRKN,HTT
GO: Biological Process	GO:0006260	DNA replication		6.909e-05	25	CCT3,MAS1,MCM3,MCM4,MCM5,MCM6,HNRNPA1,HNRNPC,MEN1,SET,SHC1,IGF1,IGF1R,PCLAF,NAP1L1,JUN,NFIA,NPM1,CALR,WRAP53,CCT6A,CHEK2,CDK1,TOP2A,PCNA
GO: Biological Process	GO:0010951	negative regulation of endopeptidase activity		6.987e-05	20	HGF,PTTG1,NR4A1,AGT,VEGFA,APP,IFI16,CRYAB,IGF1,CSNK2A1,CST1,CST2,BCL2L1,CFLAR,C3,SFN,CAST,CASP8,THBS1,HTT
GO: Biological Process	GO:0043124	negative regulation of I-kappaB kinase/NF-kappaB signaling		7.104e-05	9	PER1,TNIP1,ZMYND11,STAT1,CASP8,FAF1,GSTP1,OPTN,HDAC1
GO: Biological Process	GO:1903428	positive regulation of reactive oxygen species biosynthetic process		7.104e-05	9	DDAH2,AGT,AGTR2,HSP90AA1,FOXO3,ASS1,SOD2,RAB27A,TNF
GO: Biological Process	GO:0040029	regulation of gene expression, epigenetic		7.12e-05	21	EZH2,HIST2H2AA3,UBE2B,XPO5,UBTF,POLR2H,POLR1C,IFI16,ZFP36,SRRT,SMARCA4,MYO1C,KAT2A,PHF8,EIF6,STAT3,NFKB1,TARBP2,DNMT1,TRIM27,H3F3A
GO: Biological Process	GO:0007599	hemostasis		7.209e-05	26	DTNBP1,ADRB2,PIK3CA,PIK3R1,HSPB1,COL1A1,APOE,MYL12A,PRCP,PRKACB,PRKAR1A,PRKG1,IRF1,PTGER3,PTPN11,NFE2,C1QBP,C3,GNAQ,RAB5A,RAB27A,THBS1,CBX5,H3F3A,LNPK,HDAC1
GO: Biological Process	GO:0036473	cell death in response to oxidative stress		7.316e-05	10	HGF,MAPT,HSPB1,FOXO3,SOD2,PINK1,HSPH1,NONO,TRAP1,PRKN
GO: Biological Process	GO:0043401	steroid hormone mediated signaling pathway		7.378e-05	17	PER1,NR4A1,DDX54,VDR,STRN3,SGK1,CRY2,IGF1,SMARCA4,MED12,NR1D2,RARA,MED16,CALR,NR4A2,THRA,HDAC1
GO: Biological Process	GO:0019216	regulation of lipid metabolic process		7.531e-05	24	STUB1,ADRB2,PIK3R1,AGT,AGTR1,VDR,APOE,IGF1,IGF1R,PRKG1,CYP17A1,EIF6,STAT5B,DHCR7,NFKB1,C3,NR1D2,GPLD1,RARA,TBL1XR1,ERLIN2,THRA,DDX20,TNF
GO: Biological Process	GO:1900542	regulation of purine nucleotide metabolic process		7.553e-05	19	ABCA1,ACTN3,ADM,ADRB2,VEGFA,APOE,IGF1,GABBR1,PINK1,PTGER3,EIF6,STAT3,NF1,GNAI2,GNAI3,CALM1,TBL1XR1,THBS1,PRKN
GO: Biological Process	GO:1901184	regulation of ERBB signaling pathway		7.602e-05	11	EPS15,NUP62,UBC,AGT,SH3KBP1,SHC1,APP,RBPJ,PSEN2,PTPN2,ARHGEF7
GO: Biological Process	GO:0048013	ephrin receptor signaling pathway		7.602e-05	11	ADAM10,SDC2,ITSN1,CRK,MYL12A,RBPJ,PSEN2,PTPN11,ARHGEF7,ARPC3,EFNA1
GO: Biological Process	GO:0000902	cell morphogenesis		7.88e-05	66	HGF,EPS8,MAP4,MAPT,USP9X,ITGB1BP1,PARVB,DTNBP1,EZH2,MEF2A,ADD1,VAMP3,SNAP29,UBE2B,YAP1,UCHL1,MKLN1,FGFR2,SDC2,VDR,COL1A1,VEGFA,ATG5,FLNB,SGK1,CNTNAP1,SH3KBP1,APC,APOE,APP,MYL12A,IGF1R,RBPJ,SMARCA4,PRKCZ,SNX1,CUX1,SART3,TBC1D9B,SPTBN1,RAB11A,CLASP2,ITGB1,STAT1,PTPN11,NDEL1,ARHGEF7,DIAPH1,C1QBP,DLG1,KDR,KIF5B,WASF1,NEDD4L,CALR,RTN4,NR4A2,GSN,EFNA1,FBXO31,PRKN,PCM1,EPB41L2,HTT,CDK5,SMAD7
GO: Biological Process	GO:0031334	positive regulation of protein complex assembly		8.01e-05	19	STUB1,MAPT,IKZF1,VEGFA,SLAIN2,APC,PINK1,MYO1C,BID,JUN,DLG1,WASF1,TRIM27,RGS2,ARPC3,FAF1,GSN,GTF2H1,TNF
GO: Biological Process	GO:0006275	regulation of DNA replication		8.012e-05	16	CCT3,MAS1,HNRNPA1,HNRNPC,MEN1,SHC1,IGF1,IGF1R,JUN,NPM1,CALR,WRAP53,CCT6A,CHEK2,CDK1,PCNA
GO: Biological Process	GO:0009746	response to hexose		8.043e-05	18	MEN1,PIK3CA,UBTF,CMA1,VCAM1,TXNIP,SLC8A1,IGF1,IGF1R,SMARCA4,KIF5B,GPLD1,LEPR,TH,THBS1,EGR1,PRKN,ENSA
GO: Biological Process	GO:0000380	alternative mRNA splicing, via spliceosome		8.044e-05	8	MAGOH,SAP18,MBNL1,HNRNPL,ESRP2,SRSF1,SLU7,PTBP1
GO: Biological Process	GO:0008277	regulation of G protein-coupled receptor signaling pathway		8.079e-05	14	DTNBP1,ADM,ADRB2,PRMT5,RGS5,PTGER3,ITGB1,C3,NMT1,CALM1,GRK4,GRM5,RGS2,RGS3
GO: Biological Process	GO:1902108	regulation of mitochondrial membrane permeability involved in apoptotic process		8.134e-05	9	ACAA2,HSPA1A,SLC25A5,YWHAG,DYNLL2,BID,NMT1,SFN,CASP8
GO: Biological Process	GO:0045732	positive regulation of protein catabolic process		8.362e-05	21	STUB1,FZR1,UBC,UBE2D1,RCHY1,APC,APOE,SKP1,CSNK2A1,SNX1,PSEN2,PSMB2,PSMB3,PSMB4,GPLD1,ITCH,NEDD4L,PRKN,TNF,CDK1,SMAD7
GO: Biological Process	GO:0051897	positive regulation of protein kinase B signaling		8.439e-05	11	ITGB1BP1,VEGFA,ITSN1,IGF1,IGF1R,PINK1,STK3,C1QBP,RARA,THBS1,TNF
GO: Biological Process	GO:0001570	vasculogenesis		8.439e-05	11	ADM,YAP1,AMOT,FGFR2,QKI,VEGFA,FOXM1,SMARCA4,JUNB,KDR,TIE1
GO: Biological Process	GO:0051961	negative regulation of nervous system development		8.56e-05	23	HLA-A,FOXO3,APOE,APP,ZHX2,RBPJ,PRKACB,CTNNA1,SUFU,B2M,PTGER3,ITGB1,STAT3,BMPR1A,NF1,PTPRG,CALR,RTN4,EFNA1,EIF4E,TNF,PCM1,CDK5
GO: Biological Process	GO:0035239	tube morphogenesis		8.564e-05	28	ITGB1BP1,ADM,ESRP2,YAP1,AGT,AGTR1,AGTR2,FGFR2,VDR,VEGFA,COL4A1,PPP1CA,IGF1,RBPJ,PRKACB,SUFU,LAMA1,KAT2A,STK3,DLG1,KDR,MED12,ZEB1,RARA,DVL2,CASP8,TGM2,TNF
GO: Biological Process	GO:0061614	pri-miRNA transcription by RNA polymerase II		8.63e-05	6	FOS,SMARCA4,STAT3,JUN,BMPR1A,NFKB1
GO: Biological Process	GO:2001241	positive regulation of extrinsic apoptotic signaling pathway in absence of ligand		8.711e-05	5	PPP1CA,CTNNA1,WWOX,JAK3,NF1
GO: Biological Process	GO:0009636	response to toxic substance		8.816e-05	21	PPP1R15A,EZH2,HSP90AA1,FOS,SHC1,APOE,PPP2CB,ASS1,SOD2,PINK1,CYP17A1,DNMT1,NR4A2,CASP8,GSTM3,GSTP1,TH,TK1,PRKN,TNF,CDK1
GO: Biological Process	GO:0051656	establishment of organelle localization		8.957e-05	29	MAP4,MAPT,DTNBP1,VAMP3,SNAP29,UBE2B,UCHL1,MLH1,FGFR2,MYO19,ITSN1,XPO1,AP3M1,PRKCZ,PINK1,RAB11A,CLASP2,EIF6,NDEL1,DLG1,ANKRD28,KIF5B,RAB5A,RAB27A,KPNB1,NPM1,PRKN,HTT,CDK5
GO: Biological Process	GO:0046890	regulation of lipid biosynthetic process		9.144e-05	15	AGT,VDR,APOE,IGF1,IGF1R,PRKG1,CYP17A1,EIF6,DHCR7,NFKB1,C3,GPLD1,ERLIN2,DDX20,TNF
GO: Biological Process	GO:1902882	regulation of response to oxidative stress		9.242e-05	10	HGF,HSPB1,FOXO3,SOD2,PINK1,HSPH1,NONO,TRAP1,PRKN,TNF
GO: Biological Process	GO:0006360	transcription by RNA polymerase I		9.287e-05	9	PPP1R15A,UBTF,POLR2H,POLR1C,SMARCA4,CAVIN1,PHF8,HEATR1,GTF2H1
GO: Biological Process	GO:0032768	regulation of monooxygenase activity		9.287e-05	9	DDAH2,ACVR2A,AGTR2,HSP90AA1,VDR,APOE,NFKB1,CALM1,TNF
GO: Biological Process	GO:0001836	release of cytochrome c from mitochondria		9.287e-05	9	HGF,IGF1,SOD2,PINK1,BCL2L1,BID,JUN,SFN,PRKN
GO: Biological Process	GO:0071312	cellular response to alkaloid		9.353e-05	7	SLC8A1,BCL2L1,NFKB1,RELA,CCNA2,TH,TNF
GO: Biological Process	GO:0043277	apoptotic cell clearance		9.353e-05	7	FCN1,C2,C3,RARA,TGM2,THBS1,PDIA6
GO: Biological Process	GO:0008631	intrinsic apoptotic signaling pathway in response to oxidative stress		9.397e-05	8	MAPT,HSPB1,SOD2,PINK1,HSPH1,NONO,TRAP1,PRKN
GO: Biological Process	GO:0002429	immune response-activating cell surface receptor signaling pathway		9.53e-05	24	UBC,UBE2D1,PIK3CA,FCN1,PIK3R1,HSP90AA1,BCAR1,SKP1,CRK,RBCK1,CSK,PRKACB,PSEN2,MYO1C,PSMB2,PSMB3,PSMB4,TAB2,PTPN2,NFKB1,GPLD1,RELA,RELB,ARPC3
GO: Biological Process	GO:0050870	positive regulation of T cell activation		9.531e-05	19	HLA-A,IKZF1,PIK3CA,PIK3R1,VCAM1,HSP90AA1,HSPD1,SLAMF1,IGF1,CSK,PRKCZ,ZBTB16,HSPH1,FADD,IRF1,STAT5B,JAK3,PTPN11,RARA
GO: Biological Process	GO:0032368	regulation of lipid transport		9.666e-05	12	ABCA1,ACAT2,AGT,AGTR1,AGTR2,APOE,CRY2,PTPN11,NFKB1,REN,THBS1,PRKN
GO: Biological Process	GO:0045727	positive regulation of translation		9.666e-05	12	PPP1R15A,HNRNPL,POLDIP3,POLR2G,PINK1,PTBP1,EIF6,C1QBP,TARBP2,NPM1,THBS1,TNF
GO: Biological Process	GO:0051222	positive regulation of protein transport		9.677e-05	32	ITGB1BP1,VAMP3,FCN1,PIK3R1,AGT,AGTR1,AGTR2,IL17RA,HSPA1L,HSP90AA1,HSPD1,PPIA,SLAMF1,RBCK1,IGF1,ASPH,PRKCZ,PINK1,MYO1C,SPTBN1,KAT2A,PTBP1,BMPR1A,KIF5B,SFN,GPLD1,LEPR,PRKN,TNF,CDK1,PCM1,CDK5
GO: Biological Process	GO:0048666	neuron development		9.768e-05	57	HGF,HLA-A,MAP4,MAPT,USP9X,DTNBP1,EZH2,MEF2A,ADM,UCHL1,PRMT1,FGFR2,QKI,SDC2,VEGFA,SGK1,CNTNAP1,SHC1,APC,DDX56,APOE,APP,IGF1R,RBPJ,DYNLL2,PRKCZ,CTNNA1,PRKG1,CUX1,SOD2,SPTBN1,B2M,LAMA1,RAB11A,CLASP2,PTBP1,WNK1,ITGB1,JUN,PTPN11,NDEL1,PTPRG,DIAPH1,KDR,KIF5B,GNAQ,NPHP1,RAB35,NEDD4L,RTN4,NR4A2,TH,EFNA1,FBXO31,PRKN,HTT,CDK5
GO: Biological Process	GO:0050852	T cell receptor signaling pathway		9.836e-05	16	UBC,UBE2D1,PIK3CA,PIK3R1,BCAR1,SKP1,RBCK1,CSK,PSEN2,PSMB2,PSMB3,PSMB4,TAB2,PTPN2,NFKB1,RELA
GO: Biological Process	GO:0021543	pallium development		9.836e-05	16	MAS1,USP9X,EZH2,CYP17A1,GART,NF1,NDEL1,PTPRS,PEX5,RARA,FOXP2,RTN4,TH,HDAC1,CDK5,CDK6
GO: Biological Process	GO:0051340	regulation of ligase activity		0.0001021	13	STUB1,FZR1,UBC,UBE2D1,SKP1,PINK1,PSEN2,PSMB2,PSMB3,PSMB4,GCLM,CDK1,SMAD7
GO: Biological Process	GO:1900034	regulation of cellular response to heat		0.0001035	10	NUP62,HSPA1A,HSPA1L,HSP90AA1,DNAJB1,RAE1,BAG3,CRYAB,HSPH1,NUP153
GO: Biological Process	GO:0032508	DNA duplex unwinding		0.0001035	10	MCM3,MCM4,MCM5,MCM6,CHD2,UBC,XRCC5,RUVBL2,GTF2H1,TOP2A
GO: Biological Process	GO:0070373	negative regulation of ERK1 and ERK2 cascade		0.0001057	9	ITGB1BP1,TNIP1,IGF1,CSK,ATF3,PTPN2,DLG1,GSTP1,ACE2
GO: Biological Process	GO:0002220	innate immune response activating cell surface receptor signaling pathway		0.0001059	12	UBC,UBE2D1,FCN1,SKP1,PRKACB,PSMB2,PSMB3,PSMB4,TAB2,NFKB1,RELA,RELB
GO: Biological Process	GO:0043171	peptide catabolic process		0.0001093	6	ANPEP,XPNPEP1,ACE,ACE2,LNPEP,ENPEP
GO: Biological Process	GO:0023058	adaptation of signaling pathway		0.0001093	6	ADM,ADRB2,PTGER3,GRK4,GRM5,RDH11
GO: Biological Process	GO:0009409	response to cold		0.0001093	8	ADM,ADRB2,AGT,HSP90AA1,HSPD1,FOS,CASP8,THRA
GO: Biological Process	GO:1903751	negative regulation of intrinsic apoptotic signaling pathway in response to hydrogen peroxide		0.0001115	3	PINK1,HSPH1,TRAP1
GO: Biological Process	GO:0044256	protein digestion		0.0001115	3	ACE,ACE2,ENPEP
GO: Biological Process	GO:1903750	regulation of intrinsic apoptotic signaling pathway in response to hydrogen peroxide		0.0001115	3	PINK1,HSPH1,TRAP1
GO: Biological Process	GO:0002019	regulation of renal output by angiotensin		0.0001115	3	AGT,AGTR1,ACE
GO: Biological Process	GO:1903596	regulation of gap junction assembly		0.0001115	3	AGT,ACE,ACE2
GO: Biological Process	GO:0046329	negative regulation of JNK cascade		0.0001123	7	PER1,MEN1,PINK1,ZMYND11,ITCH,GSTP1,PRKN
GO: Biological Process	GO:0098771	inorganic ion homeostasis		0.0001127	40	HSP90B1,SLC24A3,ADM,AGT,AGTR1,AGTR2,SCNN1A,SCNN1B,SCNN1G,FKBP1A,VDR,ATG5,ANPEP,SGK1,ATP6V1G1,APOE,APP,SLC8A1,ASPH,FTL,PRKG1,SLC4A4,SLC4A5,SOD2,PSEN2,CYP11B2,B2M,PTGER3,ITGB1,JAK3,DIAPH1,KDR,SCO2,NEDD4L,CALM1,CALR,TGM2,GTF2I,PRKN,HTT
GO: Biological Process	GO:0051249	regulation of lymphocyte activation		0.000118	29	HLA-A,IKZF1,FANCA,PIK3CA,PIK3R1,VCAM1,HSP90AA1,HSPD1,SLAMF1,IGF1,CSK,PRKAR1A,PRKCZ,MYD88,ZBTB16,HSPH1,FADD,IRF1,IRF4,STAT5B,JAK3,PTPN2,PTPN11,DLG1,TCF3,ZEB1,ITCH,RARA,GSN
GO: Biological Process	GO:0001558	regulation of cell growth		0.000118	29	PTTG1,MAPT,ADAM10,AGT,AGTR1,AGTR2,EXOSC4,VEGFA,FOXM1,SGK1,APOE,BCAR1,IFI16,CRYAB,IGF1,CSNK2A1,SMARCA2,SMARCA4,RAB11A,CLASP2,NDEL1,SFN,ITCH,NEDD4L,RTN4,FGFR1OP,H3F3A,PRKN,CDK5
GO: Biological Process	GO:0071774	response to fibroblast growth factor		0.000119	14	ITGB1BP1,NR4A1,HNRNPA1,ESRP2,UBC,FGFR2,COL1A1,POLR2C,POLR2G,POLR2H,PTBP1,PTPN11,THBS1,ELK1
GO: Biological Process	GO:0006140	regulation of nucleotide metabolic process		0.0001196	19	ABCA1,ACTN3,ADM,ADRB2,VEGFA,APOE,IGF1,GABBR1,PINK1,PTGER3,EIF6,STAT3,NF1,GNAI2,GNAI3,CALM1,TBL1XR1,THBS1,PRKN
GO: Biological Process	GO:0032515	negative regulation of phosphoprotein phosphatase activity		0.0001203	5	PPP1R15A,FKBP1A,CRY2,PTPA,TNF
GO: Biological Process	GO:0034250	positive regulation of cellular amide metabolic process		0.0001205	13	PPP1R15A,HNRNPL,POLDIP3,POLR2G,APOE,PINK1,PTBP1,EIF6,C1QBP,TARBP2,NPM1,THBS1,TNF
GO: Biological Process	GO:0002250	adaptive immune response		0.0001229	27	HLA-A,HLA-B,MLH1,VEGFA,HSPD1,POU2F2,SLAMF1,CSK,PRKCZ,MYD88,B2M,FADD,IRF1,IRF4,JAK3,GADD45G,C1QBP,DLG1,C2,C3,TAP1,TAP2,RAB27A,RELB,IL18BP,TRIM27,TNF
GO: Biological Process	GO:1904950	negative regulation of establishment of protein localization		0.0001264	19	ITGB1BP1,SLAMF1,MADD,CSK,SUFU,SP100,HSPH1,BCL2L1,PTGER3,PTPN11,NF1,RANGAP1,TRIM27,FAF1,THRA,PRKN,TNF,HDAC1,CDK5
GO: Biological Process	GO:0034112	positive regulation of homotypic cell-cell adhesion		0.0001264	19	HLA-A,IKZF1,PIK3CA,PIK3R1,VCAM1,HSP90AA1,HSPD1,SLAMF1,IGF1,CSK,PRKCZ,ZBTB16,HSPH1,FADD,IRF1,STAT5B,JAK3,PTPN11,RARA
GO: Biological Process	GO:0022409	positive regulation of cell-cell adhesion		0.0001266	21	HLA-A,IKZF1,PIK3CA,PIK3R1,VCAM1,HSP90AA1,HSPD1,SLAMF1,IGF1,CSK,PRKCZ,ZBTB16,HSPH1,FADD,IRF1,STAT5B,JAK3,PTPN11,RARA,TNF,SMAD7
GO: Biological Process	GO:0045777	positive regulation of blood pressure		0.0001267	8	ADRB2,AGT,AGTR1,HSD11B2,CYP11B1,CYP11B2,ACE,WNK1
GO: Biological Process	GO:0051353	positive regulation of oxidoreductase activity		0.0001267	8	FDX1,AGT,AGTR1,AGTR2,VDR,APOE,CALM1,TNF
GO: Biological Process	GO:0016458	gene silencing		0.0001276	20	NUP62,HIST2H2AA3,UBE2B,XPO5,UBTF,RAE1,POLR2C,POLR2G,POLR2H,ZFP36,SRRT,SMARCA4,PHF8,EIF6,STAT3,NFKB1,TARBP2,NUP153,DNMT1,H3F3A
GO: Biological Process	GO:0051592	response to calcium ion		0.0001306	13	MEF2A,FOS,TXNIP,ASPH,FUS,AHCYL1,JUN,JUNB,JUND,GPLD1,CALM1,THBS1,HTT
GO: Biological Process	GO:0051046	regulation of secretion		0.0001311	44	ACVR2A,DTNBP1,VAMP3,FCN1,AGT,AGTR1,AGTR2,IL17RA,HSPD1,ATG5,ANPEP,SLC25A5,SGK1,PPIA,SLAMF1,MADD,CRY2,IGF1,PRKCZ,PRKG1,GABBR1,PINK1,SPTBN1,CLASP2,PTBP1,PTGER3,WNK1,PTPN11,NF1,ARHGEF7,KIF5B,MAP1LC3B,RAB5A,RAB27A,GPLD1,RTN4,REN,TRIM27,LEPR,PRKN,TNF,ENSA,HDAC1,CDK5
GO: Biological Process	GO:0002711	positive regulation of T cell mediated immunity		0.0001341	7	HLA-A,HLA-B,HSPD1,PRKCZ,B2M,FADD,TAP2
GO: Biological Process	GO:0019932	second-messenger-mediated signaling		0.0001345	20	DDAH2,ACTN3,ADM,UBE2B,AGT,AGTR1,AGTR2,FKBP1A,VCAM1,APOE,SLC8A1,IGF1,ASPH,PRKG1,KDR,CALM1,RGS2,THBS1,TNF,HTT
GO: Biological Process	GO:0010466	negative regulation of peptidase activity		0.0001345	20	HGF,PTTG1,NR4A1,AGT,VEGFA,APP,IFI16,CRYAB,IGF1,CSNK2A1,CST1,CST2,BCL2L1,CFLAR,C3,SFN,CAST,CASP8,THBS1,HTT
GO: Biological Process	GO:0022604	regulation of cell morphogenesis		0.0001352	36	EPS8,MAP4,MAPT,ITGB1BP1,PARVB,EZH2,MKLN1,SDC2,COL1A1,VEGFA,ATG5,SGK1,SH3KBP1,APOE,MYL12A,CUX1,TBC1D9B,RAB11A,CLASP2,STAT1,NDEL1,ARHGEF7,DIAPH1,C1QBP,DLG1,KDR,NEDD4L,CALR,RTN4,EFNA1,FBXO31,PRKN,EPB41L2,HTT,CDK5,SMAD7
GO: Biological Process	GO:0006611	protein export from nucleus		0.000136	9	XPO5,XPO1,SP100,AHCYL1,PTPN11,SFN,RANGAP1,CALR,CDK5
GO: Biological Process	GO:0043618	regulation of transcription from RNA polymerase II promoter in response to stress		0.000136	9	PPP1R15A,UBC,UBE2D1,VEGFA,ATF6B,RBPJ,ATF3,JUN,EGR1
GO: Biological Process	GO:0035929	steroid hormone secretion		0.0001369	6	AGT,AGTR1,AGTR2,CRY2,PTPN11,REN
GO: Biological Process	GO:0071826	ribonucleoprotein complex subunit organization		0.0001376	18	RPS2,MBNL1,RPS10,PRMT5,USP4,SRSF1,SLU7,DHX30,SNRNP200,SART3,EIF6,C1QBP,KIF5B,TARBP2,KLC1,NPM1,RPSA,DDX20
GO: Biological Process	GO:0034660	ncRNA metabolic process		0.0001382	34	RPLP0,RPS2,RPS10,LAGE3,RPS20,RPS21,EXOSC4,NOP56,POLR2C,POLR2G,RPP30,POLR2H,POU2F2,DDX56,SIRT7,SRRT,PUS1,SMARCA4,SSB,EIF6,KARS,NFKB1,BYSL,NOP2,TARBP2,RPSA,RELA,RPL14,HEATR1,VARS2,GTF3C1,GTF3C2,RPL26L1,RPL15
GO: Biological Process	GO:0010634	positive regulation of epithelial cell migration		0.0001383	12	ITGB1BP1,AMOT,AGT,HSPB1,VEGFA,BCAR1,RAB11A,CLASP2,JUN,KDR,GPLD1,THBS1
GO: Biological Process	GO:0048524	positive regulation of viral process		0.000139	11	POLR2C,POLR2G,POLR2H,APOE,PPIA,PPIB,SMARCA4,TRIM21,JUN,TARBP2,TOP2A
GO: Biological Process	GO:0032984	protein-containing complex disassembly		0.0001401	21	EPS8,ADD1,MRPL50,SET,SGK1,APC,PPP1CA,MRPL14,ASPH,MRPS15,SMARCA4,SPTBN1,MRPL19,CLASP2,NFE2,KIF5B,MRPL49,KLC1,DVL2,GSN,TNF
GO: Biological Process	GO:0030104	water homeostasis		0.000144	10	SCNN1A,SCNN1B,SCNN1G,IGF1,PRKACB,PRKAR1A,CYP11B2,RAB11A,SFN,NEDD4L
GO: Biological Process	GO:0055001	muscle cell development		0.000146	16	MEF2A,ADM,UCHL1,AGT,AGTR2,SMYD3,VEGFA,ATG5,KLHL40,SLC8A1,IGF1,PRKAR1A,PRKG1,ITGB1,CFLAR,CDK1
GO: Biological Process	GO:0031175	neuron projection development		0.0001461	50	HGF,HLA-A,MAP4,MAPT,USP9X,DTNBP1,EZH2,MEF2A,ADM,UCHL1,PRMT1,FGFR2,QKI,SDC2,VEGFA,SGK1,CNTNAP1,SHC1,APC,DDX56,APOE,APP,IGF1R,RBPJ,PRKCZ,CTNNA1,PRKG1,CUX1,SPTBN1,B2M,LAMA1,RAB11A,CLASP2,PTBP1,ITGB1,JUN,PTPN11,NDEL1,PTPRG,DIAPH1,KDR,KIF5B,RAB35,NEDD4L,RTN4,NR4A2,EFNA1,FBXO31,PRKN,CDK5
GO: Biological Process	GO:0043271	negative regulation of ion transport		0.0001488	14	AGT,AGTR2,FKBP1A,APOE,PRKG1,GABBR1,ACE,PTGER3,GNAQ,NEDD4L,CALM1,TRIM27,THBS1,TNF
GO: Biological Process	GO:0050684	regulation of mRNA processing		0.0001509	12	MAGOH,SAP18,MBNL1,HNRNPL,HSPA1A,POLR2G,ZFP36,AHCYL1,PTBP1,C1QBP,NPM1,DAZAP1
GO: Biological Process	GO:0001952	regulation of cell-matrix adhesion		0.000153	11	ITGB1BP1,PIK3R1,UTRN,VEGFA,CASK,PRKCZ,CLASP2,NF1,KDR,THBS1,CDK6
GO: Biological Process	GO:0051493	regulation of cytoskeleton organization		0.0001542	29	EPS8,MAPT,ITGB1BP1,SYNPO,ADD1,AMOT,PIK3R1,SLAIN2,SGK1,APC,XPO1,CRK,FHOD1,RACGAP1,MYO1C,SPTBN1,HSPH1,CLASP2,DLG1,WASF1,KIF11,NPM1,TRIM27,RGS2,ARPC3,GSN,PRKN,SKA3,CDK5
GO: Biological Process	GO:0003012	muscle system process		0.000156	28	ACTN3,EZH2,ADRB2,PIK3CA,AGT,AGTR2,FKBP1A,UTRN,HSP90AA1,SRSF1,CRYAB,MYL12A,SLC8A1,IGF1,ASPH,PRKG1,PSEN2,PTGER3,CFLAR,DLG1,SCO2,NEDD4L,CALM1,RGS2,GSN,ACE2,GTF2I,SMAD7
GO: Biological Process	GO:0010948	negative regulation of cell cycle process		0.0001574	19	PTTG1,EZH2,MEN1,UBC,PRMT1,FGFR2,APC,CSNK2A1,PRKAR1A,SMARCA4,SFN,NPM1,CAST,CCNA2,FBXO31,FANCI,CHEK2,CDK1,PCNA
GO: Biological Process	GO:0045075	regulation of interleukin-12 biosynthetic process		0.0001574	4	IRF1,NFKB1,REL,RELA
GO: Biological Process	GO:0042090	interleukin-12 biosynthetic process		0.0001574	4	IRF1,NFKB1,REL,RELA
GO: Biological Process	GO:0033044	regulation of chromosome organization		0.0001575	22	PTTG1,CCT3,HNRNPA1,HNRNPC,MEN1,UBE2B,VEGFA,ATG5,SET,APC,XRCC5,CSNK2A1,PINK1,SART3,KAT2A,PHF8,RUVBL2,USP7,DNMT1,WRAP53,CCT6A,H3F3A
GO: Biological Process	GO:0030030	cell projection organization		0.0001598	68	HGF,HLA-A,MAP4,MAPT,USP9X,PARVB,DTNBP1,EZH2,MEF2A,SNAP29,ADM,UBE2B,UCHL1,PRMT1,FGFR2,QKI,SDC2,HSP90AA1,VEGFA,ATG5,POC1A,SGK1,CNTNAP1,SHC1,APC,DDX56,APOE,APP,IGF1R,RBPJ,PRKCZ,CTNNA1,PRKG1,SNX1,CUX1,TBC1D9B,SPTBN1,B2M,LAMA1,RAB11A,CLASP2,KAT2A,PTBP1,ITGB1,ITGB4,JUN,PTPN11,NDEL1,PTPRG,ARHGEF7,DIAPH1,KDR,KIF5B,WASF1,RAB5A,NPHP1,LCA5,RAB35,NEDD4L,RTN4,NR4A2,GSN,EFNA1,FBXO31,PRKN,PCM1,HTT,CDK5
GO: Biological Process	GO:0010952	positive regulation of peptidase activity		0.0001603	15	MEN1,HSPD1,APP,IFI16,ASPH,PINK1,FADD,TNFRSF10B,STAT1,STAT3,BID,CASP8,GSN,CYCS,TNF
GO: Biological Process	GO:0031570	DNA integrity checkpoint		0.0001603	15	FZR1,UBC,PRMT1,BABAM2,PTPN11,SFN,NPM1,CCNA2,FBXO31,FANCI,CHEK2,CDK1,TOP2A,TP53BP1,PCNA
GO: Biological Process	GO:0030855	epithelial cell differentiation		0.0001613	38	SAV1,EZH2,MEN1,FZR1,YAP1,AGT,FGFR2,VDR,VEGFA,COL4A1,FLNB,APC,TXNIP,IGF1,RBPJ,SMARCA4,SLC4A5,MYD88,LAMA1,STAT1,STAT5B,JUN,BMPR1A,PTPRS,KDR,GNAQ,RAB27A,SFN,ZEB1,RARA,REN,GSTM3,THRA,TNF,CDK1,PCNA,HDAC1,CDK6
GO: Biological Process	GO:0032695	negative regulation of interleukin-12 production		0.0001624	5	SLAMF1,JAK3,NFKB1,C1QBP,THBS1
GO: Biological Process	GO:0032271	regulation of protein polymerization		0.0001659	16	EPS8,MAPT,ADD1,SLAIN2,SGK1,APC,PINK1,MYO1C,SPTBN1,CLASP2,DLG1,WASF1,TRIM27,RGS2,ARPC3,GSN
GO: Biological Process	GO:0000956	nuclear-transcribed mRNA catabolic process		0.0001666	17	MAGOH,RPLP0,RPS2,RPS10,RPS20,RPS21,MLH1,EXOSC4,POLR2G,ZFP36,PTBP1,CSDE1,RPSA,RPL14,RPL26L1,EIF4E,RPL15
GO: Biological Process	GO:0043154	negative regulation of cysteine-type endopeptidase activity involved in apoptotic process		0.0001681	11	HGF,NR4A1,VEGFA,CRYAB,IGF1,CSNK2A1,BCL2L1,CFLAR,SFN,CASP8,THBS1
GO: Biological Process	GO:0007569	cell aging		0.0001681	11	NUP62,FZR1,MME,FOXM1,BMPR1A,NPM1,CALR,CHEK2,CDK1,HTT,CDK6
GO: Biological Process	GO:1902930	regulation of alcohol biosynthetic process		0.0001683	8	MAS1,VDR,APOE,PRKG1,DHCR7,NFKB1,ERLIN2,TNF
GO: Biological Process	GO:0060445	branching involved in salivary gland morphogenesis		0.0001698	6	HGF,ESRP2,FGFR2,LAMA1,TGM2,TNF
GO: Biological Process	GO:0009651	response to salt stress		0.0001698	6	AGT,HSP90AA1,XRCC5,NEDD4L,TH,TNF
GO: Biological Process	GO:0007179	transforming growth factor beta receptor signaling pathway		0.0001767	16	STUB1,USP9X,MEN1,UBC,FBN1,FKBP1A,FOS,PRKCZ,SNX1,GIPC1,ITGB1,JUN,BMPR1A,ZEB1,THBS1,SMAD7
GO: Biological Process	GO:0032392	DNA geometric change		0.0001778	10	MCM3,MCM4,MCM5,MCM6,CHD2,UBC,XRCC5,RUVBL2,GTF2H1,TOP2A
GO: Biological Process	GO:0010970	transport along microtubule		0.0001789	12	MAPT,DTNBP1,UCHL1,APP,AP3M1,PRKCZ,NDEL1,KIF5B,KLC1,LCA5,PCM1,HTT
GO: Biological Process	GO:0050680	negative regulation of epithelial cell proliferation		0.0001791	13	SAV1,MEN1,FGFR2,VDR,APC,APOE,CASK,STAT1,NF1,DLG1,SFN,THBS1,CDK6
GO: Biological Process	GO:0044070	regulation of anion transport		0.0001833	15	DTNBP1,VAMP3,CLCNKB,AGT,AGTR2,APOE,CRY2,PRKG1,GABBR1,PINK1,AHCYL1,RTN4,THBS1,PRKN,TNF
GO: Biological Process	GO:0055002	striated muscle cell development		0.0001833	15	MEF2A,UCHL1,AGT,AGTR2,SMYD3,VEGFA,ATG5,KLHL40,SLC8A1,IGF1,PRKAR1A,PRKG1,ITGB1,CFLAR,CDK1
GO: Biological Process	GO:2001243	negative regulation of intrinsic apoptotic signaling pathway		0.0001845	11	HSPA1A,HSPB1,SOD2,PINK1,HSPH1,BCL2L1,BCL2L2,NONO,TRAP1,PRKN,HDAC1
GO: Biological Process	GO:0051258	protein polymerization		0.0001848	19	EPS8,MAPT,ADD1,SLAIN2,SGK1,APC,PINK1,MYO1C,SPTBN1,CLASP2,NDEL1,DIAPH1,DLG1,WASF1,TRIM27,RGS2,ARPC3,GSN,PRKN
GO: Biological Process	GO:0051646	mitochondrion localization		0.0001879	7	MAPT,MEF2A,UCHL1,MYO19,SLC4A5,KAT2A,PRKN
GO: Biological Process	GO:0048002	antigen processing and presentation of peptide antigen		0.0001881	16	HLA-A,HLA-B,HLA-C,DYNLL2,RACGAP1,B2M,PSMB2,PSMB3,PSMB4,ACE,TAP1,TAP2,KLC1,KIF11,CALR,LNPEP
GO: Biological Process	GO:0070371	ERK1 and ERK2 cascade		0.0001882	21	ITGB1BP1,TNIP1,PRMT5,AGT,FGFR2,VEGFA,SLAMF1,IGF1,CSK,ATF3,PRKCZ,PTPN2,JUN,PTPN11,DLG1,C3,KDR,RARA,GSTP1,ACE2,TNF
GO: Biological Process	GO:0050673	epithelial cell proliferation		0.0001913	26	ITGB1BP1,SAV1,ACVR2A,NR4A1,MEN1,ESRP2,YAP1,FGFR2,VDR,VEGFA,APC,APOE,CASK,IGF1,BCL2L2,STAT1,JUN,BMPR1A,NF1,DLG1,KDR,SFN,FOXP2,THBS1,TNF,CDK6
GO: Biological Process	GO:0060711	labyrinthine layer development		0.000193	8	ADM,FGFR2,VCAM1,RBPJ,JUNB,NFE2,SOCS3,CASP8
GO: Biological Process	GO:2001239	regulation of extrinsic apoptotic signaling pathway in absence of ligand		0.000193	8	HSPA1A,PPP1CA,CTNNA1,WWOX,BCL2L1,JAK3,NF1,TNF
GO: Biological Process	GO:0071277	cellular response to calcium ion		0.000193	8	MEF2A,FOS,ASPH,FUS,JUN,JUNB,JUND,GPLD1
GO: Biological Process	GO:0050433	regulation of catecholamine secretion		0.000193	8	DTNBP1,AGT,AGTR2,GABBR1,PINK1,PTGER3,RTN4,PRKN
GO: Biological Process	GO:1902583	multi-organism intracellular transport		0.0001946	9	NUP62,UBC,RAE1,DERL1,XPO1,TAP1,TAP2,NUP153,KPNB1
GO: Biological Process	GO:0075733	intracellular transport of virus		0.0001946	9	NUP62,UBC,RAE1,DERL1,XPO1,TAP1,TAP2,NUP153,KPNB1
GO: Biological Process	GO:0032369	negative regulation of lipid transport		0.0002086	6	AGTR2,APOE,CRY2,PTPN11,NFKB1,THBS1
GO: Biological Process	GO:0035821	modification of morphology or physiology of other organism		0.0002112	12	TNIP1,APOE,PPIB,SMARCA4,CTSG,ZC3HAV1,BCL2L1,JUN,KPNB1,CASP8,PRKN,HDAC1
GO: Biological Process	GO:0048598	embryonic morphogenesis		0.0002177	37	MBNL1,ACVR2A,MEN1,ADM,FBN1,YAP1,AMOT,FGFR2,VCAM1,RBPJ,PRKACB,PRKAR1A,SMARCA4,SUFU,ZBTB16,PSEN2,SLC39A1,CLASP2,KAT2A,ITGB1,ITGB4,STK3,BMPR1A,DLG1,GNAQ,MED12,TCF3,ZEB1,RARA,SOCS3,DVL2,CASP8,TH,EFNA1,LNPK,HTT,HDAC1
GO: Biological Process	GO:0071260	cellular response to mechanical stimulus		0.000218	10	AGT,COL1A1,BAG3,MYD88,FADD,IRF1,TNFRSF10B,ITGB1,NFKB1,CASP8
GO: Biological Process	GO:0032092	positive regulation of protein binding		0.000218	10	ADD1,MEN1,FKBP1A,DERL1,B2M,ACE,STK3,ARHGEF7,MAP1LC3B,CDK5
GO: Biological Process	GO:0002708	positive regulation of lymphocyte mediated immunity		0.000218	10	HLA-A,HLA-B,HSPD1,PRKCZ,B2M,FADD,STAT5B,C3,TAP2,TNF
GO: Biological Process	GO:0042108	positive regulation of cytokine biosynthetic process		0.0002183	9	HSPB1,MYD88,IRF1,IRF4,STAT5B,REL,RELA,THBS1,TNF
GO: Biological Process	GO:0045669	positive regulation of osteoblast differentiation		0.0002183	9	HGF,CEBPD,ACVR2A,MEN1,VEGFA,IFI16,IGF1,JUND,BMPR1A
GO: Biological Process	GO:0035094	response to nicotine		0.0002206	8	VCAM1,SHC1,IGF1,GABBR1,NFKB1,RELA,TH,TNF
GO: Biological Process	GO:0010812	negative regulation of cell-substrate adhesion		0.0002206	8	ITGB1BP1,MEN1,PIK3R1,COL1A1,CASK,CLASP2,NF1,THBS1
GO: Biological Process	GO:0060562	epithelial tube morphogenesis		0.000224	25	ADM,ESRP2,YAP1,AGT,AGTR1,AGTR2,FGFR2,VDR,VEGFA,COL4A1,PPP1CA,IGF1,RBPJ,PRKACB,SUFU,LAMA1,KAT2A,STK3,DLG1,KDR,MED12,RARA,DVL2,CASP8,TNF
GO: Biological Process	GO:0006401	RNA catabolic process		0.0002278	19	MAGOH,RPLP0,RPS2,RPS10,RPS20,RPS21,MLH1,EXOSC4,POLR2G,ZHX2,ZFP36,ZC3HAV1,PTBP1,CSDE1,RPSA,RPL14,RPL26L1,EIF4E,RPL15
GO: Biological Process	GO:0002698	negative regulation of immune effector process		0.0002292	12	HLA-A,HLA-B,SLAMF1,IRF1,JAK3,C1QBP,TAP1,TAP2,TARBP2,ITCH,TNF,PCBP2
GO: Biological Process	GO:0030307	positive regulation of cell growth		0.000238	15	MAPT,ADAM10,EXOSC4,VEGFA,SGK1,APOE,IGF1,CSNK2A1,RAB11A,NDEL1,SFN,NEDD4L,FGFR1OP,H3F3A,PRKN
GO: Biological Process	GO:1901988	negative regulation of cell cycle phase transition		0.000238	15	EZH2,MEN1,UBC,PRMT1,APC,CSNK2A1,SMARCA4,SFN,NPM1,CCNA2,FBXO31,FANCI,CHEK2,CDK1,PCNA
GO: Biological Process	GO:0002694	regulation of leukocyte activation		0.0002412	31	HLA-A,IKZF1,VAMP3,FANCA,PIK3CA,PIK3R1,VCAM1,HSP90AA1,HSPD1,SLAMF1,IGF1,CSK,PRKAR1A,PRKCZ,MYD88,ZBTB16,HSPH1,FADD,IRF1,IRF4,STAT5B,JAK3,PTPN2,PTPN11,DLG1,TCF3,ZEB1,ITCH,RARA,GSN,THBS1
GO: Biological Process	GO:0060546	negative regulation of necroptotic process		0.0002414	4	RBCK1,FADD,CFLAR,CASP8
GO: Biological Process	GO:0046719	regulation by virus of viral protein levels in host cell		0.0002414	4	DERL1,STAT1,TAP1,TAP2
GO: Biological Process	GO:0015837	amine transport		0.0002419	11	DTNBP1,AGT,AGTR2,PRKG1,GABBR1,PINK1,PTGER3,RTN4,TH,PRKN,TNF
GO: Biological Process	GO:0070372	regulation of ERK1 and ERK2 cascade		0.0002472	20	ITGB1BP1,TNIP1,PRMT5,FGFR2,VEGFA,SLAMF1,IGF1,CSK,ATF3,PRKCZ,PTPN2,JUN,PTPN11,DLG1,C3,KDR,RARA,GSTP1,ACE2,TNF
GO: Biological Process	GO:2001251	negative regulation of chromosome organization		0.0002484	12	PTTG1,HNRNPA1,HNRNPC,UBE2B,ATG5,SET,APC,XRCC5,CSNK2A1,PHF8,DNMT1,H3F3A
GO: Biological Process	GO:0050769	positive regulation of neurogenesis		0.0002486	29	HGF,MAPT,EZH2,PRMT5,QKI,VEGFA,SGK1,DDX56,APOE,XRCC5,SRRT,IGF1R,CUX1,RAB11A,PTBP1,ACE,ITGB1,NDEL1,KDR,TCF3,ZEB1,RARA,NEDD4L,RTN4,RELA,GRM5,FBXO31,PRKN,HDAC1
GO: Biological Process	GO:0071496	cellular response to external stimulus		0.0002503	21	PPP1R15A,HNRNPL,AGT,VDR,COL1A1,ATG5,FOS,BAG3,IFI16,ATF3,MYD88,FADD,IRF1,TNFRSF10B,ITGB1,JUN,NFKB1,MAP1LC3B,NR4A2,CASP8,GSTP1
GO: Biological Process	GO:0010721	negative regulation of cell development		0.0002511	24	HLA-A,ITGB1BP1,FOXO3,APOE,APP,ZHX2,IGF1,RBPJ,CTNNA1,B2M,PTGER3,ITGB1,STAT1,STAT3,BMPR1A,NF1,PTPRG,CALR,RTN4,EFNA1,EIF4E,PCM1,CDK5,SMAD7
GO: Biological Process	GO:0030198	extracellular matrix organization		0.0002511	24	ADAM10,FBN1,AGT,CMA1,FKBP1A,VCAM1,COL1A1,COL4A1,ADAMTS2,APP,VCAN,SMARCA4,CTSG,LAMA1,CLASP2,ITGB1,ITGB4,BGN,NF1,KDR,KLK2,GSN,THBS1,TNF
GO: Biological Process	GO:0033619	membrane protein proteolysis		0.0002513	8	ADAM10,APOE,PSEN2,PTPN3,NFKB1,GPLD1,RELA,TNF
GO: Biological Process	GO:0002753	cytoplasmic pattern recognition receptor signaling pathway		0.0002513	8	UBC,HSPA1A,ZC3HAV1,TAB2,C1QBP,ITCH,CASP8,RELA
GO: Biological Process	GO:0006006	glucose metabolic process		0.0002538	18	ACTN3,NLN,PIK3CA,PIK3R1,PKM,PPP1CA,PPP1CB,IGF1,ATF3,GAPDH,KAT2A,PTPN2,GPLD1,LEPR,PRKN,TNF,ENO3,TPI1
GO: Biological Process	GO:1900739	regulation of protein insertion into mitochondrial membrane involved in apoptotic signaling pathway		0.000254	6	YWHAG,DYNLL2,BID,NMT1,SFN,CASP8
GO: Biological Process	GO:1900740	positive regulation of protein insertion into mitochondrial membrane involved in apoptotic signaling pathway		0.000254	6	YWHAG,DYNLL2,BID,NMT1,SFN,CASP8
GO: Biological Process	GO:0002697	regulation of immune effector process		0.0002577	29	CFH,HLA-A,HLA-B,VAMP3,HSPD1,ATG5,CPA3,SLAMF1,PRKCZ,SNRPB2,ZC3HAV1,TRAF3IP2,B2M,FADD,IRF1,IRF4,STAT5B,JAK3,C1QBP,C2,C3,TAP1,TAP2,TARBP2,ITCH,RARA,TEAD4,TNF,PCBP2
GO: Biological Process	GO:0035924	cellular response to vascular endothelial growth factor stimulus		0.0002579	7	ITGB1BP1,NR4A1,HSPB1,VCAM1,VEGFA,MYO1C,KDR
GO: Biological Process	GO:0043062	extracellular structure organization		0.0002618	24	ADAM10,FBN1,AGT,CMA1,FKBP1A,VCAM1,COL1A1,COL4A1,ADAMTS2,APP,VCAN,SMARCA4,CTSG,LAMA1,CLASP2,ITGB1,ITGB4,BGN,NF1,KDR,KLK2,GSN,THBS1,TNF
GO: Biological Process	GO:0051302	regulation of cell division		0.0002623	21	PTTG1,ITGB1BP1,MEN1,FZR1,UBE2B,PRMT5,FGFR2,VEGFA,APC,TXNIP,IGF1,IGF1R,CSNK2A1,PRKAR1A,RACGAP1,GIPC1,KIF11,SFN,CALM1,CALR,TNF
GO: Biological Process	GO:0009179	purine ribonucleoside diphosphate metabolic process		0.0002641	11	ACTN3,PKM,AK2,CASK,IGF1,GAPDH,EIF6,STAT3,DLG1,ENO3,TPI1
GO: Biological Process	GO:0009135	purine nucleoside diphosphate metabolic process		0.0002641	11	ACTN3,PKM,AK2,CASK,IGF1,GAPDH,EIF6,STAT3,DLG1,ENO3,TPI1
GO: Biological Process	GO:1902807	negative regulation of cell cycle G1/S phase transition		0.0002641	11	EZH2,MEN1,UBC,PRMT1,SMARCA4,SFN,NPM1,FBXO31,CHEK2,CDK1,PCNA
GO: Biological Process	GO:0002824	positive regulation of adaptive immune response based on somatic recombination of immune receptors built from immunoglobulin superfamily domains		0.0002655	10	HLA-A,HLA-B,HSPD1,PRKCZ,B2M,FADD,IRF1,C3,TAP2,TNF
GO: Biological Process	GO:0042058	regulation of epidermal growth factor receptor signaling pathway		0.0002655	10	EPS15,NUP62,UBC,AGT,SH3KBP1,SHC1,APP,PSEN2,PTPN2,ARHGEF7
GO: Biological Process	GO:0045664	regulation of neuron differentiation		0.0002683	37	HGF,HLA-A,MAPT,EZH2,QKI,SDC2,VEGFA,FOXO3,SGK1,DDX56,APOE,APP,ZHX2,YWHAG,IGF1R,RBPJ,CUX1,B2M,RAB11A,CLASP2,PTBP1,PTGER3,ITGB1,NF1,NDEL1,PTPRG,TCF3,ZEB1,RARA,NEDD4L,CALR,RTN4,EFNA1,FBXO31,EIF4E,PRKN,CDK5
GO: Biological Process	GO:0002449	lymphocyte mediated immunity		0.0002724	20	HLA-A,HLA-B,MLH1,HSPD1,TUBB,POU2F2,SLAMF1,PRKCZ,MYD88,B2M,FADD,STAT5B,C1QBP,DLG1,C2,C3,TAP1,TAP2,RAB27A,TNF
GO: Biological Process	GO:0019060	intracellular transport of viral protein in host cell		0.0002724	3	DERL1,TAP1,TAP2
GO: Biological Process	GO:0051708	intracellular protein transport in other organism involved in symbiotic interaction		0.0002724	3	DERL1,TAP1,TAP2
GO: Biological Process	GO:0030581	symbiont intracellular protein transport in host		0.0002724	3	DERL1,TAP1,TAP2
GO: Biological Process	GO:1903377	negative regulation of oxidative stress-induced neuron intrinsic apoptotic signaling pathway		0.0002724	3	PINK1,NONO,PRKN
GO: Biological Process	GO:0008065	establishment of blood-nerve barrier		0.0002724	3	AGT,REN,GSTM3
GO: Biological Process	GO:0002443	leukocyte mediated immunity		0.0002729	24	HLA-A,HLA-B,VAMP3,MLH1,HSPD1,TUBB,POU2F2,SLAMF1,PRKCZ,CTSG,MYD88,B2M,FADD,ACE,STAT5B,JAK3,C1QBP,DLG1,C2,C3,TAP1,TAP2,RAB27A,TNF
GO: Biological Process	GO:0043620	regulation of DNA-templated transcription in response to stress		0.0002729	9	PPP1R15A,UBC,UBE2D1,VEGFA,ATF6B,RBPJ,ATF3,JUN,EGR1
GO: Biological Process	GO:1901889	negative regulation of cell junction assembly		0.0002793	5	ITGB1BP1,CLASP2,ACE,THBS1,TNF
GO: Biological Process	GO:0000077	DNA damage checkpoint		0.0002798	14	FZR1,UBC,PRMT1,BABAM2,PTPN11,SFN,NPM1,CCNA2,FBXO31,FANCI,CHEK2,CDK1,TP53BP1,PCNA
GO: Biological Process	GO:0044344	cellular response to fibroblast growth factor stimulus		0.0002805	13	ITGB1BP1,NR4A1,HNRNPA1,ESRP2,UBC,FGFR2,COL1A1,POLR2C,POLR2G,POLR2H,PTBP1,PTPN11,THBS1
GO: Biological Process	GO:0071333	cellular response to glucose stimulus		0.0002805	13	MEN1,PIK3CA,UBTF,CMA1,VCAM1,IGF1,IGF1R,SMARCA4,KIF5B,GPLD1,LEPR,TH,PRKN
GO: Biological Process	GO:0051851	modification by host of symbiont morphology or physiology		0.0002855	8	APOE,PPIB,SMARCA4,CTSG,JUN,CASP8,PRKN,HDAC1
GO: Biological Process	GO:0051259	protein complex oligomerization		0.0002922	32	NUP62,AHNAK,C1QTNF6,COL1A1,DERL1,ATL3,SHMT2,SAMHD1,APP,CRYAB,IGF1R,PRKCZ,CTNNA1,SOD2,IMPDH2,FADD,TRIM21,ST13,BID,KCND2,GLRB,PEX5,GNAQ,LNX1,NPM1,NUDT21,DVL2,CASP8,TRIM27,TGM2,OPTN,TK1
GO: Biological Process	GO:0046634	regulation of alpha-beta T cell activation		0.0002924	10	HLA-A,IKZF1,PRKCZ,ZBTB16,HSPH1,IRF1,IRF4,JAK3,ITCH,RARA
GO: Biological Process	GO:0030001	metal ion transport		0.0002931	45	PER1,SLC24A3,ADRB2,AHNAK,AGT,SCNN1A,SCNN1B,SCNN1D,SCNN1G,FKBP1A,UTRN,VDR,ATG5,SGK1,ATP6V1G1,CASK,SLC8A1,IGF1,ASPH,FTL,PRKG1,SLC4A4,SLC4A5,AHCYL1,PSEN2,SLC39A1,B2M,ACE,PTGER3,JAK3,PTPN3,KCND2,KCNJ1,DIAPH1,DLG1,GNAI2,KIF5B,GNAQ,SCO2,NEDD4L,CALM1,TRIM27,COMMD3,HTT,CDK5
GO: Biological Process	GO:0060249	anatomical structure homeostasis		0.0002947	26	CCT3,HNRNPA1,HNRNPC,ADD1,ADRB2,HSPA1A,HSPB1,VEGFA,APC,APEX1,XRCC5,CSK,SP100,PSEN2,B2M,ITGB1,PTPN11,NF1,KCNJ1,USP7,KDR,LCA5,WRAP53,CCT6A,PRKN,PCNA
GO: Biological Process	GO:0071548	response to dexamethasone		0.0003	7	CBX3,ADRB2,AGTR1,AGTR2,SMYD3,ASS1,EIF4E
GO: Biological Process	GO:0010464	regulation of mesenchymal cell proliferation		0.0003	7	FGFR2,VEGFA,STAT1,BMPR1A,KDR,ZEB1,FOXP2
GO: Biological Process	GO:0006984	ER-nucleus signaling pathway		0.0003	7	HSP90B1,PPP1R15A,ATF6B,ATF3,PTPN2,CALR,ERLIN2
GO: Biological Process	GO:0010656	negative regulation of muscle cell apoptotic process		0.0003	7	PIK3R1,AGTR1,QKI,BAG3,IGF1,IGF1R,RBPJ
GO: Biological Process	GO:0040013	negative regulation of locomotion		0.0003011	21	ITGB1BP1,FCN1,AGTR2,APEX1,APOE,RBPJ,CTNNA1,PRKG1,SP100,TRIM25,CLASP2,STAT3,PTPN2,NF1,PTPRG,MID2,GRM5,GSN,THBS1,TIE1,SMAD7
GO: Biological Process	GO:1900076	regulation of cellular response to insulin stimulus		0.0003042	9	PIK3R1,AGT,PRKCZ,MYO1C,PTPN2,PTPN11,GPLD1,SOCS3,RELA
GO: Biological Process	GO:1903076	regulation of protein localization to plasma membrane		0.0003042	9	PIK3R1,VTI1B,CSK,VAMP4,SPTBN1,BCL2L1,ITGB1,DLG1,KIF5B
GO: Biological Process	GO:0010657	muscle cell apoptotic process		0.0003042	9	PIK3R1,AGT,AGTR1,QKI,HSP90AA1,BAG3,IGF1,IGF1R,RBPJ
GO: Biological Process	GO:1904375	regulation of protein localization to cell periphery		0.0003042	9	PIK3R1,VTI1B,CSK,VAMP4,SPTBN1,BCL2L1,ITGB1,DLG1,KIF5B
GO: Biological Process	GO:0010595	positive regulation of endothelial cell migration		0.0003042	9	ITGB1BP1,AMOT,AGT,HSPB1,VEGFA,BCAR1,KDR,GPLD1,THBS1
GO: Biological Process	GO:0001953	negative regulation of cell-matrix adhesion		0.0003069	6	ITGB1BP1,PIK3R1,CASK,CLASP2,NF1,THBS1
GO: Biological Process	GO:0019953	sexual reproduction		0.0003084	45	PTTG1,MAGOH,CCT3,MAS1,USP9X,NUP62,ACVR2A,UBE2B,AGT,AGFG1,MLH1,QKI,HSPA1L,FOXO3,ADAMTS2,APP,IGF1,SMARCA2,SMARCA4,RACGAP1,ZBTB16,CYP17A1,BCL2L1,BCL2L2,ACE,ITGB1,STAT3,GLRB,TARBP2,NPHP1,RARA,CALR,CAST,TRIM27,CREB3L4,RGS2,LEPR,CCT6A,TH,THRA,DAZAP1,H3F3A,DDX20,CDK1,HTT
GO: Biological Process	GO:0018205	peptidyl-lysine modification		0.0003127	27	PER1,NUP62,EZH2,HNRNPC,MEN1,SMYD3,ATG5,TRAF7,SET,RAE1,CBX4,SMARCA4,SP100,IRF4,KAT2A,RUVBL2,NFE2,NUP153,DNMT1,TCF3,RANGAP1,TGM2,EGR1,TOP2A,TP53BP1,PCNA,HDAC1
GO: Biological Process	GO:0051438	regulation of ubiquitin-protein transferase activity		0.0003146	12	STUB1,FZR1,UBC,UBE2D1,SKP1,PINK1,PSEN2,PSMB2,PSMB3,PSMB4,CDK1,SMAD7
GO: Biological Process	GO:0042089	cytokine biosynthetic process		0.0003146	12	CMA1,HSPB1,MYD88,IRF1,IRF4,STAT5B,GADD45G,NFKB1,REL,RELA,THBS1,TNF
GO: Biological Process	GO:1902806	regulation of cell cycle G1/S phase transition		0.0003196	14	EZH2,MEN1,UBC,PRMT1,APEX1,SMARCA4,BID,SFN,NPM1,TCF3,FBXO31,CHEK2,CDK1,PCNA
GO: Biological Process	GO:1903902	positive regulation of viral life cycle		0.0003215	10	POLR2C,POLR2G,POLR2H,PPIA,PPIB,SMARCA4,TRIM21,JUN,TARBP2,TOP2A
GO: Biological Process	GO:0009306	protein secretion		0.000322	32	ABCA1,VAMP3,FCN1,AGT,AGTR1,AGTR2,IL17RA,HSPD1,ATG5,SLC25A5,POU2F2,PPIA,SLAMF1,MADD,IGF1,RBPJ,PRKCZ,TRAF3IP2,SPTBN1,PTBP1,PTGER3,PTPN11,KIF5B,GPLD1,TRIM27,LEPR,OPTN,PRKN,TNF,ENSA,HTT,HDAC1
GO: Biological Process	GO:0050432	catecholamine secretion		0.0003233	8	DTNBP1,AGT,AGTR2,GABBR1,PINK1,PTGER3,RTN4,PRKN
GO: Biological Process	GO:0071331	cellular response to hexose stimulus		0.0003237	13	MEN1,PIK3CA,UBTF,CMA1,VCAM1,IGF1,IGF1R,SMARCA4,KIF5B,GPLD1,LEPR,TH,PRKN
GO: Biological Process	GO:0002223	stimulatory C-type lectin receptor signaling pathway		0.0003414	11	UBC,UBE2D1,SKP1,PRKACB,PSMB2,PSMB3,PSMB4,TAB2,NFKB1,RELA,RELB
GO: Biological Process	GO:0051495	positive regulation of cytoskeleton organization		0.0003418	16	MAPT,ITGB1BP1,SYNPO,AMOT,SLAIN2,APC,FHOD1,MYO1C,DLG1,WASF1,NPM1,TRIM27,RGS2,ARPC3,GSN,CDK5
GO: Biological Process	GO:0071326	cellular response to monosaccharide stimulus		0.0003473	13	MEN1,PIK3CA,UBTF,CMA1,VCAM1,IGF1,IGF1R,SMARCA4,KIF5B,GPLD1,LEPR,TH,PRKN
GO: Biological Process	GO:1900180	regulation of protein localization to nucleus		0.0003477	18	CCT3,NUP62,PIK3R1,AGTR2,HSP90AA1,RBCK1,IGF1,LZTS2,SUFU,BMPR1A,NF1,GNAQ,NPM1,FAF1,CCT6A,THRA,TNF,CDK1
GO: Biological Process	GO:0023061	signal release		0.0003518	30	LIN7C,ACVR2A,DTNBP1,VAMP3,SNAP29,ADM,AGT,AGTR1,AGTR2,SLC25A5,MADD,CASK,CRY2,GABBR1,PTBP1,PTGER3,PTPN11,NF1,ARHGEF7,KIF5B,RAB5A,GPLD1,REN,LEPR,PRKN,TNF,ENSA,HTT,HDAC1,CDK5
GO: Biological Process	GO:0071428	rRNA-containing ribonucleoprotein complex export from nucleus		0.0003534	4	XPO1,EIF6,NPM1,RPSA
GO: Biological Process	GO:0016264	gap junction assembly		0.0003534	4	AGT,CTNNA1,ACE,ACE2
GO: Biological Process	GO:0000185	activation of MAPKKK activity		0.0003534	4	TRAF7,GADD45G,GRM5,TNF
GO: Biological Process	GO:0001678	cellular glucose homeostasis		0.0003642	14	MEN1,PIK3CA,PIK3R1,UBTF,CMA1,VCAM1,IGF1,IGF1R,SMARCA4,KIF5B,GPLD1,LEPR,TH,PRKN
GO: Biological Process	GO:0016241	regulation of macroautophagy		0.0003642	14	CALCOCO2,ADRB2,UCHL1,ATG5,ATP6V1G1,POLDIP2,PINK1,GAPDH,KAT2A,KDR,MAP1LC3B,RAB5A,PRKN,CDK5
GO: Biological Process	GO:0030177	positive regulation of Wnt signaling pathway		0.0003642	14	UBC,YAP1,FGFR2,COL1A1,CSNK2A1,RBPJ,SMARCA4,PSMB2,PSMB3,PSMB4,NFKB1,DVL2,THRA,ATP6AP2
GO: Biological Process	GO:0055067	monovalent inorganic cation homeostasis		0.0003642	14	AGT,AGTR1,AGTR2,SCNN1A,SCNN1B,SCNN1G,ANPEP,SGK1,ATP6V1G1,SLC8A1,SLC4A4,SLC4A5,CYP11B2,NEDD4L
GO: Biological Process	GO:0042107	cytokine metabolic process		0.0003665	12	CMA1,HSPB1,MYD88,IRF1,IRF4,STAT5B,GADD45G,NFKB1,REL,RELA,THBS1,TNF
GO: Biological Process	GO:0042770	signal transduction in response to DNA damage		0.0003665	12	UBC,NDRG1,PRMT1,FOXM1,FOXO3,SP100,BID,SFN,NPM1,CHEK2,CDK1,PCNA
GO: Biological Process	GO:0007254	JNK cascade		0.0003678	17	PER1,DTNBP1,MEN1,UBC,SLAMF1,IGF1R,PINK1,MYD88,ZMYND11,TAB2,STK3,GADD45G,ITCH,DVL2,GSTP1,PRKN,TNF
GO: Biological Process	GO:0001844	protein insertion into mitochondrial membrane involved in apoptotic signaling pathway		0.0003681	6	YWHAG,DYNLL2,BID,NMT1,SFN,CASP8
GO: Biological Process	GO:0030856	regulation of epithelial cell differentiation		0.0003724	13	EZH2,YAP1,VDR,VEGFA,APC,STAT1,STAT5B,BMPR1A,KDR,GNAQ,SFN,ZEB1,TNF
GO: Biological Process	GO:0014823	response to activity		0.0003757	9	MAS1,AGT,IGF1,SOD2,ITGB1,DNMT1,SCO2,TH,CDK1
GO: Biological Process	GO:1901991	negative regulation of mitotic cell cycle phase transition		0.0003884	14	EZH2,UBC,PRMT1,APC,CSNK2A1,SMARCA4,SFN,NPM1,CCNA2,FBXO31,FANCI,CHEK2,CDK1,PCNA
GO: Biological Process	GO:0031047	gene silencing by RNA		0.0003884	14	NUP62,XPO5,RAE1,POLR2C,POLR2G,POLR2H,ZFP36,SRRT,EIF6,STAT3,NFKB1,TARBP2,NUP153,H3F3A
GO: Biological Process	GO:0032680	regulation of tumor necrosis factor production		0.0003951	12	PIK3R1,HSPB1,HSPD1,SLAMF1,ZFP36,MYD88,FADD,RARA,TRIM27,GSTP1,THBS1,HDAC1
GO: Biological Process	GO:0009185	ribonucleoside diphosphate metabolic process		0.0004027	11	ACTN3,PKM,AK2,CASK,IGF1,GAPDH,EIF6,STAT3,DLG1,ENO3,TPI1
GO: Biological Process	GO:0042254	ribosome biogenesis		0.0004038	22	RPLP0,RPS2,RPS10,RPS20,RPS21,EXOSC4,NOP56,RPP30,DDX56,XPO1,DHX30,IPO9,EIF6,BYSL,C1QBP,NOP2,NPM1,RPSA,RPL14,HEATR1,RPL26L1,RPL15
GO: Biological Process	GO:0060538	skeletal muscle organ development		0.0004052	16	MBNL1,ACTN3,NR4A1,NLN,ADRB2,FLNB,FOS,KLHL40,ASS1,ATF3,CFLAR,NF1,NR1D2,FOXP2,EGR1,CDK5
GO: Biological Process	GO:0051702	interaction with symbiont		0.0004113	8	APOE,PPIB,SMARCA4,CTSG,JUN,CASP8,PRKN,HDAC1
GO: Biological Process	GO:0060688	regulation of morphogenesis of a branching structure		0.0004113	8	HGF,AGT,AGTR1,AGTR2,FGFR2,VEGFA,RTN4,TNF
GO: Biological Process	GO:0002709	regulation of T cell mediated immunity		0.0004113	8	HLA-A,HLA-B,HSPD1,SLAMF1,PRKCZ,B2M,FADD,TAP2
GO: Biological Process	GO:1903530	regulation of secretion by cell		0.0004168	40	ACVR2A,DTNBP1,VAMP3,FCN1,AGT,AGTR1,AGTR2,IL17RA,HSPD1,ATG5,SLC25A5,PPIA,SLAMF1,MADD,CRY2,IGF1,PRKCZ,PRKG1,GABBR1,PINK1,SPTBN1,CLASP2,PTBP1,PTGER3,PTPN11,NF1,ARHGEF7,KIF5B,RAB5A,RAB27A,GPLD1,RTN4,REN,TRIM27,LEPR,PRKN,TNF,ENSA,HDAC1,CDK5
GO: Biological Process	GO:0050678	regulation of epithelial cell proliferation		0.0004212	22	SAV1,NR4A1,MEN1,ESRP2,YAP1,FGFR2,VDR,VEGFA,APC,APOE,CASK,IGF1,STAT1,JUN,BMPR1A,NF1,DLG1,KDR,SFN,FOXP2,THBS1,CDK6
GO: Biological Process	GO:0002456	T cell mediated immunity		0.0004236	10	HLA-A,HLA-B,HSPD1,SLAMF1,PRKCZ,B2M,FADD,DLG1,TAP2,RAB27A
GO: Biological Process	GO:0070301	cellular response to hydrogen peroxide		0.0004236	10	HGF,EZH2,FOXO3,APEX1,PINK1,HSPH1,RELA,IL18BP,TRAP1,CDK1
GO: Biological Process	GO:0032640	tumor necrosis factor production		0.0004255	12	PIK3R1,HSPB1,HSPD1,SLAMF1,ZFP36,MYD88,FADD,RARA,TRIM27,GSTP1,THBS1,HDAC1
GO: Biological Process	GO:0002761	regulation of myeloid leukocyte differentiation		0.0004255	12	IKZF1,ZBTB7A,PIK3R1,FOS,APC,FADD,PTPN2,JUN,NF1,RARA,CASP8,TNF
GO: Biological Process	GO:0046883	regulation of hormone secretion		0.0004305	21	ACVR2A,VAMP3,AGT,AGTR1,AGTR2,SLC25A5,MADD,CRY2,GABBR1,PTBP1,PTGER3,PTPN11,ARHGEF7,KIF5B,GPLD1,REN,LEPR,PRKN,TNF,ENSA,HDAC1
GO: Biological Process	GO:0021537	telencephalon development		0.0004341	19	MAS1,USP9X,EZH2,SLC8A1,CYP17A1,GART,KAT2A,NF1,NDEL1,PTPRS,PEX5,RARA,FOXP2,RTN4,TH,HTT,HDAC1,CDK5,CDK6
GO: Biological Process	GO:0044774	mitotic DNA integrity checkpoint		0.0004368	11	UBC,PRMT1,SFN,NPM1,CCNA2,FBXO31,FANCI,CHEK2,CDK1,TOP2A,PCNA
GO: Biological Process	GO:0031113	regulation of microtubule polymerization		0.0004384	6	MAPT,SLAIN2,SGK1,APC,CLASP2,RGS2
GO: Biological Process	GO:0051204	protein insertion into mitochondrial membrane		0.0004384	6	YWHAG,DYNLL2,BID,NMT1,SFN,CASP8
GO: Biological Process	GO:0035994	response to muscle stretch		0.000451	5	FOS,SLC8A1,JUN,NFKB1,RELA
GO: Biological Process	GO:0006883	cellular sodium ion homeostasis		0.000451	5	AGT,AGTR2,SGK1,SLC8A1,NEDD4L
GO: Biological Process	GO:0003085	negative regulation of systemic arterial blood pressure		0.000451	5	ADRB2,AGTR2,PRCP,SOD2,NEDD4L
GO: Biological Process	GO:0001916	positive regulation of T cell mediated cytotoxicity		0.000451	5	HLA-A,HLA-B,B2M,FADD,TAP2
GO: Biological Process	GO:0001976	neurological system process involved in regulation of systemic arterial blood pressure		0.000451	5	AGT,AGTR1,AGTR2,SOD2,ACE2
GO: Biological Process	GO:0002819	regulation of adaptive immune response		0.0004571	13	HLA-A,HLA-B,HSPD1,SLAMF1,PRKCZ,B2M,FADD,IRF1,JAK3,C3,TAP2,TRIM27,TNF
GO: Biological Process	GO:0001959	regulation of cytokine-mediated signaling pathway		0.0004571	13	UBC,HSPA1A,MADD,RBCK1,FADD,STAT1,PTPN2,PTPN11,SOCS3,CASP8,GSTP1,PRKN,TNF
GO: Biological Process	GO:0042059	negative regulation of epidermal growth factor receptor signaling pathway		0.0004604	7	EPS15,NUP62,UBC,SH3KBP1,PSEN2,PTPN2,ARHGEF7
GO: Biological Process	GO:0031102	neuron projection regeneration		0.000462	8	HGF,ADM,APOE,IGF1R,CTNNA1,JUN,NDEL1,RTN4
GO: Biological Process	GO:0035272	exocrine system development		0.000462	8	HGF,ESRP2,FGFR2,IGF1,IGF1R,LAMA1,TGM2,TNF
GO: Biological Process	GO:0050830	defense response to Gram-positive bacterium		0.0004631	10	HLA-A,ADM,HIST1H2BE,HIST1H2BI,HIST2H2BE,APP,CTSG,MYD88,B2M,TNF
GO: Biological Process	GO:0007163	establishment or maintenance of cell polarity		0.0004667	15	LIN7C,MAP4,PARVB,AMOT,APC,IGF1,IGF1R,PRKCZ,CTNNA1,LAMA1,CLASP2,NDEL1,DLG1,GSN,HTT
GO: Biological Process	GO:0030330	DNA damage response, signal transduction by p53 class mediator		0.0004732	11	UBC,NDRG1,PRMT1,FOXM1,FOXO3,SP100,SFN,NPM1,CHEK2,CDK1,PCNA
GO: Biological Process	GO:1903555	regulation of tumor necrosis factor superfamily cytokine production		0.0004924	12	PIK3R1,HSPB1,HSPD1,SLAMF1,ZFP36,MYD88,FADD,RARA,TRIM27,GSTP1,THBS1,HDAC1
GO: Biological Process	GO:0008286	insulin receptor signaling pathway		0.0004924	12	PIK3CA,PIK3R1,SHC1,ATP6V1G1,BCAR1,IGF1R,PRKCZ,PTPN2,GPLD1,SOCS3,RELA,ZNF106
GO: Biological Process	GO:0009791	post-embryonic development		0.0004924	12	USP9X,FBN1,FGFR2,VEGFA,SLC8A1,SOD2,KCNJ1,DHCR7,KDR,GNAQ,FOXP2,NR4A2
GO: Biological Process	GO:0042416	dopamine biosynthetic process		0.0004981	4	AGTR1,AGTR2,NR4A2,TH
GO: Biological Process	GO:0060544	regulation of necroptotic process		0.0004981	4	RBCK1,FADD,CFLAR,CASP8
GO: Biological Process	GO:0048588	developmental cell growth		0.0005042	17	MAPT,USP9X,AGT,AGTR2,VEGFA,APOE,APP,PRKCZ,PRKG1,RAB11A,CLASP2,ITGB1,NDEL1,NEDD4L,RTN4,PRKN,CDK5
GO: Biological Process	GO:0002821	positive regulation of adaptive immune response		0.0005057	10	HLA-A,HLA-B,HSPD1,PRKCZ,B2M,FADD,IRF1,C3,TAP2,TNF
GO: Biological Process	GO:0051351	positive regulation of ligase activity		0.000512	11	STUB1,FZR1,UBC,UBE2D1,SKP1,PINK1,PSMB2,PSMB3,PSMB4,GCLM,CDK1
GO: Biological Process	GO:0002755	MyD88-dependent toll-like receptor signaling pathway		0.0005187	6	TNIP1,UBC,HSPD1,MYD88,IRF1,TAB2
GO: Biological Process	GO:0070670	response to interleukin-4		0.0005187	6	RPLP0,RPS2,IMPDH2,STAT5B,JAK3,PTPN2
GO: Biological Process	GO:0051924	regulation of calcium ion transport		0.0005188	18	ADRB2,AHNAK,AGT,FKBP1A,VDR,ATG5,CASK,SLC8A1,IGF1,ASPH,ACE,PTGER3,JAK3,DIAPH1,GNAI2,CALM1,TRIM27,HTT
GO: Biological Process	GO:0050768	negative regulation of neurogenesis		0.000521	20	HLA-A,FOXO3,APOE,APP,ZHX2,RBPJ,CTNNA1,B2M,PTGER3,ITGB1,STAT3,BMPR1A,NF1,PTPRG,CALR,RTN4,EFNA1,EIF4E,PCM1,CDK5
GO: Biological Process	GO:0035051	cardiocyte differentiation		0.0005223	13	MEF2A,AGT,AGTR2,VEGFA,ATG5,SLC8A1,RBPJ,PRKG1,KAT2A,ITGB1,RARA,CALR,CDK1
GO: Biological Process	GO:0046328	regulation of JNK cascade		0.000524	15	PER1,DTNBP1,MEN1,SLAMF1,IGF1R,PINK1,MYD88,ZMYND11,STK3,GADD45G,ITCH,DVL2,GSTP1,PRKN,TNF
GO: Biological Process	GO:0045744	negative regulation of G protein-coupled receptor signaling pathway		0.0005269	7	ADM,ADRB2,RGS5,PTGER3,GRK4,GRM5,RGS2
GO: Biological Process	GO:1901185	negative regulation of ERBB signaling pathway		0.0005269	7	EPS15,NUP62,UBC,SH3KBP1,PSEN2,PTPN2,ARHGEF7
GO: Biological Process	GO:0034242	negative regulation of syncytium formation by plasma membrane fusion		0.0005324	3	STAT1,CFLAR,NFE2
GO: Biological Process	GO:0000237	leptotene		0.0005324	3	UBE2B,MLH1,XRCC5
GO: Biological Process	GO:0003072	renal control of peripheral vascular resistance involved in regulation of systemic arterial blood pressure		0.0005324	3	AGT,AGTR1,AGTR2
GO: Biological Process	GO:0036481	intrinsic apoptotic signaling pathway in response to hydrogen peroxide		0.0005324	3	PINK1,HSPH1,TRAP1
GO: Biological Process	GO:0038033	positive regulation of endothelial cell chemotaxis by VEGF-activated vascular endothelial growth factor receptor signaling pathway		0.0005324	3	HSPB1,VEGFA,KDR
GO: Biological Process	GO:1990000	amyloid fibril formation		0.0005324	3	FKBP1A,APP,GSN
GO: Biological Process	GO:0061304	retinal blood vessel morphogenesis		0.0005324	3	VEGFA,COL4A1,LAMA1
GO: Biological Process	GO:0002034	regulation of blood vessel diameter by renin-angiotensin		0.0005324	3	AGT,AGTR1,AGTR2
GO: Biological Process	GO:0071839	apoptotic process in bone marrow		0.0005324	3	FGFR2,HSPD1,BCL2L1
GO: Biological Process	GO:1990314	cellular response to insulin-like growth factor stimulus		0.0005324	3	FBN1,IGF1,CCNA2
GO: Biological Process	GO:1901029	negative regulation of mitochondrial outer membrane permeabilization involved in apoptotic signaling pathway		0.0005324	3	ACAA2,HSPA1A,SLC25A5
GO: Biological Process	GO:0051952	regulation of amine transport		0.0005514	10	DTNBP1,AGT,AGTR2,PRKG1,GABBR1,PINK1,PTGER3,RTN4,PRKN,TNF
GO: Biological Process	GO:0021761	limbic system development		0.0005536	11	MAS1,USP9X,EZH2,FGFR2,CYP17A1,NF1,PTPRS,RARA,HDAC1,CDK5,CDK6
GO: Biological Process	GO:0048754	branching morphogenesis of an epithelial tube		0.0005548	15	ESRP2,YAP1,AGT,AGTR1,AGTR2,FGFR2,VDR,VEGFA,COL4A1,PPP1CA,IGF1,LAMA1,DLG1,KDR,TNF
GO: Biological Process	GO:2000045	regulation of G1/S transition of mitotic cell cycle		0.0005577	13	EZH2,UBC,PRMT1,APEX1,SMARCA4,BID,SFN,NPM1,TCF3,FBXO31,CHEK2,CDK1,PCNA
GO: Biological Process	GO:1903362	regulation of cellular protein catabolic process		0.0005691	20	STUB1,FZR1,UBC,UBE2D1,RCHY1,KLHL40,APC,APOE,SKP1,CSNK2A1,SUFU,PINK1,GIPC1,PSEN2,PSMB2,PSMB3,PSMB4,PRKN,CDK1,SMAD7
GO: Biological Process	GO:0014855	striated muscle cell proliferation		0.0005788	8	SAV1,FGFR2,RBPJ,PRKAR1A,STAT3,CFLAR,TK1,CDK1
GO: Biological Process	GO:0032922	circadian regulation of gene expression		0.0005788	8	PER1,PRMT5,PPP1CA,PPP1CB,CRY2,NPAS2,RELB,HDAC1
GO: Biological Process	GO:0048168	regulation of neuronal synaptic plasticity		0.0005788	8	AGT,APOE,RAB11A,NF1,KDR,RAB5A,GRM5,EGR1
GO: Biological Process	GO:0072659	protein localization to plasma membrane		0.0005874	17	LIN7C,VAMP3,PIK3R1,VTI1B,CSK,PRKCZ,VAMP4,SPTBN1,RAB11A,CLASP2,BCL2L1,ITGB1,DLG1,KIF5B,KRT18,OPTN,TNF
GO: Biological Process	GO:0072091	regulation of stem cell proliferation		0.0005979	11	YAP1,FGFR2,VEGFA,CTNNA1,ACE,STAT1,BMPR1A,NF1,KDR,ZEB1,FOXP2
GO: Biological Process	GO:0010811	positive regulation of cell-substrate adhesion		0.0005979	11	ITGB1BP1,UTRN,VEGFA,PRKCZ,ITGB1,ARHGEF7,C1QBP,KDR,CALR,THBS1,CDK6
GO: Biological Process	GO:0002478	antigen processing and presentation of exogenous peptide antigen		0.0005996	14	HLA-A,HLA-B,HLA-C,DYNLL2,RACGAP1,B2M,PSMB2,PSMB3,PSMB4,TAP1,TAP2,KLC1,KIF11,LNPEP
GO: Biological Process	GO:0048709	oligodendrocyte differentiation		0.0006005	10	HDAC11,PRMT5,QKI,CSK,NF1,MED12,GSN,GSTP1,HDAC1,CDK5
GO: Biological Process	GO:0042088	T-helper 1 type immune response		0.0006008	7	VEGFA,SLAMF1,IRF1,JAK3,GADD45G,RELB,IL18BP
GO: Biological Process	GO:1903050	regulation of proteolysis involved in cellular protein catabolic process		0.0006013	19	STUB1,FZR1,UBC,UBE2D1,RCHY1,KLHL40,APC,SKP1,CSNK2A1,SUFU,PINK1,GIPC1,PSEN2,PSMB2,PSMB3,PSMB4,PRKN,CDK1,SMAD7
GO: Biological Process	GO:0043200	response to amino acid		0.0006091	12	COL1A1,COL4A1,IGF1R,ASS1,BCL2L1,GLRB,DNMT1,ZEB1,RELA,GSN,GSTP1,TNF
GO: Biological Process	GO:0031638	zymogen activation		0.0006091	12	HSPD1,IFI16,ASPH,FADD,TNFRSF10B,STAT1,BID,CASP8,THBS1,CYCS,CLEC3B,TNF
GO: Biological Process	GO:0071706	tumor necrosis factor superfamily cytokine production		0.0006091	12	PIK3R1,HSPB1,HSPD1,SLAMF1,ZFP36,MYD88,FADD,RARA,TRIM27,GSTP1,THBS1,HDAC1
GO: Biological Process	GO:0035329	hippo signaling		0.00061	6	SAV1,YAP1,AMOT,STK3,DVL2,TEAD4
GO: Biological Process	GO:0014037	Schwann cell differentiation		0.00061	6	NDRG1,NF1,MED12,RELA,CDK1,CDK5
GO: Biological Process	GO:0002053	positive regulation of mesenchymal cell proliferation		0.00061	6	FGFR2,VEGFA,STAT1,BMPR1A,KDR,FOXP2
GO: Biological Process	GO:0002042	cell migration involved in sprouting angiogenesis		0.00061	6	ITGB1BP1,NR4A1,VEGFA,ITGB1,KDR,GPLD1
GO: Biological Process	GO:0016311	dephosphorylation		0.0006138	27	HSP90B1,PPP1R15A,AGTR2,FKBP1A,SET,APEX1,PPP1CA,PPP1CB,CRY2,PPP2CB,PTPA,VCAN,PINK1,PPP2R2D,WNK1,PTPN2,PTPN3,PTPN11,PTPRG,PTPRS,DLG1,GPLD1,CALM1,CYCS,TNF,ENSA,HTT
GO: Biological Process	GO:0051224	negative regulation of protein transport		0.0006176	17	ITGB1BP1,SLAMF1,MADD,CSK,SUFU,SP100,PTGER3,PTPN11,NF1,RANGAP1,TRIM27,FAF1,THRA,PRKN,TNF,HDAC1,CDK5
GO: Biological Process	GO:2000027	regulation of animal organ morphogenesis		0.0006292	19	HGF,UBC,AGT,AGTR1,AGTR2,FGFR2,VDR,VEGFA,APC,RBPJ,PSMB2,PSMB3,PSMB4,STAT1,BMPR1A,MED12,FOXP2,DVL2,TNF
GO: Biological Process	GO:0051251	positive regulation of lymphocyte activation		0.0006318	21	HLA-A,IKZF1,PIK3CA,PIK3R1,VCAM1,HSP90AA1,HSPD1,SLAMF1,IGF1,CSK,PRKCZ,MYD88,ZBTB16,HSPH1,FADD,IRF1,STAT5B,JAK3,PTPN11,TCF3,RARA
GO: Biological Process	GO:0045471	response to ethanol		0.0006346	13	EPS8,VCAM1,GABBR1,STAT3,STAT5B,DNMT1,RARA,CASP8,GSN,GSTP1,TH,SDF4,CDK1
GO: Biological Process	GO:0007051	spindle organization		0.0006346	13	MAP4,MLH1,NTMT1,TUBB,PTPA,RACGAP1,LZTS2,RAB11A,CLASP2,DLG1,KIF11,KPNB1,CHEK2
GO: Biological Process	GO:0007265	Ras protein signal transduction		0.0006349	22	EPS8,ABCA1,NUP62,AGTR1,FOXM1,ITSN1,SHC1,APOE,CRK,MADD,PPP2CB,IGF1,ITGB1,JUN,NF1,ARHGEF7,MAPKAPK3,WASF1,DNMT1,KPNB1,ARHGEF12,CCNA2
GO: Biological Process	GO:1990778	protein localization to cell periphery		0.0006492	17	LIN7C,VAMP3,PIK3R1,VTI1B,CSK,PRKCZ,VAMP4,SPTBN1,RAB11A,CLASP2,BCL2L1,ITGB1,DLG1,KIF5B,KRT18,OPTN,TNF
GO: Biological Process	GO:0016570	histone modification		0.0006569	27	HDAC11,SAP18,PER1,EZH2,MEN1,UBE2B,PRMT5,PRMT1,SMYD3,VEGFA,ATG5,SET,SIRT7,SKP1,SMARCA4,PINK1,SART3,IRF4,KAT2A,PHF8,RUVBL2,USP3,DNMT1,TCF3,TBL1XR1,CDK1,HDAC1
GO: Biological Process	GO:0060759	regulation of response to cytokine stimulus		0.0006763	13	UBC,HSPA1A,MADD,RBCK1,FADD,STAT1,PTPN2,PTPN11,SOCS3,CASP8,GSTP1,PRKN,TNF
GO: Biological Process	GO:0002367	cytokine production involved in immune response		0.0006774	9	HLA-A,HSPD1,ATG5,SLAMF1,PRKCZ,B2M,JAK3,DLG1,TNF
GO: Biological Process	GO:0060123	regulation of growth hormone secretion		0.0006806	4	MADD,GABBR1,PTPN11,ARHGEF7
GO: Biological Process	GO:0070935	3'-UTR-mediated mRNA stabilization		0.0006806	4	HNRNPC,ZFP36,MYD88,PTBP1
GO: Biological Process	GO:0046879	hormone secretion		0.0006818	23	ACVR2A,VAMP3,ADM,AGT,AGTR1,AGTR2,SLC25A5,MADD,CRY2,GABBR1,PTBP1,PTGER3,PTPN11,ARHGEF7,KIF5B,GPLD1,REN,LEPR,PRKN,TNF,ENSA,HTT,HDAC1
GO: Biological Process	GO:0050804	modulation of chemical synaptic transmission		0.0006818	23	MAPT,DTNBP1,AGT,APOE,YWHAG,PRKCZ,GABBR1,PINK1,GIPC1,PSEN2,RAB11A,NF1,KDR,GNAI2,KIF5B,RAB5A,RARA,GRM5,EGR1,PRKN,TNF,HTT,CDK5
GO: Biological Process	GO:0022401	negative adaptation of signaling pathway		0.0006921	5	ADM,ADRB2,PTGER3,GRK4,GRM5
GO: Biological Process	GO:0007263	nitric oxide mediated signal transduction		0.0006921	5	DDAH2,AGT,AGTR2,APOE,THBS1
GO: Biological Process	GO:0031000	response to caffeine		0.0006921	5	FKBP1A,SDC2,SLC8A1,IGF1,DNMT1
GO: Biological Process	GO:0002029	desensitization of G protein-coupled receptor signaling pathway		0.0006921	5	ADM,ADRB2,PTGER3,GRK4,GRM5
GO: Biological Process	GO:0032891	negative regulation of organic acid transport		0.0006921	5	AGTR2,PRKG1,GABBR1,THBS1,TNF
GO: Biological Process	GO:0007519	skeletal muscle tissue development		0.0006941	15	MBNL1,ACTN3,NR4A1,NLN,ADRB2,FLNB,FOS,KLHL40,ATF3,CFLAR,NF1,NR1D2,FOXP2,EGR1,CDK5
GO: Biological Process	GO:0022618	ribonucleoprotein complex assembly		0.0006949	16	RPS2,MBNL1,RPS10,PRMT5,USP4,SRSF1,SLU7,DHX30,SNRNP200,SART3,EIF6,C1QBP,TARBP2,NPM1,RPSA,DDX20
GO: Biological Process	GO:0030218	erythrocyte differentiation		0.0006954	11	IKZF1,ACVR2A,ADD1,PRMT1,VEGFA,FOXO3,SMARCA4,STAT5B,PTPN2,THRA,CDK6
GO: Biological Process	GO:0002822	regulation of adaptive immune response based on somatic recombination of immune receptors built from immunoglobulin superfamily domains		0.0006992	12	HLA-A,HLA-B,HSPD1,SLAMF1,PRKCZ,B2M,FADD,IRF1,JAK3,C3,TAP2,TNF
GO: Biological Process	GO:0043001	Golgi to plasma membrane protein transport		0.0007133	6	VAMP3,CSK,VAMP4,SPTBN1,KRT18,OPTN
GO: Biological Process	GO:0048255	mRNA stabilization		0.0007133	6	HNRNPC,QKI,VEGFA,ZFP36,MYD88,PTBP1
GO: Biological Process	GO:0008207	C21-steroid hormone metabolic process		0.0007133	6	ADM,FDX1,CYP11B1,CYP11B2,CYP17A1,STAT5B
GO: Biological Process	GO:0070423	nucleotide-binding oligomerization domain containing signaling pathway		0.0007133	6	UBC,HSPA1A,TAB2,ITCH,CASP8,RELA
GO: Biological Process	GO:0010822	positive regulation of mitochondrion organization		0.0007162	14	ADRB2,HSPA1L,ATG5,YWHAG,DYNLL2,PINK1,KAT2A,BID,C1QBP,KDR,NMT1,SFN,CASP8,PRKN
GO: Biological Process	GO:0046661	male sex differentiation		0.0007162	14	MAS1,ACVR2A,FANCA,CTNNA1,CYP17A1,BCL2L1,BCL2L2,STAT5B,CSDE1,BMPR1A,KDR,RARA,REN,H3F3A
GO: Biological Process	GO:0045428	regulation of nitric oxide biosynthetic process		0.0007183	8	DDAH2,AGT,AGTR2,HSP90AA1,IGF1,ASS1,SOD2,TNF
GO: Biological Process	GO:1903828	negative regulation of cellular protein localization		0.0007203	13	ITGB1BP1,CSK,LZTS2,SUFU,SP100,HSPH1,BCL2L1,NF1,RANGAP1,NEDD4L,FAF1,THRA,CDK5
GO: Biological Process	GO:0036294	cellular response to decreased oxygen levels		0.0007203	13	PPP1R15A,UBC,UBE2D1,ADRB2,NDRG1,ACAA2,VEGFA,SLC8A1,RBPJ,PINK1,KCND2,CCNA2,EGR1
GO: Biological Process	GO:1900371	regulation of purine nucleotide biosynthetic process		0.0007203	13	ABCA1,ADM,ADRB2,APOE,GABBR1,PINK1,PTGER3,STAT3,NF1,GNAI2,GNAI3,CALM1,PRKN
GO: Biological Process	GO:0007267	cell-cell signaling		0.0007282	58	HGF,LIN7C,MAPT,ACVR2A,DTNBP1,ADAM10,VAMP3,SNAP29,ADM,ADRB2,AGT,AGTR1,AGTR2,FGFR2,SLC25A5,SH3KBP1,APOE,YWHAG,MADD,CASK,CRY2,PRKCZ,GABBR1,PINK1,GIPC1,PSEN2,RAB11A,PTBP1,PTGER3,PTPN11,NF1,KCND2,NFE2,ARHGEF7,PTPRS,GLRB,DLG1,KDR,GNAI2,KIF5B,GNAQ,RAB5A,GPLD1,RARA,REN,GRM5,LEPR,TH,EFNA1,EGR1,LNPEP,PRKN,TNF,ENPEP,ENSA,HTT,HDAC1,CDK5
GO: Biological Process	GO:1903729	regulation of plasma membrane organization		0.000743	9	PIK3R1,VTI1B,CSK,VAMP4,SPTBN1,BCL2L1,ITGB1,DLG1,KIF5B
GO: Biological Process	GO:0007422	peripheral nervous system development		0.000743	9	NDRG1,AGT,NF1,MED12,RELA,REN,GSTM3,CDK1,CDK5
GO: Biological Process	GO:0045069	regulation of viral genome replication		0.000743	9	TNIP1,IFI16,PPIA,PPIB,ZC3HAV1,TARBP2,PRKN,TNF,TOP2A
GO: Biological Process	GO:0002706	regulation of lymphocyte mediated immunity		0.0007482	12	HLA-A,HLA-B,HSPD1,SLAMF1,PRKCZ,B2M,FADD,STAT5B,C3,TAP1,TAP2,TNF
GO: Biological Process	GO:1903524	positive regulation of blood circulation		0.0007489	11	ADM,ADRB2,AGT,AGTR2,HSP90AA1,SHC1,PRKG1,PTGER3,KDR,RGS2,ACE2
GO: Biological Process	GO:0007423	sensory organ development		0.0007563	33	CEBPD,HLA-A,IKZF1,FZR1,FBN1,FGFR2,VEGFA,COL4A1,ATG5,APC,IFI16,CRYAB,IGF1,RBPJ,SMARCA4,SLC4A5,IMPDH2,LAMA1,STAT3,JUN,PTPN11,NF1,DLG1,KDR,NPHP1,SCO2,ZEB1,RARA,FOXP2,DVL2,CCNA2,TH,HDAC1
GO: Biological Process	GO:0030902	hindbrain development		0.0007592	14	USP9X,EZH2,AGTR2,IGF1,SMARCA4,GART,KAT2A,ITGB1,PTPN11,PTPRS,FOXP2,SEZ6L2,SDF4,CDK5
GO: Biological Process	GO:0030808	regulation of nucleotide biosynthetic process		0.0007667	13	ABCA1,ADM,ADRB2,APOE,GABBR1,PINK1,PTGER3,STAT3,NF1,GNAI2,GNAI3,CALM1,PRKN
GO: Biological Process	GO:0045429	positive regulation of nitric oxide biosynthetic process		0.0007732	7	DDAH2,AGT,AGTR2,HSP90AA1,ASS1,SOD2,TNF
GO: Biological Process	GO:0050732	negative regulation of peptidyl-tyrosine phosphorylation		0.0007732	7	IGF1,PRKCZ,PSEN2,IRF1,PTPN2,MVP,FGFR1OP
GO: Biological Process	GO:0042093	T-helper cell differentiation		0.0007732	7	PRKCZ,IRF1,IRF4,JAK3,GADD45G,RARA,RELB
GO: Biological Process	GO:1904407	positive regulation of nitric oxide metabolic process		0.0007732	7	DDAH2,AGT,AGTR2,HSP90AA1,ASS1,SOD2,TNF
GO: Biological Process	GO:0060428	lung epithelium development		0.0007732	7	SAV1,YAP1,FGFR2,IGF1,RBPJ,FOXP2,THRA
GO: Biological Process	GO:0003007	heart morphogenesis		0.0007939	18	SAV1,YAP1,FGFR2,FKBP1A,VEGFA,SLC8A1,RBPJ,SMARCA4,SUFU,JUN,BMPR1A,RARA,RTN4,DVL2,TH,THBS1,EFNA1,SMAD7
GO: Biological Process	GO:0010660	regulation of muscle cell apoptotic process		0.0007975	8	PIK3R1,AGT,AGTR1,QKI,BAG3,IGF1,IGF1R,RBPJ
GO: Biological Process	GO:0072384	organelle transport along microtubule		0.0007975	8	MAPT,DTNBP1,UCHL1,AP3M1,PRKCZ,NDEL1,KIF5B,HTT
GO: Biological Process	GO:0043010	camera-type eye development		0.0008039	22	IKZF1,FZR1,FBN1,FGFR2,VEGFA,COL4A1,APC,CRYAB,SMARCA4,SLC4A5,IMPDH2,LAMA1,JUN,NF1,DLG1,KDR,NPHP1,ZEB1,RARA,FOXP2,TH,HDAC1
GO: Biological Process	GO:0032273	positive regulation of protein polymerization		0.0008057	11	MAPT,SLAIN2,APC,PINK1,MYO1C,DLG1,WASF1,TRIM27,RGS2,ARPC3,GSN
GO: Biological Process	GO:0021766	hippocampus development		0.0008137	9	MAS1,USP9X,EZH2,CYP17A1,PTPRS,RARA,HDAC1,CDK5,CDK6
GO: Biological Process	GO:0051444	negative regulation of ubiquitin-protein transferase activity		0.0008137	9	FZR1,UBC,UBE2D1,PSEN2,PSMB2,PSMB3,PSMB4,CDK1,SMAD7
GO: Biological Process	GO:0010950	positive regulation of endopeptidase activity		0.0008155	13	MEN1,HSPD1,IFI16,ASPH,FADD,TNFRSF10B,STAT1,STAT3,BID,CASP8,GSN,CYCS,TNF
GO: Biological Process	GO:1903708	positive regulation of hemopoiesis		0.0008171	15	IKZF1,ACVR2A,PRMT1,HSP90AA1,FOXO3,FOS,PRKCZ,ZBTB16,FADD,IRF1,STAT5B,JUN,RARA,CASP8,TNF
GO: Biological Process	GO:0046825	regulation of protein export from nucleus		0.0008296	6	XPO1,SP100,PTPN11,SFN,RANGAP1,CDK5
GO: Biological Process	GO:0035872	nucleotide-binding domain, leucine rich repeat containing receptor signaling pathway		0.0008296	6	UBC,HSPA1A,TAB2,ITCH,CASP8,RELA
GO: Biological Process	GO:1901030	positive regulation of mitochondrial outer membrane permeabilization involved in apoptotic signaling pathway		0.0008296	6	YWHAG,DYNLL2,BID,NMT1,SFN,CASP8
GO: Biological Process	GO:0060416	response to growth hormone		0.0008296	6	PIK3R1,ASS1,IRF1,STAT3,STAT5B,JAK3
GO: Biological Process	GO:0071549	cellular response to dexamethasone stimulus		0.0008296	6	CBX3,AGTR1,AGTR2,SMYD3,ASS1,EIF4E
GO: Biological Process	GO:0043489	RNA stabilization		0.0008296	6	HNRNPC,QKI,VEGFA,ZFP36,MYD88,PTBP1
GO: Biological Process	GO:2000134	negative regulation of G1/S transition of mitotic cell cycle		0.0008344	10	EZH2,UBC,PRMT1,SMARCA4,SFN,NPM1,FBXO31,CHEK2,CDK1,PCNA
GO: Biological Process	GO:1903533	regulation of protein targeting		0.0008404	21	ITGB1BP1,NUP62,PIK3R1,AGTR2,HSPA1L,HSP90AA1,RBCK1,IGF1,SUFU,PINK1,MYO1C,KAT2A,BMPR1A,NF1,GNAQ,FAF1,THRA,PRKN,TNF,CDK1,CDK5
GO: Biological Process	GO:0050435	amyloid-beta metabolic process		0.0008436	5	MME,APOE,PSEN2,ACE,REN
GO: Biological Process	GO:0035902	response to immobilization stress		0.0008436	5	PPP1R15A,FOS,SLC8A1,REN,TH
GO: Biological Process	GO:0008211	glucocorticoid metabolic process		0.0008436	5	STUB1,HSD11B2,CYP11B1,CYP11B2,CYP17A1
GO: Biological Process	GO:0051147	regulation of muscle cell differentiation		0.0008515	14	EZH2,MEF2A,NLN,PIK3R1,FGFR2,RBPJ,CTNNA1,PTBP1,CFLAR,TCF3,ZEB1,THRA,TNF,HDAC1
GO: Biological Process	GO:0045580	regulation of T cell differentiation		0.000855	12	IKZF1,FANCA,HSP90AA1,PRKCZ,ZBTB16,IRF1,IRF4,STAT5B,JAK3,PTPN2,ZEB1,RARA
GO: Biological Process	GO:0002696	positive regulation of leukocyte activation		0.0008683	22	HLA-A,IKZF1,PIK3CA,PIK3R1,VCAM1,HSP90AA1,HSPD1,SLAMF1,IGF1,CSK,PRKCZ,MYD88,ZBTB16,HSPH1,FADD,IRF1,STAT5B,JAK3,PTPN11,TCF3,RARA,THBS1
GO: Biological Process	GO:0000209	protein polyubiquitination		0.0008697	18	STUB1,FZR1,UBC,UBE2B,UBE2D1,UBE2H,SKP1,RBCK1,PSMB2,PSMB3,PSMB4,TRIM21,ITCH,NEDD4L,TRIM27,LNPEP,FBXO31,PRKN
GO: Biological Process	GO:0048568	embryonic organ development		0.0008713	28	MEN1,ADM,FBN1,YAP1,FGFR2,VCAM1,VEGFA,SLC8A1,RBPJ,SMARCA4,SUFU,SLC39A1,STK3,JUNB,BMPR1A,NFE2,DLG1,KDR,MED12,ZEB1,RARA,SOCS3,DVL2,CASP8,TH,EFNA1,THRA,TNF
GO: Biological Process	GO:0050891	multicellular organismal water homeostasis		0.0008837	8	SCNN1A,SCNN1B,SCNN1G,PRKACB,PRKAR1A,CYP11B2,RAB11A,SFN
GO: Biological Process	GO:0071385	cellular response to glucocorticoid stimulus		0.0008837	8	CBX3,AGTR1,AGTR2,SMYD3,SGK1,ASS1,GSTP1,EIF4E
GO: Biological Process	GO:0019884	antigen processing and presentation of exogenous antigen		0.0009012	14	HLA-A,HLA-B,HLA-C,DYNLL2,RACGAP1,B2M,PSMB2,PSMB3,PSMB4,TAP1,TAP2,KLC1,KIF11,LNPEP
GO: Biological Process	GO:0001892	embryonic placenta development		0.0009032	10	ADM,FGFR2,VCAM1,SLC8A1,RBPJ,STK3,JUNB,NFE2,SOCS3,CASP8
GO: Biological Process	GO:0060547	negative regulation of necrotic cell death		0.0009057	4	RBCK1,FADD,CFLAR,CASP8
GO: Biological Process	GO:0001921	positive regulation of receptor recycling		0.0009057	4	EPS15,VAMP3,AGTR1,PSEN2
GO: Biological Process	GO:0032736	positive regulation of interleukin-13 production		0.0009057	4	IL17RA,PRKCZ,IRF4,RARA
GO: Biological Process	GO:0050714	positive regulation of protein secretion		0.0009099	18	VAMP3,FCN1,AGT,AGTR1,AGTR2,IL17RA,HSPD1,PPIA,SLAMF1,IGF1,PRKCZ,SPTBN1,PTBP1,KIF5B,GPLD1,LEPR,PRKN,TNF
GO: Biological Process	GO:0060558	regulation of calcidiol 1-monooxygenase activity		0.0009105	3	VDR,NFKB1,TNF
GO: Biological Process	GO:0036462	TRAIL-activated apoptotic signaling pathway		0.0009105	3	ATF3,FADD,CASP8
GO: Biological Process	GO:2001171	positive regulation of ATP biosynthetic process		0.0009105	3	PINK1,STAT3,PRKN
GO: Biological Process	GO:0075522	IRES-dependent viral translational initiation		0.0009105	3	SSB,PTBP1,PCBP2
GO: Biological Process	GO:0090085	regulation of protein deubiquitination		0.0009105	3	SART3,TRIM21,ITCH
GO: Biological Process	GO:0002485	antigen processing and presentation of endogenous peptide antigen via MHC class I via ER pathway, TAP-dependent		0.0009105	3	HLA-A,TAP1,TAP2
GO: Biological Process	GO:0051896	regulation of protein kinase B signaling		0.0009129	12	ITGB1BP1,VEGFA,ITSN1,IGF1,IGF1R,PINK1,STK3,C1QBP,DLG1,RARA,THBS1,TNF
GO: Biological Process	GO:0007631	feeding behavior		0.0009129	12	UCHL1,AGT,AGTR1,FOS,APP,CYP11B1,ACE,STAT3,REN,LEPR,ACE2,TH
GO: Biological Process	GO:0034249	negative regulation of cellular amide metabolic process		0.0009211	13	XPO5,QKI,APOE,ZFP36,SRRT,GAPDH,EIF6,STAT3,NFKB1,TARBP2,RARA,CALR,EIF4E
GO: Biological Process	GO:0090287	regulation of cellular response to growth factor stimulus		0.0009516	18	STUB1,ACVR2A,MEN1,UBC,FBN1,AGT,AGTR2,FGFR2,VEGFA,CASK,RBPJ,SNX1,GIPC1,MYO1C,KDR,ZEB1,THBS1,SMAD7
GO: Biological Process	GO:0050663	cytokine secretion		0.0009581	15	ABCA1,FCN1,AGT,AGTR1,AGTR2,IL17RA,HSPD1,ATG5,SLAMF1,RBPJ,PRKCZ,SPTBN1,TRIM27,OPTN,TNF
GO: Biological Process	GO:0047496	vesicle transport along microtubule		0.0009601	6	DTNBP1,AP3M1,PRKCZ,NDEL1,KIF5B,HTT
GO: Biological Process	GO:1990090	cellular response to nerve growth factor stimulus		0.0009601	6	APC,APP,KAT2A,NFKB1,DNMT1,RAB35
GO: Biological Process	GO:1902042	negative regulation of extrinsic apoptotic signaling pathway via death domain receptors		0.0009601	6	HGF,PSEN2,FADD,TNFRSF10B,CFLAR,CASP8
GO: Biological Process	GO:0052056	negative regulation by symbiont of host molecular function		0.0009656	2	ZC3HAV1,CASP8
GO: Biological Process	GO:0046967	cytosol to ER transport		0.0009656	2	TAP1,TAP2
GO: Biological Process	GO:0035617	stress granule disassembly		0.0009656	2	KIF5B,KLC1
GO: Biological Process	GO:0039506	modulation by virus of host molecular function		0.0009656	2	ZC3HAV1,CASP8
GO: Biological Process	GO:0000461	endonucleolytic cleavage to generate mature 3'-end of SSU-rRNA from (SSU-rRNA, 5.8S rRNA, LSU-rRNA)		0.0009656	2	RPS21,RPSA
GO: Biological Process	GO:0039507	suppression by virus of host molecular function		0.0009656	2	ZC3HAV1,CASP8
GO: Biological Process	GO:0036496	regulation of translational initiation by eIF2 alpha dephosphorylation		0.0009656	2	PPP1R15A,PPP1CA
GO: Biological Process	GO:0001501	skeletal system development		0.000967	30	ACVR2A,MEN1,ZBTB7A,FBN1,FGFR2,VDR,COL1A1,VEGFA,PPIB,IGF1,VCAN,SUFU,ZBTB16,WWOX,SLC39A1,BMPR1A,PTPN11,DLG1,KDR,GNAQ,MED12,GPLD1,ZEB1,RARA,RELA,TEAD4,THBS1,THRA,CLEC3B,LNPK
GO: Biological Process	GO:0051352	negative regulation of ligase activity		0.0009714	9	FZR1,UBC,UBE2D1,PSEN2,PSMB2,PSMB3,PSMB4,CDK1,SMAD7
GO: Biological Process	GO:0046631	alpha-beta T cell activation		0.0009741	12	HLA-A,IKZF1,PRKCZ,ZBTB16,HSPH1,IRF1,IRF4,JAK3,GADD45G,ITCH,RARA,RELB
GO: Biological Process	GO:0072521	purine-containing compound metabolic process		0.0009742	33	ABCA1,ACTN3,ADM,ADRB2,PKM,AK2,HSPA1A,VEGFA,SAMHD1,APOE,CASK,IGF1,GABBR1,PINK1,AHCYL1,IMPDH2,GAPDH,GART,PTGER3,EIF6,STAT3,NF1,DLG1,GNAI2,GNAI3,DNMT1,CALM1,TBL1XR1,THBS1,CYCS,PRKN,ENO3,TPI1
GO: Biological Process	GO:0097202	activation of cysteine-type endopeptidase activity		0.0009767	10	HSPD1,IFI16,ASPH,FADD,TNFRSF10B,STAT1,BID,CASP8,CYCS,TNF
GO: Biological Process	GO:0002294	CD4-positive, alpha-beta T cell differentiation involved in immune response		0.0009825	7	PRKCZ,IRF1,IRF4,JAK3,GADD45G,RARA,RELB
GO: Biological Process	GO:0006163	purine nucleotide metabolic process		0.0009928	31	ABCA1,ACTN3,ADM,ADRB2,PKM,AK2,HSPA1A,VEGFA,SAMHD1,APOE,CASK,IGF1,GABBR1,PINK1,IMPDH2,GAPDH,GART,PTGER3,EIF6,STAT3,NF1,DLG1,GNAI2,GNAI3,CALM1,TBL1XR1,THBS1,CYCS,PRKN,ENO3,TPI1
GO: Biological Process	GO:0051962	positive regulation of nervous system development		0.0009961	30	HGF,MAPT,EZH2,PRMT5,QKI,VEGFA,SGK1,DDX56,APOE,XRCC5,SRRT,IGF1,IGF1R,CUX1,RAB11A,PTBP1,ACE,ITGB1,NDEL1,KDR,TCF3,ZEB1,RARA,NEDD4L,RTN4,RELA,GRM5,FBXO31,PRKN,HDAC1
GO: Biological Process	GO:0010827	regulation of glucose transmembrane transport		0.0009982	11	NUP62,PIK3R1,AGT,RAE1,IGF1,PRKCZ,ACE,PTPN11,C3,NUP153,TNF
GO: Biological Process	GO:0002244	hematopoietic progenitor cell differentiation		0.001008	14	CEBPD,CHD2,PRMT1,VEGFA,XRCC5,PSEN2,ACE,EIF6,ZBTB24,PTPN11,ARHGEF7,KDR,TOP2A,CDK6
GO: Biological Process	GO:0009649	entrainment of circadian clock		0.001018	5	PER1,PPP1CA,PPP1CB,CRY2,GNAQ
GO: Biological Process	GO:1901890	positive regulation of cell junction assembly		0.001018	5	ITGB1BP1,AGT,VEGFA,KDR,ACE2
GO: Biological Process	GO:0048025	negative regulation of mRNA splicing, via spliceosome		0.001018	5	SAP18,HNRNPL,PTBP1,C1QBP,NPM1
GO: Biological Process	GO:0014046	dopamine secretion		0.001018	5	DTNBP1,GABBR1,PINK1,RTN4,PRKN
GO: Biological Process	GO:0014059	regulation of dopamine secretion		0.001018	5	DTNBP1,GABBR1,PINK1,RTN4,PRKN
GO: Biological Process	GO:1900078	positive regulation of cellular response to insulin stimulus		0.001018	5	PIK3R1,AGT,PRKCZ,MYO1C,PTPN11
GO: Biological Process	GO:0042391	regulation of membrane potential		0.001032	24	ADRB2,AGT,CNTNAP1,SLC8A1,PRKCZ,SOD2,PINK1,B2M,BCL2L1,JUN,PTPN3,KCND2,GCLM,GLRB,DLG1,KDR,KIF5B,GNAQ,NEDD4L,PRKN,TNF,HTT,CDK5,SMAD7
GO: Biological Process	GO:0001654	eye development		0.001032	24	IKZF1,FZR1,FBN1,FGFR2,VEGFA,COL4A1,APC,CRYAB,SMARCA4,SLC4A5,IMPDH2,LAMA1,STAT3,JUN,NF1,DLG1,KDR,NPHP1,SCO2,ZEB1,RARA,FOXP2,TH,HDAC1
GO: Biological Process	GO:0048145	regulation of fibroblast proliferation		0.001055	10	AGT,AGTR2,IGF1,SOD2,JUN,NF1,MED31,CCNA2,GSTP1,CDK6
GO: Biological Process	GO:0044773	mitotic DNA damage checkpoint		0.001055	10	UBC,PRMT1,SFN,NPM1,CCNA2,FBXO31,FANCI,CHEK2,CDK1,PCNA
GO: Biological Process	GO:0016569	covalent chromatin modification		0.001074	27	HDAC11,SAP18,PER1,EZH2,MEN1,UBE2B,PRMT5,PRMT1,SMYD3,VEGFA,ATG5,SET,SIRT7,SKP1,SMARCA4,PINK1,SART3,IRF4,KAT2A,PHF8,RUVBL2,USP3,DNMT1,TCF3,TBL1XR1,CDK1,HDAC1
GO: Biological Process	GO:0042590	antigen processing and presentation of exogenous peptide antigen via MHC class I		0.001078	8	HLA-A,HLA-B,HLA-C,B2M,PSMB2,PSMB3,PSMB4,LNPEP
GO: Biological Process	GO:1904062	regulation of cation transmembrane transport		0.001098	17	AHNAK,AGT,FKBP1A,UTRN,ATG5,SLC8A1,ASPH,PRKG1,PTGER3,PTPN3,KCNJ1,DIAPH1,DLG1,KIF5B,NEDD4L,CALM1,HTT
GO: Biological Process	GO:1990267	response to transition metal nanoparticle		0.001101	13	PPP1R15A,VCAM1,ASS1,CYP17A1,B2M,NFKB1,GPLD1,RELA,GSTP1,TH,TK1,PRKN,CDK1
GO: Biological Process	GO:0022408	negative regulation of cell-cell adhesion		0.001101	13	ADRB2,PIK3R1,VEGFA,ASS1,PRKAR1A,PRKG1,IRF1,PTGER3,JAK3,PTPN2,DLG1,ITCH,GSTP1
GO: Biological Process	GO:0002293	alpha-beta T cell differentiation involved in immune response		0.001103	7	PRKCZ,IRF1,IRF4,JAK3,GADD45G,RARA,RELB
GO: Biological Process	GO:1901222	regulation of NIK/NF-kappaB signaling		0.001103	7	MAS1,AGT,TNFRSF10B,DLG1,CALR,RELA,TNF
GO: Biological Process	GO:0009914	hormone transport		0.001103	23	ACVR2A,VAMP3,ADM,AGT,AGTR1,AGTR2,SLC25A5,MADD,CRY2,GABBR1,PTBP1,PTGER3,PTPN11,ARHGEF7,KIF5B,GPLD1,REN,LEPR,PRKN,TNF,ENSA,HTT,HDAC1
GO: Biological Process	GO:0031344	regulation of cell projection organization		0.001105	35	HGF,HLA-A,MAP4,MAPT,EZH2,QKI,SDC2,HSP90AA1,VEGFA,ATG5,SGK1,APC,DDX56,APOE,IGF1R,RBPJ,CUX1,TBC1D9B,B2M,RAB11A,CLASP2,KAT2A,PTBP1,ITGB1,NDEL1,PTPRG,ARHGEF7,RAB5A,NEDD4L,RTN4,EFNA1,FBXO31,PRKN,HTT,CDK5
GO: Biological Process	GO:0001913	T cell mediated cytotoxicity		0.001106	6	HLA-A,HLA-B,B2M,FADD,TAP2,RAB27A
GO: Biological Process	GO:0038128	ERBB2 signaling pathway		0.001106	6	STUB1,UBC,PIK3CA,PIK3R1,HSP90AA1,SHC1
GO: Biological Process	GO:2001056	positive regulation of cysteine-type endopeptidase activity		0.001107	12	MEN1,HSPD1,IFI16,ASPH,FADD,TNFRSF10B,STAT1,BID,CASP8,GSN,CYCS,TNF
GO: Biological Process	GO:0006109	regulation of carbohydrate metabolic process		0.001119	15	MAS1,ACTN3,NLN,PPP1CA,PPP1CB,IGF1,PRKG1,KAT2A,EIF6,STAT3,PTPN2,NFKB1,GPLD1,LEPR,PRKN
GO: Biological Process	GO:0046031	ADP metabolic process		0.001153	9	ACTN3,PKM,AK2,IGF1,GAPDH,EIF6,STAT3,ENO3,TPI1
GO: Biological Process	GO:0016525	negative regulation of angiogenesis		0.001153	9	ITGB1BP1,ADRB2,AMOT,AGT,STAT1,NF1,THBS1,GTF2I,TIE1
GO: Biological Process	GO:0009150	purine ribonucleotide metabolic process		0.001154	30	ABCA1,ACTN3,ADM,ADRB2,PKM,AK2,HSPA1A,VEGFA,APOE,CASK,IGF1,GABBR1,PINK1,IMPDH2,GAPDH,GART,PTGER3,EIF6,STAT3,NF1,DLG1,GNAI2,GNAI3,CALM1,TBL1XR1,THBS1,CYCS,PRKN,ENO3,TPI1
GO: Biological Process	GO:0006839	mitochondrial transport		0.001154	19	ACAA2,TIMM44,HSPA1A,HSPA1L,HSP90AA1,SLC25A5,YWHAG,DYNLL2,PINK1,BCL2L1,KAT2A,STAT3,BID,KIF5B,NMT1,SFN,CASP8,PRKN,HTT
GO: Biological Process	GO:0071453	cellular response to oxygen levels		0.001167	13	PPP1R15A,UBC,UBE2D1,ADRB2,NDRG1,ACAA2,VEGFA,SLC8A1,RBPJ,PINK1,KCND2,CCNA2,EGR1
GO: Biological Process	GO:0034655	nucleobase-containing compound catabolic process		0.001179	25	MAGOH,RPLP0,RPS2,RPS10,RPS20,RPS21,ACTN3,MLH1,EXOSC4,POLR2G,SAMHD1,ZHX2,ZFP36,IGF1,ZC3HAV1,PTBP1,EIF6,STAT3,CSDE1,KPNB1,RPSA,RPL14,RPL26L1,EIF4E,RPL15
GO: Biological Process	GO:0090670	RNA localization to Cajal body		0.001179	4	CCT3,RUVBL2,WRAP53,CCT6A
GO: Biological Process	GO:0090671	telomerase RNA localization to Cajal body		0.001179	4	CCT3,RUVBL2,WRAP53,CCT6A
GO: Biological Process	GO:0090672	telomerase RNA localization		0.001179	4	CCT3,RUVBL2,WRAP53,CCT6A
GO: Biological Process	GO:0003151	outflow tract morphogenesis		0.001188	8	FGFR2,VEGFA,RBPJ,SMARCA4,JUN,RARA,DVL2,THBS1
GO: Biological Process	GO:0001919	regulation of receptor recycling		0.001219	5	EPS15,VAMP3,AGTR1,PSEN2,OPTN
GO: Biological Process	GO:1903205	regulation of hydrogen peroxide-induced cell death		0.001219	5	HGF,FOXO3,PINK1,HSPH1,TRAP1
GO: Biological Process	GO:0097237	cellular response to toxic substance		0.001219	5	PPP1R15A,EZH2,PINK1,CYP17A1,PRKN
GO: Biological Process	GO:0006356	regulation of transcription by RNA polymerase I		0.001219	5	PPP1R15A,UBTF,SMARCA4,PHF8,HEATR1
GO: Biological Process	GO:0045979	positive regulation of nucleoside metabolic process		0.001219	5	ACTN3,IGF1,PINK1,STAT3,PRKN
GO: Biological Process	GO:1903580	positive regulation of ATP metabolic process		0.001219	5	ACTN3,IGF1,PINK1,STAT3,PRKN
GO: Biological Process	GO:0035767	endothelial cell chemotaxis		0.001219	5	NR4A1,HSPB1,VEGFA,KDR,THBS1
GO: Biological Process	GO:0035666	TRIF-dependent toll-like receptor signaling pathway		0.001219	5	UBC,UBE2D1,FADD,TANK,CASP8
GO: Biological Process	GO:0032925	regulation of activin receptor signaling pathway		0.001219	5	ACVR2A,MEN1,FKBP1A,ZC3H3,SMAD7
GO: Biological Process	GO:0032388	positive regulation of intracellular transport		0.001227	24	ITGB1BP1,PIK3R1,HSPA1L,HSP90AA1,YWHAG,RBCK1,IGF1,ASPH,DYNLL2,PINK1,MYO1C,KAT2A,BID,BMPR1A,KIF5B,NMT1,SFN,CALM1,CASP8,TNF,CDK1,PCM1,HTT,CDK5
GO: Biological Process	GO:0043255	regulation of carbohydrate biosynthetic process		0.001227	10	MAS1,NLN,PPP1CA,PPP1CB,IGF1,PRKG1,KAT2A,PTPN2,NFKB1,LEPR
GO: Biological Process	GO:0051443	positive regulation of ubiquitin-protein transferase activity		0.001227	10	STUB1,FZR1,UBC,UBE2D1,SKP1,PINK1,PSMB2,PSMB3,PSMB4,CDK1
GO: Biological Process	GO:0001909	leukocyte mediated cytotoxicity		0.001227	10	HLA-A,HLA-B,TUBB,CTSG,B2M,FADD,STAT5B,TAP1,TAP2,RAB27A
GO: Biological Process	GO:2000058	regulation of ubiquitin-dependent protein catabolic process		0.001227	10	FZR1,UBC,UBE2D1,SKP1,SUFU,PSEN2,PSMB2,PSMB3,PSMB4,CDK1
GO: Biological Process	GO:0010463	mesenchymal cell proliferation		0.001234	7	FGFR2,VEGFA,STAT1,BMPR1A,KDR,ZEB1,FOXP2
GO: Biological Process	GO:2000378	negative regulation of reactive oxygen species metabolic process		0.001234	7	HSPD1,ATG5,CRYAB,PINK1,STAT3,TRAP1,PRKN
GO: Biological Process	GO:0060359	response to ammonium ion		0.001234	7	ASS1,GAPDH,DIAPH1,GNAI2,GNAQ,CCNA2,PRKN
GO: Biological Process	GO:0002287	alpha-beta T cell activation involved in immune response		0.001234	7	PRKCZ,IRF1,IRF4,JAK3,GADD45G,RARA,RELB
GO: Biological Process	GO:0002440	production of molecular mediator of immune response		0.001253	14	HLA-A,VAMP3,MLH1,HSPD1,ATG5,POU2F2,SLAMF1,PRKCZ,TRAF3IP2,B2M,JAK3,DLG1,TCF3,TNF
GO: Biological Process	GO:0043270	positive regulation of ion transport		0.001254	19	ADRB2,AGT,SGK1,APOE,CASK,ASPH,PRKG1,GABBR1,PINK1,AHCYL1,B2M,WNK1,JAK3,DLG1,KIF5B,NEDD4L,CALM1,RTN4,HTT
GO: Biological Process	GO:0016925	protein sumoylation		0.001254	12	NUP62,HNRNPC,TRAF7,RAE1,CBX4,SP100,NUP153,RANGAP1,EGR1,TOP2A,TP53BP1,PCNA
GO: Biological Process	GO:0050777	negative regulation of immune response		0.001254	12	HLA-A,HLA-B,IFI16,SLAMF1,PSMB4,IRF1,JAK3,PTPN2,TAP1,TAP2,TRIM27,TNF
GO: Biological Process	GO:0016051	carbohydrate biosynthetic process		0.001261	16	MAS1,NLN,UBC,UGP2,PPP1CA,PPP1CB,IGF1,ATF3,PRKG1,GAPDH,KAT2A,PTPN2,NFKB1,LEPR,ENO3,TPI1
GO: Biological Process	GO:0050708	regulation of protein secretion		0.001282	26	VAMP3,FCN1,AGT,AGTR1,AGTR2,IL17RA,HSPD1,ATG5,SLC25A5,PPIA,SLAMF1,MADD,IGF1,PRKCZ,SPTBN1,PTBP1,PTGER3,PTPN11,KIF5B,GPLD1,TRIM27,LEPR,PRKN,TNF,ENSA,HDAC1
GO: Biological Process	GO:0072331	signal transduction by p53 class mediator		0.001292	18	UBC,NDRG1,PRMT5,PRMT1,FOXM1,FOXO3,IFI16,CSNK2A1,SP100,WWOX,SFN,NPM1,CHEK2,PRKN,CDK1,PCNA,HDAC1,CDK5
GO: Biological Process	GO:0016236	macroautophagy		0.001301	25	CALCOCO2,VPS16,SNAP29,UBC,ADRB2,PIK3CA,UCHL1,VTI1B,ATG5,ATP6V1G1,CPA3,DYNLL2,PRKG1,POLDIP2,SNRPB2,PINK1,GAPDH,KAT2A,KDR,MAP1LC3B,RAB5A,TEAD4,OPTN,PRKN,CDK5
GO: Biological Process	GO:0071384	cellular response to corticosteroid stimulus		0.001306	8	CBX3,AGTR1,AGTR2,SMYD3,SGK1,ASS1,GSTP1,EIF4E
GO: Biological Process	GO:2001242	regulation of intrinsic apoptotic signaling pathway		0.001309	13	HSPA1A,HSPB1,SOD2,PINK1,HSPH1,BCL2L1,BCL2L2,BID,PTPN2,NONO,TRAP1,PRKN,HDAC1
GO: Biological Process	GO:0001935	endothelial cell proliferation		0.001312	11	ITGB1BP1,NR4A1,VEGFA,APOE,STAT1,JUN,BMPR1A,NF1,DLG1,KDR,THBS1
GO: Biological Process	GO:0060048	cardiac muscle contraction		0.001312	11	PIK3CA,HSP90AA1,SRSF1,SLC8A1,ASPH,PSEN2,NEDD4L,CALM1,RGS2,ACE2,SMAD7
GO: Biological Process	GO:0060560	developmental growth involved in morphogenesis		0.001316	17	MAPT,USP9X,YAP1,FGFR2,VEGFA,APOE,APP,PRKCZ,RAB11A,CLASP2,ITGB1,NDEL1,MED12,NEDD4L,RTN4,PRKN,CDK5
GO: Biological Process	GO:0048144	fibroblast proliferation		0.001321	10	AGT,AGTR2,IGF1,SOD2,JUN,NF1,MED31,CCNA2,GSTP1,CDK6
GO: Biological Process	GO:0045981	positive regulation of nucleotide metabolic process		0.001334	12	ABCA1,ACTN3,ADM,ADRB2,APOE,IGF1,PINK1,PTGER3,STAT3,NF1,CALM1,PRKN
GO: Biological Process	GO:0070646	protein modification by small protein removal		0.001334	12	USP9X,UCHL1,COPS7B,USP4,SHMT2,BABAM2,SART3,TRIM21,KAT2A,USP7,USP3,ITCH
GO: Biological Process	GO:1900544	positive regulation of purine nucleotide metabolic process		0.001334	12	ABCA1,ACTN3,ADM,ADRB2,APOE,IGF1,PINK1,PTGER3,STAT3,NF1,CALM1,PRKN
GO: Biological Process	GO:0071594	thymocyte aggregation		0.001361	9	ATG5,APC,B2M,FADD,STAT5B,PTPN2,TCF3,ZEB1,CDK6
GO: Biological Process	GO:0033077	T cell differentiation in thymus		0.001361	9	ATG5,APC,B2M,FADD,STAT5B,PTPN2,TCF3,ZEB1,CDK6
GO: Biological Process	GO:0001818	negative regulation of cytokine production		0.001376	17	HGF,UBC,SLAMF1,CSK,TRIM25,JAK3,NFKB1,C1QBP,ITCH,RARA,REL,RELB,TRIM27,GSTP1,THBS1,TNF,PCBP2
GO: Biological Process	GO:0035195	gene silencing by miRNA		0.001377	7	XPO5,ZFP36,SRRT,EIF6,STAT3,NFKB1,TARBP2
GO: Biological Process	GO:0006875	cellular metal ion homeostasis		0.00138	29	HSP90B1,SLC24A3,ADM,AGT,AGTR1,AGTR2,FKBP1A,VDR,ATG5,SGK1,APOE,APP,SLC8A1,ASPH,FTL,PRKG1,PSEN2,PTGER3,ITGB1,JAK3,DIAPH1,KDR,SCO2,NEDD4L,CALM1,CALR,TGM2,GTF2I,HTT
GO: Biological Process	GO:0006941	striated muscle contraction		0.001385	13	ACTN3,ADRB2,PIK3CA,HSP90AA1,SRSF1,SLC8A1,ASPH,PSEN2,NEDD4L,CALM1,RGS2,ACE2,SMAD7
GO: Biological Process	GO:0043491	protein kinase B signaling		0.001385	13	ITGB1BP1,PIK3CA,VEGFA,ITSN1,IGF1,IGF1R,PINK1,STK3,C1QBP,DLG1,RARA,THBS1,TNF
GO: Biological Process	GO:0048771	tissue remodeling		0.001393	14	ADRB2,AGT,AGTR2,VDR,VEGFA,ATG5,IGF1,CSK,RBPJ,ACE,BGN,NF1,LEPR,TGM2
GO: Biological Process	GO:0034101	erythrocyte homeostasis		0.001403	11	IKZF1,ACVR2A,ADD1,PRMT1,VEGFA,FOXO3,SMARCA4,STAT5B,PTPN2,THRA,CDK6
GO: Biological Process	GO:0022037	metencephalon development		0.001403	11	USP9X,EZH2,AGTR2,GART,KAT2A,PTPN11,PTPRS,FOXP2,SEZ6L2,SDF4,CDK5
GO: Biological Process	GO:0050867	positive regulation of cell activation		0.001406	22	HLA-A,IKZF1,PIK3CA,PIK3R1,VCAM1,HSP90AA1,HSPD1,SLAMF1,IGF1,CSK,PRKCZ,MYD88,ZBTB16,HSPH1,FADD,IRF1,STAT5B,JAK3,PTPN11,TCF3,RARA,THBS1
GO: Biological Process	GO:0030003	cellular cation homeostasis		0.001411	32	HSP90B1,SLC24A3,ADM,AGT,AGTR1,AGTR2,FKBP1A,VDR,ATG5,SGK1,ATP6V1G1,APOE,APP,SLC8A1,ASPH,FTL,PRKG1,SLC4A4,SLC4A5,PSEN2,PTGER3,ITGB1,JAK3,DIAPH1,KDR,SCO2,NEDD4L,CALM1,CALR,TGM2,GTF2I,HTT
GO: Biological Process	GO:0036480	neuron intrinsic apoptotic signaling pathway in response to oxidative stress		0.001424	3	PINK1,NONO,PRKN
GO: Biological Process	GO:0002477	antigen processing and presentation of exogenous peptide antigen via MHC class Ib		0.001424	3	B2M,TAP1,TAP2
GO: Biological Process	GO:0010992	ubiquitin recycling		0.001424	3	UBC,PINK1,PRKN
GO: Biological Process	GO:0045084	positive regulation of interleukin-12 biosynthetic process		0.001424	3	IRF1,REL,RELA
GO: Biological Process	GO:1903376	regulation of oxidative stress-induced neuron intrinsic apoptotic signaling pathway		0.001424	3	PINK1,NONO,PRKN
GO: Biological Process	GO:0034392	negative regulation of smooth muscle cell apoptotic process		0.001424	3	AGTR1,IGF1,RBPJ
GO: Biological Process	GO:0002481	antigen processing and presentation of exogenous protein antigen via MHC class Ib, TAP-dependent		0.001424	3	B2M,TAP1,TAP2
GO: Biological Process	GO:0046826	negative regulation of protein export from nucleus		0.001424	3	SP100,RANGAP1,CDK5
GO: Biological Process	GO:0048024	regulation of mRNA splicing, via spliceosome		0.001433	8	MAGOH,SAP18,MBNL1,HNRNPL,PTBP1,C1QBP,NPM1,DAZAP1
GO: Biological Process	GO:0051937	catecholamine transport		0.001433	8	DTNBP1,AGT,AGTR2,GABBR1,PINK1,PTGER3,RTN4,PRKN
GO: Biological Process	GO:0014910	regulation of smooth muscle cell migration		0.001433	8	AGT,APEX1,IGF1,RBPJ,PRKG1,ACE,RAB5A,EGR1
GO: Biological Process	GO:0010939	regulation of necrotic cell death		0.001447	5	UBC,RBCK1,FADD,CFLAR,CASP8
GO: Biological Process	GO:0001914	regulation of T cell mediated cytotoxicity		0.001447	5	HLA-A,HLA-B,B2M,FADD,TAP2
GO: Biological Process	GO:0071354	cellular response to interleukin-6		0.001447	5	TRAF7,STAT3,PTPN2,NFKB1,RELA
GO: Biological Process	GO:0040018	positive regulation of multicellular organism growth		0.001447	6	IKZF1,AGT,PPIB,STAT5B,PEX5,DLG1
GO: Biological Process	GO:1990089	response to nerve growth factor		0.001447	6	APC,APP,KAT2A,NFKB1,DNMT1,RAB35
GO: Biological Process	GO:0007435	salivary gland morphogenesis		0.001447	6	HGF,ESRP2,FGFR2,LAMA1,TGM2,TNF
GO: Biological Process	GO:0006959	humoral immune response		0.001451	16	CFH,HLA-A,ADM,HIST1H2BE,HIST1H2BI,HIST2H2BE,FCN1,POU2F2,APP,RBPJ,TRAF3IP2,B2M,C1QBP,C2,C3,TNF
GO: Biological Process	GO:0007612	learning		0.001465	13	ADRB2,SGK1,FOS,APP,ITGB1,JUN,NF1,FOXP2,GRM5,TH,PRKN,HTT,CDK5
GO: Biological Process	GO:2000181	negative regulation of blood vessel morphogenesis		0.001476	9	ITGB1BP1,ADRB2,AMOT,AGT,STAT1,NF1,THBS1,GTF2I,TIE1
GO: Biological Process	GO:0007059	chromosome segregation		0.001495	21	PTTG1,USP9X,UBE2B,CIAO1,MLH1,SLC25A5,NTMT1,APC,XPO1,CSNK2A1,RACGAP1,RAB11A,CLASP2,NDEL1,MMS19,KIF11,KPNB1,RANGAP1,ZWINT,SKA3,TOP2A
GO: Biological Process	GO:0006812	cation transport		0.001495	52	PER1,SLC24A3,DTNBP1,VAMP3,ADRB2,AHNAK,AGT,SCNN1A,SCNN1B,SCNN1D,SCNN1G,FKBP1A,UTRN,VDR,ATG5,SGK1,ATP6V1G1,CASK,SLC8A1,IGF1,ASPH,FTL,PRKG1,SLC4A4,SLC4A5,GABBR1,PINK1,AHCYL1,PSEN2,SLC39A1,B2M,ACE,PTGER3,JAK3,PTPN3,KCND2,KCNJ1,DIAPH1,DLG1,GNAI2,KIF5B,GNAQ,SCO2,NEDD4L,CALM1,RTN4,TRIM27,COMMD3,ACE2,PRKN,HTT,CDK5
GO: Biological Process	GO:0090263	positive regulation of canonical Wnt signaling pathway		0.001498	11	UBC,YAP1,FGFR2,COL1A1,RBPJ,PSMB2,PSMB3,PSMB4,NFKB1,DVL2,THRA
GO: Biological Process	GO:0016579	protein deubiquitination		0.001498	11	USP9X,UCHL1,USP4,SHMT2,BABAM2,SART3,TRIM21,KAT2A,USP7,USP3,ITCH
GO: Biological Process	GO:0045953	negative regulation of natural killer cell mediated cytotoxicity		0.001504	4	HLA-A,HLA-B,TAP1,TAP2
GO: Biological Process	GO:0060218	hematopoietic stem cell differentiation		0.001504	4	CHD2,XRCC5,ACE,CDK6
GO: Biological Process	GO:1902187	negative regulation of viral release from host cell		0.001504	4	TRIM25,TRIM21,MID2,TRIM27
GO: Biological Process	GO:0032516	positive regulation of phosphoprotein phosphatase activity		0.001504	4	PPP1R15A,AGTR2,PTPA,CALM1
GO: Biological Process	GO:2001269	positive regulation of cysteine-type endopeptidase activity involved in apoptotic signaling pathway		0.001504	4	FADD,TNFRSF10B,CASP8,GSN
GO: Biological Process	GO:0046546	development of primary male sexual characteristics		0.001505	12	MAS1,ACVR2A,FANCA,CTNNA1,CYP17A1,BCL2L1,BCL2L2,CSDE1,KDR,RARA,REN,H3F3A
GO: Biological Process	GO:0070507	regulation of microtubule cytoskeleton organization		0.001505	12	MAPT,SLAIN2,SGK1,APC,XPO1,RACGAP1,HSPH1,CLASP2,KIF11,NPM1,RGS2,SKA3
GO: Biological Process	GO:0071456	cellular response to hypoxia		0.001505	12	UBC,UBE2D1,ADRB2,NDRG1,ACAA2,VEGFA,SLC8A1,RBPJ,PINK1,KCND2,CCNA2,EGR1
GO: Biological Process	GO:0008584	male gonad development		0.001505	12	MAS1,ACVR2A,FANCA,CTNNA1,CYP17A1,BCL2L1,BCL2L2,CSDE1,KDR,RARA,REN,H3F3A
GO: Biological Process	GO:0030178	negative regulation of Wnt signaling pathway		0.001511	15	UBC,FOXO3,APC,APOE,LZTS2,WWOX,PSMB2,PSMB3,PSMB4,STK3,MED12,DVL2,EGR1,PRKN,HDAC1
GO: Biological Process	GO:0002705	positive regulation of leukocyte mediated immunity		0.001527	10	HLA-A,HLA-B,HSPD1,PRKCZ,B2M,FADD,STAT5B,C3,TAP2,TNF
GO: Biological Process	GO:0019318	hexose metabolic process		0.00153	18	ACTN3,NLN,PIK3CA,PIK3R1,PKM,PPP1CA,PPP1CB,IGF1,ATF3,GAPDH,KAT2A,PTPN2,GPLD1,LEPR,PRKN,TNF,ENO3,TPI1
GO: Biological Process	GO:0002011	morphogenesis of an epithelial sheet		0.001533	7	LIN7C,SCNN1B,SCNN1G,LAMA1,CLASP2,DVL2,GSN
GO: Biological Process	GO:0019731	antibacterial humoral response		0.001533	7	HLA-A,ADM,HIST1H2BE,HIST1H2BI,HIST2H2BE,APP,B2M
GO: Biological Process	GO:0046637	regulation of alpha-beta T cell differentiation		0.001533	7	IKZF1,PRKCZ,ZBTB16,IRF1,IRF4,JAK3,RARA
GO: Biological Process	GO:0065004	protein-DNA complex assembly		0.001591	16	IKZF1,UBC,HIST1H2BE,HIST1H2BI,HIST2H2BE,SMYD3,SET,SMARCA2,SMARCA4,SART3,NAP1L1,NPM1,GTF2H1,THRA,HIST1H2BD,H3F3A
GO: Biological Process	GO:0006334	nucleosome assembly		0.001598	12	HIST1H2BE,HIST1H2BI,HIST2H2BE,SMYD3,SET,SMARCA2,SMARCA4,SART3,NAP1L1,NPM1,HIST1H2BD,H3F3A
GO: Biological Process	GO:0021782	glial cell development		0.001599	9	HDAC11,NDRG1,AGT,NF1,MED12,GSN,GSTP1,CDK5,CDK6
GO: Biological Process	GO:0014812	muscle cell migration		0.001599	9	ITGB1BP1,AGT,APEX1,IGF1,RBPJ,PRKG1,ACE,RAB5A,EGR1
GO: Biological Process	GO:0045639	positive regulation of myeloid cell differentiation		0.001599	9	IKZF1,ACVR2A,PRMT1,FOXO3,FOS,FADD,JUN,CASP8,TNF
GO: Biological Process	GO:0044283	small molecule biosynthetic process		0.001599	31	MAS1,ADM,NLN,AGT,UGP2,PKM,ACAA2,QKI,VDR,SHMT2,APOE,VCAN,ASS1,ATF3,PRKG1,GAPDH,CYP11B1,CYP11B2,GART,KAT2A,EIF6,BGN,PTPN2,DHCR7,NFKB1,LEPR,ERLIN2,TNF,ENO3,HTT,TPI1
GO: Biological Process	GO:0002703	regulation of leukocyte mediated immunity		0.001628	14	HLA-A,HLA-B,VAMP3,HSPD1,SLAMF1,PRKCZ,B2M,FADD,STAT5B,JAK3,C3,TAP1,TAP2,TNF
GO: Biological Process	GO:0032107	regulation of response to nutrient levels		0.001628	14	CALCOCO2,ADRB2,UCHL1,ATG5,ATP6V1G1,POLDIP2,PINK1,GAPDH,KAT2A,KDR,MAP1LC3B,RAB5A,PRKN,CDK5
GO: Biological Process	GO:0032104	regulation of response to extracellular stimulus		0.001628	14	CALCOCO2,ADRB2,UCHL1,ATG5,ATP6V1G1,POLDIP2,PINK1,GAPDH,KAT2A,KDR,MAP1LC3B,RAB5A,PRKN,CDK5
GO: Biological Process	GO:0007050	cell cycle arrest		0.00164	17	PPP1R15A,MEN1,UBC,PRMT1,FOXM1,APC,IRF1,SFN,NPM1,CALR,CAST,THBS1,CHEK2,CDK1,PCNA,CDK5,CDK6
GO: Biological Process	GO:1903792	negative regulation of anion transport		0.001645	6	AGTR2,APOE,PRKG1,GABBR1,THBS1,TNF
GO: Biological Process	GO:0006509	membrane protein ectodomain proteolysis		0.001645	6	ADAM10,APOE,PSEN2,PTPN3,GPLD1,TNF
GO: Biological Process	GO:0017148	negative regulation of translation		0.001695	12	XPO5,QKI,ZFP36,SRRT,GAPDH,EIF6,STAT3,NFKB1,TARBP2,RARA,CALR,EIF4E
GO: Biological Process	GO:0044060	regulation of endocrine process		0.001703	7	ACVR2A,AGT,AGTR1,AGTR2,CRY2,PTPN11,REN
GO: Biological Process	GO:0042255	ribosome assembly		0.001703	7	RPS2,RPS10,DHX30,EIF6,C1QBP,NPM1,RPSA
GO: Biological Process	GO:0009132	nucleoside diphosphate metabolic process		0.001704	11	ACTN3,PKM,AK2,CASK,IGF1,GAPDH,EIF6,STAT3,DLG1,ENO3,TPI1
GO: Biological Process	GO:0071353	cellular response to interleukin-4		0.001705	5	RPLP0,RPS2,IMPDH2,JAK3,PTPN2
GO: Biological Process	GO:0002369	T cell cytokine production		0.001705	5	HLA-A,SLAMF1,PRKCZ,B2M,DLG1
GO: Biological Process	GO:0001779	natural killer cell differentiation		0.001705	5	IKZF1,SLAMF1,IRF1,STAT5B,TCF3
GO: Biological Process	GO:0097352	autophagosome maturation		0.001705	5	CALCOCO2,VPS16,SNAP29,ADRB2,VTI1B
GO: Biological Process	GO:0036474	cell death in response to hydrogen peroxide		0.001705	5	HGF,FOXO3,PINK1,HSPH1,TRAP1
GO: Biological Process	GO:1903035	negative regulation of response to wounding		0.001713	14	HGF,ADRB2,APOE,ZFP36,CASK,PRKG1,PSMB4,CLASP2,PTGER3,PTPN2,NFKB1,SOCS3,GSTP1,THBS1
GO: Biological Process	GO:0002699	positive regulation of immune effector process		0.001713	14	HLA-A,HLA-B,VAMP3,HSPD1,PRKCZ,ZC3HAV1,B2M,FADD,IRF1,STAT5B,C3,TAP2,RARA,TNF
GO: Biological Process	GO:0006283	transcription-coupled nucleotide-excision repair		0.001717	8	UBC,COPS7B,POLR2C,POLR2G,POLR2H,USP7,GTF2H1,PCNA
GO: Biological Process	GO:0031571	mitotic G1 DNA damage checkpoint		0.001717	8	UBC,PRMT1,SFN,NPM1,FBXO31,CHEK2,CDK1,PCNA
GO: Biological Process	GO:0044819	mitotic G1/S transition checkpoint		0.001717	8	UBC,PRMT1,SFN,NPM1,FBXO31,CHEK2,CDK1,PCNA
GO: Biological Process	GO:0090090	negative regulation of canonical Wnt signaling pathway		0.001728	13	UBC,FOXO3,APC,APOE,LZTS2,PSMB2,PSMB3,PSMB4,STK3,DVL2,EGR1,PRKN,HDAC1
GO: Biological Process	GO:0001890	placenta development		0.001728	13	MEN1,ADM,FGFR2,VCAM1,VDR,SLC8A1,RBPJ,STK3,JUNB,NFE2,SOCS3,CASP8,DAZAP1
GO: Biological Process	GO:0032091	negative regulation of protein binding		0.001729	9	STUB1,ITGB1BP1,DTNBP1,ADRB2,PPP1CA,PSEN2,B2M,ACE,RUVBL2
GO: Biological Process	GO:1901216	positive regulation of neuron death		0.001729	9	FOXO3,APOE,JUN,NF1,EGR1,PRKN,ELK1,TNF,CDK5
GO: Biological Process	GO:0042035	regulation of cytokine biosynthetic process		0.001759	10	HSPB1,MYD88,IRF1,IRF4,STAT5B,NFKB1,REL,RELA,THBS1,TNF
GO: Biological Process	GO:0071156	regulation of cell cycle arrest		0.001759	10	UBC,PRMT1,FOXM1,SFN,NPM1,CAST,CHEK2,CDK1,PCNA,CDK5
GO: Biological Process	GO:0009259	ribonucleotide metabolic process		0.001763	30	ABCA1,ACTN3,ADM,ADRB2,PKM,AK2,HSPA1A,VEGFA,APOE,CASK,IGF1,GABBR1,PINK1,IMPDH2,GAPDH,GART,PTGER3,EIF6,STAT3,NF1,DLG1,GNAI2,GNAI3,CALM1,TBL1XR1,THBS1,CYCS,PRKN,ENO3,TPI1
GO: Biological Process	GO:0007611	learning or memory		0.001803	18	ADRB2,SGK1,FOS,APP,IGF1,PRKCZ,PSEN2,ITGB1,JUN,NF1,FOXP2,GRM5,TH,THRA,EGR1,PRKN,HTT,CDK5
GO: Biological Process	GO:1901031	regulation of response to reactive oxygen species		0.001863	6	HGF,FOXO3,PINK1,HSPH1,TRAP1,TNF
GO: Biological Process	GO:0099518	vesicle cytoskeletal trafficking		0.001863	6	DTNBP1,AP3M1,PRKCZ,NDEL1,KIF5B,HTT
GO: Biological Process	GO:0032480	negative regulation of type I interferon production		0.001863	6	UBC,TRIM25,ITCH,REL,RELB,PCBP2
GO: Biological Process	GO:0070613	regulation of protein processing		0.001868	9	CFH,PPP1R15A,PRKACB,C1QBP,C2,C3,GSN,THBS1,CLEC3B
GO: Biological Process	GO:1904035	regulation of epithelial cell apoptotic process		0.001874	8	FOXO3,IGF1,IGF1R,KDR,CAST,GSN,THBS1,HDAC1
GO: Biological Process	GO:0055013	cardiac muscle cell development		0.001874	8	MEF2A,AGT,AGTR2,VEGFA,ATG5,SLC8A1,PRKG1,CDK1
GO: Biological Process	GO:0044783	G1 DNA damage checkpoint		0.001874	8	UBC,PRMT1,SFN,NPM1,FBXO31,CHEK2,CDK1,PCNA
GO: Biological Process	GO:0045446	endothelial cell differentiation		0.001885	10	AGT,VEGFA,RBPJ,MYD88,BMPR1A,PTPRS,KDR,REN,GSTM3,TNF
GO: Biological Process	GO:0046785	microtubule polymerization		0.001886	7	MAPT,SLAIN2,SGK1,APC,CLASP2,NDEL1,RGS2
GO: Biological Process	GO:0043297	apical junction assembly		0.001886	7	APC,CTNNA1,MYO1C,ITGB1,DLG1,NEDD4L,TNF
GO: Biological Process	GO:0048286	lung alveolus development		0.001886	7	FGFR2,VEGFA,IGF1,PSEN2,ACE,KDR,FOXP2
GO: Biological Process	GO:0035313	wound healing, spreading of epidermal cells		0.001888	4	SCNN1B,SCNN1G,CLASP2,GSN
GO: Biological Process	GO:0070208	protein heterotrimerization		0.001888	4	NUP62,C1QTNF6,COL1A1,GNAQ
GO: Biological Process	GO:0002716	negative regulation of natural killer cell mediated immunity		0.001888	4	HLA-A,HLA-B,TAP1,TAP2
GO: Biological Process	GO:0090201	negative regulation of release of cytochrome c from mitochondria		0.001888	4	HGF,IGF1,BCL2L1,PRKN
GO: Biological Process	GO:1902931	negative regulation of alcohol biosynthetic process		0.001888	4	APOE,PRKG1,NFKB1,ERLIN2
GO: Biological Process	GO:0006704	glucocorticoid biosynthetic process		0.001888	4	HSD11B2,CYP11B1,CYP11B2,CYP17A1
GO: Biological Process	GO:0010675	regulation of cellular carbohydrate metabolic process		0.001895	14	MAS1,ACTN3,NLN,PPP1CA,PPP1CB,IGF1,PRKG1,KAT2A,EIF6,STAT3,PTPN2,GPLD1,LEPR,PRKN
GO: Biological Process	GO:0032102	negative regulation of response to external stimulus		0.001907	20	HGF,ADRB2,APOE,ZFP36,CASK,PRKG1,POLDIP2,PINK1,PSMB4,CLASP2,PTGER3,PTPN2,NFKB1,C1QBP,TARBP2,ITCH,SOCS3,GSTP1,THBS1,PCBP2
GO: Biological Process	GO:1990138	neuron projection extension		0.001924	13	MAPT,USP9X,VEGFA,APOE,PRKCZ,RAB11A,CLASP2,ITGB1,NDEL1,NEDD4L,RTN4,PRKN,CDK5
GO: Biological Process	GO:0048193	Golgi vesicle transport		0.001926	21	EPS15,VAMP3,VTI1B,COPZ1,COPB1,ATL3,TGOLN2,CSK,DYNLL2,RACGAP1,VAMP4,SNX1,CUX1,SPTBN1,ANKRD28,KLC1,KIF11,RAB35,KRT18,OPTN,HTT
GO: Biological Process	GO:0042306	regulation of protein import into nucleus		0.001991	14	NUP62,PIK3R1,AGTR2,HSP90AA1,RBCK1,IGF1,SUFU,BMPR1A,NF1,GNAQ,FAF1,THRA,TNF,CDK1
GO: Biological Process	GO:1903036	positive regulation of response to wounding		0.001991	14	TNIP1,AGT,AGTR1,IL17RA,HSPD1,IGF1R,ACE,PTGER3,STAT5B,NDEL1,C3,TGM2,THBS1,TNF
GO: Biological Process	GO:0044068	modulation by symbiont of host cellular process		0.001995	5	TNIP1,BCL2L1,KPNB1,CASP8,PRKN
GO: Biological Process	GO:0042104	positive regulation of activated T cell proliferation		0.001995	5	SLAMF1,IGF1,FADD,STAT5B,JAK3
GO: Biological Process	GO:0045622	regulation of T-helper cell differentiation		0.001995	5	PRKCZ,IRF1,IRF4,JAK3,RARA
GO: Biological Process	GO:0010922	positive regulation of phosphatase activity		0.001995	5	PPP1R15A,AGTR2,PTPA,GPLD1,CALM1
GO: Biological Process	GO:0006874	cellular calcium ion homeostasis		0.002011	24	HSP90B1,SLC24A3,ADM,AGT,AGTR1,FKBP1A,VDR,ATG5,APOE,APP,SLC8A1,ASPH,PRKG1,PSEN2,PTGER3,ITGB1,JAK3,DIAPH1,KDR,CALM1,CALR,TGM2,GTF2I,HTT
GO: Biological Process	GO:1903317	regulation of protein maturation		0.002016	9	CFH,PPP1R15A,PRKACB,C1QBP,C2,C3,GSN,THBS1,CLEC3B
GO: Biological Process	GO:0001823	mesonephros development		0.002018	10	AGT,AGTR1,AGTR2,FGFR2,VEGFA,ZBTB16,DLG1,RARA,REN,SMAD7
GO: Biological Process	GO:1900373	positive regulation of purine nucleotide biosynthetic process		0.002018	10	ABCA1,ADM,ADRB2,APOE,PINK1,PTGER3,STAT3,NF1,CALM1,PRKN
GO: Biological Process	GO:0030810	positive regulation of nucleotide biosynthetic process		0.002018	10	ABCA1,ADM,ADRB2,APOE,PINK1,PTGER3,STAT3,NF1,CALM1,PRKN
GO: Biological Process	GO:0051650	establishment of vesicle localization		0.002028	17	DTNBP1,SNAP29,FGFR2,ITSN1,AP3M1,PRKCZ,PINK1,RAB11A,CLASP2,NDEL1,ANKRD28,KIF5B,RAB5A,RAB27A,PRKN,HTT,CDK5
GO: Biological Process	GO:0071824	protein-DNA complex subunit organization		0.002028	17	IKZF1,UBC,HIST1H2BE,HIST1H2BI,HIST2H2BE,SMYD3,SET,SMARCA2,SMARCA4,SART3,NAP1L1,NFE2,NPM1,GTF2H1,THRA,HIST1H2BD,H3F3A
GO: Biological Process	GO:0072089	stem cell proliferation		0.002029	13	YAP1,FGFR2,VEGFA,RACGAP1,CTNNA1,SART3,ACE,STAT1,BMPR1A,NF1,KDR,ZEB1,FOXP2
GO: Biological Process	GO:0043902	positive regulation of multi-organism process		0.002029	13	POLR2C,POLR2G,POLR2H,APOE,PPIA,PPIB,SMARCA4,ZC3HAV1,TRIM21,JUN,C1QBP,TARBP2,TOP2A
GO: Biological Process	GO:0055017	cardiac muscle tissue growth		0.002043	8	SAV1,AGT,AGTR2,FGFR2,RBPJ,PRKAR1A,PRKG1,CDK1
GO: Biological Process	GO:0042446	hormone biosynthetic process		0.002043	8	ADM,FDX1,IGF1,IGF1R,PRKG1,CYP11B1,CYP11B2,CYP17A1
GO: Biological Process	GO:0006809	nitric oxide biosynthetic process		0.002043	8	DDAH2,AGT,AGTR2,HSP90AA1,IGF1,ASS1,SOD2,TNF
GO: Biological Process	GO:1903747	regulation of establishment of protein localization to mitochondrion		0.002056	11	HSPA1L,YWHAG,DYNLL2,PINK1,HSPH1,KAT2A,BID,NMT1,SFN,CASP8,PRKN
GO: Biological Process	GO:0003158	endothelium development		0.002056	11	AGT,VEGFA,RBPJ,MYD88,STK3,BMPR1A,PTPRS,KDR,REN,GSTM3,TNF
GO: Biological Process	GO:0051145	smooth muscle cell differentiation		0.002085	7	ADM,AGT,FGFR2,VEGFA,SMARCA2,SMARCA4,ZEB1
GO: Biological Process	GO:0035194	posttranscriptional gene silencing by RNA		0.002085	7	XPO5,ZFP36,SRRT,EIF6,STAT3,NFKB1,TARBP2
GO: Biological Process	GO:0016441	posttranscriptional gene silencing		0.002085	7	XPO5,ZFP36,SRRT,EIF6,STAT3,NFKB1,TARBP2
GO: Biological Process	GO:0090183	regulation of kidney development		0.002085	7	YAP1,AGT,AGTR1,AGTR2,VEGFA,STAT1,EGR1
GO: Biological Process	GO:0000054	ribosomal subunit export from nucleus		0.002087	3	XPO1,EIF6,NPM1
GO: Biological Process	GO:0060556	regulation of vitamin D biosynthetic process		0.002087	3	VDR,NFKB1,TNF
GO: Biological Process	GO:0030953	astral microtubule organization		0.002087	3	RAB11A,DLG1,KPNB1
GO: Biological Process	GO:0090031	positive regulation of steroid hormone biosynthetic process		0.002087	3	IGF1,IGF1R,CYP17A1
GO: Biological Process	GO:1990173	protein localization to nucleoplasm		0.002087	3	CCT3,WRAP53,CCT6A
GO: Biological Process	GO:0014891	striated muscle atrophy		0.002087	3	ACTN3,CFLAR,GSN
GO: Biological Process	GO:1903405	protein localization to nuclear body		0.002087	3	CCT3,WRAP53,CCT6A
GO: Biological Process	GO:0098597	observational learning		0.002087	3	NF1,FOXP2,HTT
GO: Biological Process	GO:0002428	antigen processing and presentation of peptide antigen via MHC class Ib		0.002087	3	B2M,TAP1,TAP2
GO: Biological Process	GO:1904867	protein localization to Cajal body		0.002087	3	CCT3,WRAP53,CCT6A
GO: Biological Process	GO:0070669	response to interleukin-2		0.002087	3	STAT5B,JAK3,PTPN2
GO: Biological Process	GO:0033750	ribosome localization		0.002087	3	XPO1,EIF6,NPM1
GO: Biological Process	GO:2001169	regulation of ATP biosynthetic process		0.002087	3	PINK1,STAT3,PRKN
GO: Biological Process	GO:0010873	positive regulation of cholesterol esterification		0.002087	3	AGT,AGTR1,APOE
GO: Biological Process	GO:0006610	ribosomal protein import into nucleus		0.002087	3	IPO9,KPNB1,IPO11
GO: Biological Process	GO:0097696	STAT cascade		0.002092	14	AGT,AGTR1,VEGFA,IGF1,IRF1,STAT1,STAT3,STAT5B,BGN,JAK3,PTPN2,SOCS3,HDAC1,CDK5
GO: Biological Process	GO:0007259	JAK-STAT cascade		0.002092	14	AGT,AGTR1,VEGFA,IGF1,IRF1,STAT1,STAT3,STAT5B,BGN,JAK3,PTPN2,SOCS3,HDAC1,CDK5
GO: Biological Process	GO:0048736	appendage development		0.002092	14	MBNL1,FGFR2,ASPH,SMARCA4,ZBTB16,PSEN2,SLC39A1,ITGB4,BMPR1A,GNAQ,RARA,MED31,LNPK,HDAC1
GO: Biological Process	GO:0060173	limb development		0.002092	14	MBNL1,FGFR2,ASPH,SMARCA4,ZBTB16,PSEN2,SLC39A1,ITGB4,BMPR1A,GNAQ,RARA,MED31,LNPK,HDAC1
GO: Biological Process	GO:0006873	cellular ion homeostasis		0.002095	32	HSP90B1,SLC24A3,ADM,AGT,AGTR1,AGTR2,FKBP1A,VDR,ATG5,SGK1,ATP6V1G1,APOE,APP,SLC8A1,ASPH,FTL,PRKG1,SLC4A4,SLC4A5,PSEN2,PTGER3,ITGB1,JAK3,DIAPH1,KDR,SCO2,NEDD4L,CALM1,CALR,TGM2,GTF2I,HTT
GO: Biological Process	GO:0007431	salivary gland development		0.002103	6	HGF,ESRP2,FGFR2,LAMA1,TGM2,TNF
GO: Biological Process	GO:1903312	negative regulation of mRNA metabolic process		0.002103	6	SAP18,HNRNPC,HNRNPL,PTBP1,C1QBP,NPM1
GO: Biological Process	GO:0046006	regulation of activated T cell proliferation		0.002103	6	SLAMF1,IGF1,PRKAR1A,FADD,STAT5B,JAK3
GO: Biological Process	GO:0021549	cerebellum development		0.002159	10	USP9X,EZH2,AGTR2,GART,PTPN11,PTPRS,FOXP2,SEZ6L2,SDF4,CDK5
GO: Biological Process	GO:0043406	positive regulation of MAP kinase activity		0.002174	16	HGF,EZH2,UBC,VEGFA,SHC1,MADD,IGF1,CSK,TAB2,PTPN11,MAPKAPK3,DVL2,THBS1,EFNA1,TNF,CDK1
GO: Biological Process	GO:0098542	defense response to other organism		0.002204	32	CALCOCO2,HLA-A,ADM,HIST1H2BE,HIST1H2BI,HIST2H2BE,IL17RA,EXOSC4,CPA3,SAMHD1,APP,IFI16,RBPJ,SNRPB2,CTSG,ZC3HAV1,TRAF3IP2,MYD88,TRIM25,B2M,FADD,IRF1,IRF4,STAT1,C1QBP,TARBP2,ITCH,RELA,TEAD4,OPTN,TNF,PCBP2
GO: Biological Process	GO:0031346	positive regulation of cell projection organization		0.002206	22	HGF,MAPT,EZH2,QKI,HSP90AA1,VEGFA,SGK1,APC,DDX56,APOE,IGF1R,CUX1,RAB11A,KAT2A,PTBP1,ITGB1,NDEL1,ARHGEF7,NEDD4L,FBXO31,PRKN,HTT
GO: Biological Process	GO:0006096	glycolytic process		0.002224	8	ACTN3,PKM,IGF1,GAPDH,EIF6,STAT3,ENO3,TPI1
GO: Biological Process	GO:0044270	cellular nitrogen compound catabolic process		0.002227	26	MAGOH,RPLP0,RPS2,RPS10,RPS20,RPS21,ACTN3,MLH1,EXOSC4,POLR2G,SAMHD1,ZHX2,ZFP36,IGF1,ZC3HAV1,CYP3A5,PTBP1,EIF6,STAT3,CSDE1,KPNB1,RPSA,RPL14,RPL26L1,EIF4E,RPL15
GO: Biological Process	GO:0071222	cellular response to lipopolysaccharide		0.002252	13	ABCA1,ASS1,MYD88,CYP17A1,B2M,PTGER3,STAT1,NFKB1,BYSL,RARA,RELA,GSTP1,TNF
GO: Biological Process	GO:0051100	negative regulation of binding		0.002255	12	STUB1,ITGB1BP1,DTNBP1,ADRB2,IFI16,PPP1CA,SP100,PSEN2,B2M,ACE,RUVBL2,JUN
GO: Biological Process	GO:0050851	antigen receptor-mediated signaling pathway		0.00227	16	UBC,UBE2D1,PIK3CA,PIK3R1,BCAR1,SKP1,RBCK1,CSK,PSEN2,PSMB2,PSMB3,PSMB4,TAB2,PTPN2,NFKB1,RELA
GO: Biological Process	GO:0007015	actin filament organization		0.002294	21	EPS8,HSP90B1,ITGB1BP1,SYNPO,ADD1,AMOT,PIK3R1,BCAR1,FHOD1,CTNNA1,MYO1C,SPTBN1,CLASP2,ITGB1,DIAPH1,DLG1,WASF1,TRIM27,ARPC3,GSN,PRKN
GO: Biological Process	GO:0009152	purine ribonucleotide biosynthetic process		0.002296	17	ABCA1,ADM,ADRB2,PKM,AK2,APOE,GABBR1,PINK1,IMPDH2,GART,PTGER3,STAT3,NF1,GNAI2,GNAI3,CALM1,PRKN
GO: Biological Process	GO:0060986	endocrine hormone secretion		0.002299	7	ACVR2A,AGT,AGTR1,AGTR2,CRY2,PTPN11,REN
GO: Biological Process	GO:0002292	T cell differentiation involved in immune response		0.002299	7	PRKCZ,IRF1,IRF4,JAK3,GADD45G,RARA,RELB
GO: Biological Process	GO:0070266	necroptotic process		0.002319	5	RBCK1,FADD,CFLAR,CASP8,TNF
GO: Biological Process	GO:0002756	MyD88-independent toll-like receptor signaling pathway		0.002319	5	UBC,UBE2D1,FADD,TANK,CASP8
GO: Biological Process	GO:0033119	negative regulation of RNA splicing		0.002319	5	SAP18,HNRNPL,PTBP1,C1QBP,NPM1
GO: Biological Process	GO:0097009	energy homeostasis		0.002319	5	PIK3CA,PRCP,STAT3,NR1D2,LEPR
GO: Biological Process	GO:0030252	growth hormone secretion		0.002334	4	MADD,GABBR1,PTPN11,ARHGEF7
GO: Biological Process	GO:0050687	negative regulation of defense response to virus		0.002334	4	C1QBP,TARBP2,ITCH,PCBP2
GO: Biological Process	GO:0043153	entrainment of circadian clock by photoperiod		0.002334	4	PER1,PPP1CA,PPP1CB,CRY2
GO: Biological Process	GO:0010544	negative regulation of platelet activation		0.002334	4	ADRB2,APOE,PRKG1,PTGER3
GO: Biological Process	GO:2001026	regulation of endothelial cell chemotaxis		0.002334	4	HSPB1,VEGFA,KDR,THBS1
GO: Biological Process	GO:0031116	positive regulation of microtubule polymerization		0.002334	4	MAPT,SLAIN2,APC,RGS2
GO: Biological Process	GO:0045638	negative regulation of myeloid cell differentiation		0.002339	9	PIK3R1,PRMT1,ZFP36,ZBTB16,STAT5B,PTPN2,NF1,RARA,CDK6
GO: Biological Process	GO:1901343	negative regulation of vasculature development		0.002339	9	ITGB1BP1,ADRB2,AMOT,AGT,STAT1,NF1,THBS1,GTF2I,TIE1
GO: Biological Process	GO:0006614	SRP-dependent cotranslational protein targeting to membrane		0.002339	9	RPLP0,RPS2,RPS10,RPS20,RPS21,RPSA,RPL14,RPL26L1,RPL15
GO: Biological Process	GO:0001954	positive regulation of cell-matrix adhesion		0.002365	6	ITGB1BP1,UTRN,VEGFA,PRKCZ,KDR,CDK6
GO: Biological Process	GO:0051445	regulation of meiotic cell cycle		0.002365	6	FZR1,UBE2B,IGF1R,PRKACB,PRKAR1A,CALR
GO: Biological Process	GO:2001259	positive regulation of cation channel activity		0.002365	6	ASPH,PRKG1,KIF5B,NEDD4L,CALM1,HTT
GO: Biological Process	GO:0003254	regulation of membrane depolarization		0.002365	6	B2M,PTPN3,GCLM,KDR,NEDD4L,SMAD7
GO: Biological Process	GO:1903146	regulation of autophagy of mitochondrion		0.002365	6	ADRB2,ATG5,PINK1,KAT2A,MAP1LC3B,PRKN
GO: Biological Process	GO:0051048	negative regulation of secretion		0.00237	16	VAMP3,AGTR2,ANPEP,SLAMF1,MADD,CRY2,PRKG1,GABBR1,PTGER3,WNK1,PTPN11,NF1,TRIM27,PRKN,TNF,HDAC1
GO: Biological Process	GO:0032886	regulation of microtubule-based process		0.002371	13	MAPT,SLAIN2,SGK1,APC,XPO1,RACGAP1,HSPH1,CLASP2,DIAPH1,KIF11,NPM1,RGS2,SKA3
GO: Biological Process	GO:0034728	nucleosome organization		0.002371	13	HIST1H2BE,HIST1H2BI,HIST2H2BE,SMYD3,SET,SMARCA2,SMARCA4,SART3,NAP1L1,NFE2,NPM1,HIST1H2BD,H3F3A
GO: Biological Process	GO:0043588	skin development		0.002381	18	SAV1,YAP1,FGFR2,VDR,COL1A1,FLNB,ADAMTS2,APC,TXNIP,RBPJ,SMARCA4,SUFU,PSEN2,ITGB4,SFN,RELA,TNF,HDAC1
GO: Biological Process	GO:0035019	somatic stem cell population maintenance		0.002416	8	YAP1,POLR2C,POLR2G,POLR2H,APC,ZHX2,RBPJ,STAT3
GO: Biological Process	GO:0014909	smooth muscle cell migration		0.002416	8	AGT,APEX1,IGF1,RBPJ,PRKG1,ACE,RAB5A,EGR1
GO: Biological Process	GO:0006757	ATP generation from ADP		0.002416	8	ACTN3,PKM,IGF1,GAPDH,EIF6,STAT3,ENO3,TPI1
GO: Biological Process	GO:0031145	anaphase-promoting complex-dependent catabolic process		0.002416	8	PTTG1,FZR1,UBC,UBE2D1,PSMB2,PSMB3,PSMB4,CDK1
GO: Biological Process	GO:1904589	regulation of protein import		0.00242	14	NUP62,PIK3R1,AGTR2,HSP90AA1,RBCK1,IGF1,SUFU,BMPR1A,NF1,GNAQ,FAF1,THRA,TNF,CDK1
GO: Biological Process	GO:0008543	fibroblast growth factor receptor signaling pathway		0.002464	10	HNRNPA1,ESRP2,UBC,FGFR2,POLR2C,POLR2G,POLR2H,PTBP1,PTPN11,THBS1
GO: Biological Process	GO:0045931	positive regulation of mitotic cell cycle		0.002465	11	APEX1,APP,IGF1,IGF1R,POLDIP2,RAB11A,STAT5B,PTPN11,EIF4E,TNF,CDK1
GO: Biological Process	GO:0050729	positive regulation of inflammatory response		0.002465	11	TNIP1,AGT,AGTR1,IL17RA,HSPD1,ACE,PTGER3,STAT5B,C3,TGM2,TNF
GO: Biological Process	GO:0007018	microtubule-based movement		0.002473	16	MAP4,MAPT,DTNBP1,UCHL1,APP,AP3M1,RACGAP1,PRKCZ,NDEL1,KIF5B,KLC1,KIF11,KPNB1,LCA5,PCM1,HTT
GO: Biological Process	GO:0032941	secretion by tissue		0.002516	9	VAMP3,VDR,VEGFA,ATG5,MADD,SLC4A5,WNK1,STAT5B,MAP1LC3B
GO: Biological Process	GO:0031109	microtubule polymerization or depolymerization		0.002516	9	MAPT,SLAIN2,SGK1,APC,CRYAB,CLASP2,NDEL1,RGS2,SKA3
GO: Biological Process	GO:0006892	post-Golgi vesicle-mediated transport		0.002516	9	EPS15,VAMP3,VTI1B,TGOLN2,CSK,VAMP4,SPTBN1,KRT18,OPTN
GO: Biological Process	GO:0031110	regulation of microtubule polymerization or depolymerization		0.00253	7	MAPT,SLAIN2,SGK1,APC,CLASP2,RGS2,SKA3
GO: Biological Process	GO:0006936	muscle contraction		0.002543	21	ACTN3,ADRB2,PIK3CA,AGT,FKBP1A,UTRN,HSP90AA1,SRSF1,CRYAB,MYL12A,SLC8A1,ASPH,PRKG1,PSEN2,PTGER3,DLG1,NEDD4L,CALM1,RGS2,ACE2,SMAD7
GO: Biological Process	GO:0032990	cell part morphogenesis		0.002567	44	MAP4,MAPT,USP9X,DTNBP1,MEF2A,SNAP29,UBE2B,UCHL1,FGFR2,SDC2,VEGFA,ATG5,SGK1,CNTNAP1,APC,APOE,APP,IGF1R,PRKCZ,POLDIP2,SNX1,CUX1,TBC1D9B,SPTBN1,RAB11A,CLASP2,BCL2L1,ITGB1,PTPN11,NDEL1,ARHGEF7,KDR,KIF5B,WASF1,NEDD4L,RTN4,NR4A2,GSN,EFNA1,FBXO31,PRKN,PCM1,HTT,CDK5
GO: Biological Process	GO:1903650	negative regulation of cytoplasmic transport		0.002615	11	FKBP1A,CSK,SUFU,SP100,NF1,NUP153,RANGAP1,CALM1,FAF1,THRA,CDK5
GO: Biological Process	GO:0048863	stem cell differentiation		0.002619	19	HGF,SAV1,CHD2,EZH2,YAP1,FGFR2,COL1A1,XRCC5,RBPJ,CLASP2,ACE,STAT1,STAT3,BMPR1A,RTN4,TEAD4,EFNA1,SMAD7,CDK6
GO: Biological Process	GO:0006970	response to osmotic stress		0.002622	8	AGT,HSP90AA1,XRCC5,TSC22D4,NEDD4L,RELB,TH,TNF
GO: Biological Process	GO:0055006	cardiac cell development		0.002622	8	MEF2A,AGT,AGTR2,VEGFA,ATG5,SLC8A1,PRKG1,CDK1
GO: Biological Process	GO:0048678	response to axon injury		0.002622	8	APOE,IGF1R,CTNNA1,SOD2,JUN,NDEL1,RANGAP1,CDK1
GO: Biological Process	GO:0007276	gamete generation		0.002625	35	PTTG1,MAGOH,MAS1,USP9X,NUP62,ACVR2A,UBE2B,AGT,AGFG1,MLH1,QKI,HSPA1L,FOXO3,ADAMTS2,IGF1,SMARCA2,SMARCA4,RACGAP1,ZBTB16,CYP17A1,BCL2L1,BCL2L2,ACE,ITGB1,TARBP2,NPHP1,RARA,CALR,TRIM27,CREB3L4,RGS2,DAZAP1,H3F3A,DDX20,HTT
GO: Biological Process	GO:0019693	ribose phosphate metabolic process		0.002632	30	ABCA1,ACTN3,ADM,ADRB2,PKM,AK2,HSPA1A,VEGFA,APOE,CASK,IGF1,GABBR1,PINK1,IMPDH2,GAPDH,GART,PTGER3,EIF6,STAT3,NF1,DLG1,GNAI2,GNAI3,CALM1,TBL1XR1,THBS1,CYCS,PRKN,ENO3,TPI1
GO: Biological Process	GO:0001912	positive regulation of leukocyte mediated cytotoxicity		0.00265	6	HLA-A,HLA-B,B2M,FADD,STAT5B,TAP2
GO: Biological Process	GO:0045824	negative regulation of innate immune response		0.00265	6	HLA-A,HLA-B,IFI16,PTPN2,TAP1,TAP2
GO: Biological Process	GO:0090199	regulation of release of cytochrome c from mitochondria		0.00265	6	HGF,IGF1,PINK1,BCL2L1,BID,PRKN
GO: Biological Process	GO:0032200	telomere organization		0.002659	12	CCT3,HNRNPA1,HNRNPC,HSPA1A,APEX1,XRCC5,SP100,USP7,WRAP53,CCT6A,H3F3A,PCNA
GO: Biological Process	GO:0006612	protein targeting to membrane		0.002661	14	RPLP0,RPS2,ITGB1BP1,RPS10,RPS20,RPS21,MYO1C,SPTBN1,PEX5,RPSA,RPL14,RPL26L1,RPL15,CDK5
GO: Biological Process	GO:1903364	positive regulation of cellular protein catabolic process		0.002661	14	STUB1,FZR1,UBC,UBE2D1,RCHY1,APOE,SKP1,PSEN2,PSMB2,PSMB3,PSMB4,PRKN,CDK1,SMAD7
GO: Biological Process	GO:0006363	termination of RNA polymerase I transcription		0.002681	5	UBTF,POLR2H,POLR1C,CAVIN1,GTF2H1
GO: Biological Process	GO:0048147	negative regulation of fibroblast proliferation		0.002681	5	AGTR2,SOD2,NF1,MED31,GSTP1
GO: Biological Process	GO:0044062	regulation of excretion		0.002681	5	AGT,AGTR1,AGTR2,ANPEP,PTGER3
GO: Biological Process	GO:0046596	regulation of viral entry into host cell		0.002681	5	FCN1,TRIM25,TRIM21,MID2,GSN
GO: Biological Process	GO:0070741	response to interleukin-6		0.002681	5	TRAF7,STAT3,PTPN2,NFKB1,RELA
GO: Biological Process	GO:0097576	vacuole fusion		0.002681	5	CALCOCO2,VPS16,SNAP29,ADRB2,VTI1B
GO: Biological Process	GO:0051953	negative regulation of amine transport		0.002681	5	AGTR2,PRKG1,GABBR1,PTGER3,TNF
GO: Biological Process	GO:0090068	positive regulation of cell cycle process		0.002699	17	UBC,UBE2B,NDRG1,PRMT1,APEX1,APP,IGF1,IGF1R,RACGAP1,GIPC1,RAB11A,SFN,NPM1,CHEK2,TNF,CDK1,PCNA
GO: Biological Process	GO:0046632	alpha-beta T cell differentiation		0.002703	9	IKZF1,PRKCZ,ZBTB16,IRF1,IRF4,JAK3,GADD45G,RARA,RELB
GO: Biological Process	GO:2000850	negative regulation of glucocorticoid secretion		0.00275	2	CRY2,PTPN11
GO: Biological Process	GO:0060699	regulation of endoribonuclease activity		0.00275	2	HSPA1A,NPM1
GO: Biological Process	GO:1903598	positive regulation of gap junction assembly		0.00275	2	AGT,ACE2
GO: Biological Process	GO:0014038	regulation of Schwann cell differentiation		0.00275	2	RELA,CDK1
GO: Biological Process	GO:0039526	modulation by virus of host apoptotic process		0.00275	2	BCL2L1,CASP8
GO: Biological Process	GO:0019050	suppression by virus of host apoptotic process		0.00275	2	BCL2L1,CASP8
GO: Biological Process	GO:1902488	cholangiocyte apoptotic process		0.00275	2	IGF1,IGF1R
GO: Biological Process	GO:2000832	negative regulation of steroid hormone secretion		0.00275	2	CRY2,PTPN11
GO: Biological Process	GO:0003051	angiotensin-mediated drinking behavior		0.00275	2	AGT,ACE2
GO: Biological Process	GO:0090258	negative regulation of mitochondrial fission		0.00275	2	PINK1,PRKN
GO: Biological Process	GO:2000847	negative regulation of corticosteroid hormone secretion		0.00275	2	CRY2,PTPN11
GO: Biological Process	GO:0035887	aortic smooth muscle cell differentiation		0.00275	2	SMARCA2,SMARCA4
GO: Biological Process	GO:0060125	negative regulation of growth hormone secretion		0.00275	2	MADD,PTPN11
GO: Biological Process	GO:1904193	negative regulation of cholangiocyte apoptotic process		0.00275	2	IGF1,IGF1R
GO: Biological Process	GO:1904192	regulation of cholangiocyte apoptotic process		0.00275	2	IGF1,IGF1R
GO: Biological Process	GO:1901098	positive regulation of autophagosome maturation		0.00275	2	CALCOCO2,ADRB2
GO: Biological Process	GO:0051017	actin filament bundle assembly		0.002772	11	EPS8,HSP90B1,ITGB1BP1,SYNPO,ADD1,AMOT,PIK3R1,FHOD1,CLASP2,ITGB1,PRKN
GO: Biological Process	GO:0051881	regulation of mitochondrial membrane potential		0.002779	7	SOD2,PINK1,BCL2L1,GCLM,KDR,PRKN,HTT
GO: Biological Process	GO:0006977	DNA damage response, signal transduction by p53 class mediator resulting in cell cycle arrest		0.002779	7	UBC,PRMT1,SFN,NPM1,CHEK2,CDK1,PCNA
GO: Biological Process	GO:0006369	termination of RNA polymerase II transcription		0.002779	7	MAGOH,SRSF1,POLDIP3,SLU7,FIP1L1,NUDT21,DDX39A
GO: Biological Process	GO:0010507	negative regulation of autophagy		0.002779	7	HGF,CTSA,POLDIP2,PINK1,TAB2,BCL2L1,LEPR
GO: Biological Process	GO:0006364	rRNA processing		0.002808	17	RPLP0,RPS2,RPS10,RPS20,RPS21,EXOSC4,NOP56,RPP30,DDX56,EIF6,BYSL,NOP2,RPSA,RPL14,HEATR1,RPL26L1,RPL15
GO: Biological Process	GO:0046209	nitric oxide metabolic process		0.002841	8	DDAH2,AGT,AGTR2,HSP90AA1,IGF1,ASS1,SOD2,TNF
GO: Biological Process	GO:0032656	regulation of interleukin-13 production		0.002847	4	IL17RA,PRKCZ,IRF4,RARA
GO: Biological Process	GO:0055012	ventricular cardiac muscle cell differentiation		0.002847	4	MEF2A,ATG5,RARA,CDK1
GO: Biological Process	GO:0002286	T cell activation involved in immune response		0.0029	9	PRKCZ,PSEN2,IRF1,IRF4,JAK3,GADD45G,RAB27A,RARA,RELB
GO: Biological Process	GO:0034470	ncRNA processing		0.002903	23	RPLP0,RPS2,RPS10,LAGE3,RPS20,RPS21,EXOSC4,NOP56,RPP30,DDX56,SRRT,PUS1,SSB,EIF6,KARS,BYSL,NOP2,TARBP2,RPSA,RPL14,HEATR1,RPL26L1,RPL15
GO: Biological Process	GO:0007128	meiotic prophase I		0.002914	3	UBE2B,MLH1,XRCC5
GO: Biological Process	GO:0044557	relaxation of smooth muscle		0.002914	3	SLC8A1,PRKG1,RGS2
GO: Biological Process	GO:0019081	viral translation		0.002914	3	SSB,PTBP1,PCBP2
GO: Biological Process	GO:0006268	DNA unwinding involved in DNA replication		0.002914	3	MCM4,MCM6,TOP2A
GO: Biological Process	GO:0051255	spindle midzone assembly		0.002914	3	MLH1,RACGAP1,LZTS2
GO: Biological Process	GO:0051324	prophase		0.002914	3	UBE2B,MLH1,XRCC5
GO: Biological Process	GO:1903204	negative regulation of oxidative stress-induced neuron death		0.002914	3	PINK1,NONO,PRKN
GO: Biological Process	GO:0098764	meiosis I cell cycle phase		0.002914	3	UBE2B,MLH1,XRCC5
GO: Biological Process	GO:0036500	ATF6-mediated unfolded protein response		0.002914	3	HSP90B1,ATF6B,CALR
GO: Biological Process	GO:0098762	meiotic cell cycle phase		0.002914	3	UBE2B,MLH1,XRCC5
GO: Biological Process	GO:0070572	positive regulation of neuron projection regeneration		0.002914	3	HGF,IGF1R,NDEL1
GO: Biological Process	GO:0071550	death-inducing signaling complex assembly		0.002914	3	FADD,CASP8,TNF
GO: Biological Process	GO:2000341	regulation of chemokine (C-X-C motif) ligand 2 production		0.002914	3	MYD88,TNF,HDAC1
GO: Biological Process	GO:0006164	purine nucleotide biosynthetic process		0.002922	17	ABCA1,ADM,ADRB2,PKM,AK2,APOE,GABBR1,PINK1,IMPDH2,GART,PTGER3,STAT3,NF1,GNAI2,GNAI3,CALM1,PRKN
GO: Biological Process	GO:0031122	cytoplasmic microtubule organization		0.002961	6	SLAIN2,APC,RAB11A,DLG1,KPNB1,PCM1
GO: Biological Process	GO:0038083	peptidyl-tyrosine autophosphorylation		0.002961	6	VEGFA,IGF1R,CSK,ACE,JAK3,KDR
GO: Biological Process	GO:0050715	positive regulation of cytokine secretion		0.002985	10	FCN1,AGT,AGTR1,AGTR2,IL17RA,HSPD1,SLAMF1,PRKCZ,SPTBN1,TNF
GO: Biological Process	GO:0019730	antimicrobial humoral response		0.003045	7	HLA-A,ADM,HIST1H2BE,HIST1H2BI,HIST2H2BE,APP,B2M
GO: Biological Process	GO:0046635	positive regulation of alpha-beta T cell activation		0.003045	7	HLA-A,IKZF1,PRKCZ,ZBTB16,HSPH1,IRF1,RARA
GO: Biological Process	GO:0072431	signal transduction involved in mitotic G1 DNA damage checkpoint		0.003045	7	UBC,PRMT1,SFN,NPM1,CHEK2,CDK1,PCNA
GO: Biological Process	GO:1902400	intracellular signal transduction involved in G1 DNA damage checkpoint		0.003045	7	UBC,PRMT1,SFN,NPM1,CHEK2,CDK1,PCNA
GO: Biological Process	GO:0060487	lung epithelial cell differentiation		0.003081	5	SAV1,YAP1,IGF1,RBPJ,THRA
GO: Biological Process	GO:0034698	response to gonadotropin		0.003081	5	MAS1,FOXM1,CYP17A1,ITGB1,CCNA2
GO: Biological Process	GO:0006007	glucose catabolic process		0.003081	5	ACTN3,PKM,GAPDH,ENO3,TPI1
GO: Biological Process	GO:0061418	regulation of transcription from RNA polymerase II promoter in response to hypoxia		0.003081	5	UBC,UBE2D1,VEGFA,RBPJ,EGR1
GO: Biological Process	GO:0055074	calcium ion homeostasis		0.003095	24	HSP90B1,SLC24A3,ADM,AGT,AGTR1,FKBP1A,VDR,ATG5,APOE,APP,SLC8A1,ASPH,PRKG1,PSEN2,PTGER3,ITGB1,JAK3,DIAPH1,KDR,CALM1,CALR,TGM2,GTF2I,HTT
GO: Biological Process	GO:0048010	vascular endothelial growth factor receptor signaling pathway		0.003109	9	PIK3CA,PIK3R1,HSPB1,HSP90AA1,VEGFA,BCAR1,CRK,MAPKAPK3,KDR
GO: Biological Process	GO:1902107	positive regulation of leukocyte differentiation		0.003119	12	IKZF1,HSP90AA1,FOS,PRKCZ,ZBTB16,FADD,IRF1,STAT5B,JUN,RARA,CASP8,TNF
GO: Biological Process	GO:1901617	organic hydroxy compound biosynthetic process		0.003175	16	MAS1,AGTR1,AGTR2,ACAA2,VDR,APOE,PRKG1,CYP11B1,CYP11B2,DHCR7,NFKB1,NR4A2,TH,ERLIN2,TNF,HTT
GO: Biological Process	GO:0034111	negative regulation of homotypic cell-cell adhesion		0.003177	10	ADRB2,PRKAR1A,PRKG1,IRF1,PTGER3,JAK3,PTPN2,DLG1,ITCH,GSTP1
GO: Biological Process	GO:0071219	cellular response to molecule of bacterial origin		0.0032	13	ABCA1,ASS1,MYD88,CYP17A1,B2M,PTGER3,STAT1,NFKB1,BYSL,RARA,RELA,GSTP1,TNF
GO: Biological Process	GO:0051783	regulation of nuclear division		0.0032	13	PTTG1,FZR1,UBE2B,PRMT5,FGFR2,APC,IGF1,IGF1R,CSNK2A1,PRKAR1A,KIF11,CALR,TNF
GO: Biological Process	GO:0071216	cellular response to biotic stimulus		0.003202	14	ABCA1,TXNIP,ASS1,MYD88,CYP17A1,B2M,PTGER3,STAT1,NFKB1,BYSL,RARA,RELA,GSTP1,TNF
GO: Biological Process	GO:0000187	activation of MAPK activity		0.003286	12	HGF,UBC,SHC1,MADD,IGF1,TAB2,PTPN11,MAPKAPK3,THBS1,EFNA1,TNF,CDK1
GO: Biological Process	GO:0035307	positive regulation of protein dephosphorylation		0.003298	6	PPP1R15A,AGTR2,PTPA,PINK1,GPLD1,CALM1
GO: Biological Process	GO:0051205	protein insertion into membrane		0.003298	6	YWHAG,DYNLL2,BID,NMT1,SFN,CASP8
GO: Biological Process	GO:0046823	negative regulation of nucleocytoplasmic transport		0.003322	8	SUFU,SP100,NF1,NUP153,RANGAP1,FAF1,THRA,CDK5
GO: Biological Process	GO:0007260	tyrosine phosphorylation of STAT protein		0.003322	8	VEGFA,IGF1,IRF1,STAT3,JAK3,PTPN2,SOCS3,HDAC1
GO: Biological Process	GO:1904668	positive regulation of ubiquitin protein ligase activity		0.003322	8	FZR1,UBC,UBE2D1,SKP1,PSMB2,PSMB3,PSMB4,CDK1
GO: Biological Process	GO:0061045	negative regulation of wound healing		0.003331	7	ADRB2,APOE,CASK,PRKG1,CLASP2,PTGER3,THBS1
GO: Biological Process	GO:1902402	signal transduction involved in mitotic DNA damage checkpoint		0.003331	7	UBC,PRMT1,SFN,NPM1,CHEK2,CDK1,PCNA
GO: Biological Process	GO:0072413	signal transduction involved in mitotic cell cycle checkpoint		0.003331	7	UBC,PRMT1,SFN,NPM1,CHEK2,CDK1,PCNA
GO: Biological Process	GO:0002479	antigen processing and presentation of exogenous peptide antigen via MHC class I, TAP-dependent		0.003331	7	HLA-A,HLA-B,HLA-C,B2M,PSMB2,PSMB3,PSMB4
GO: Biological Process	GO:0002718	regulation of cytokine production involved in immune response		0.003331	7	HLA-A,ATG5,SLAMF1,PRKCZ,B2M,JAK3,TNF
GO: Biological Process	GO:1902403	signal transduction involved in mitotic DNA integrity checkpoint		0.003331	7	UBC,PRMT1,SFN,NPM1,CHEK2,CDK1,PCNA
GO: Biological Process	GO:0009615	response to virus		0.003383	24	HLA-A,EXOSC4,HSPB1,CPA3,SAMHD1,IFI16,SNRPB2,ZC3HAV1,TRAF3IP2,MYD88,TRIM25,B2M,FADD,IRF1,BCL2L1,STAT1,C1QBP,TARBP2,ITCH,RELA,TEAD4,TNF,PCBP2,CDK6
GO: Biological Process	GO:0032409	regulation of transporter activity		0.003427	15	AHNAK,AGT,FKBP1A,UTRN,SGK1,ASPH,PRKG1,AHCYL1,WNK1,PTPN3,KCNJ1,KIF5B,NEDD4L,CALM1,HTT
GO: Biological Process	GO:0051043	regulation of membrane protein ectodomain proteolysis		0.003433	4	APOE,PTPN3,GPLD1,TNF
GO: Biological Process	GO:1903206	negative regulation of hydrogen peroxide-induced cell death		0.003433	4	HGF,PINK1,HSPH1,TRAP1
GO: Biological Process	GO:0045063	T-helper 1 cell differentiation		0.003433	4	IRF1,JAK3,GADD45G,RELB
GO: Biological Process	GO:0001911	negative regulation of leukocyte mediated cytotoxicity		0.003433	4	HLA-A,HLA-B,TAP1,TAP2
GO: Biological Process	GO:0061572	actin filament bundle organization		0.00348	11	EPS8,HSP90B1,ITGB1BP1,SYNPO,ADD1,AMOT,PIK3R1,FHOD1,CLASP2,ITGB1,PRKN
GO: Biological Process	GO:0060479	lung cell differentiation		0.003523	5	SAV1,YAP1,IGF1,RBPJ,THRA
GO: Biological Process	GO:0006361	transcription initiation from RNA polymerase I promoter		0.003523	5	UBTF,POLR2H,POLR1C,CAVIN1,GTF2H1
GO: Biological Process	GO:0043403	skeletal muscle tissue regeneration		0.003523	5	EZH2,PKM,IGF1,CFLAR,ENO3
GO: Biological Process	GO:2001257	regulation of cation channel activity		0.003562	9	AHNAK,FKBP1A,ASPH,PRKG1,KCNJ1,KIF5B,NEDD4L,CALM1,HTT
[truncated: 3,174 more rows]
